# Supplementary material for: Comparative transcriptome profiling approach to glean virulence and immunomodulation-related genes of Fasciola hepatica
Source: BMC Genomics. 2015 May 9;16(1):366. doi: 10.1186/s12864-015-1539-8 (PMC4429430; doi:10.1186/s12864-015-1539-8)
Supplement: Additional file 1: — Annotation process of F. hepatica contigs. Blast searches for the annotation of the contigs are indicated subsequently. The blastn annotated sequences were subjected to tblastx search to predict the sequence frame. pt; protein sequence, nt; nucleotide sequence, NCBI; http://www.ncbi.nlm.nih.gov, GeneDB; http://www.genedb.org, SchistoDB; http://SchistoDB.net, CHGC; http://www.chgc.sh.cn/japonicum/Resources.html. [file 12864_2015_1539_MOESM1_ESM.xlsx]

## Sheet: Additional file 1
Additional file 1. Annotation process of F. hepatica contigs
Blast search order	Blast programme	Database	Database description	Annotated contig (transcript) (n)	Transcript (%)
1	blastx	NCBInr	Non-filtered (pt)	33364	82.7337
2	blastn/tblastx	NCBInt	Non-filtered (nt)	1423	3.52865
3	blastx	GeneDB	S.mansoni (pt)	3913	9.70318
4	blastn/tblastx	GeneDB	S.mansoni(mRNAs) (nt)	0	0
5	blastx	CHGC	S.japonicumV4 (pt)	1048	2.59876
6	blastn/tblastx	CHGC	S.japonicumV4 (nt)	0	0
7	blastx	CHGC	S.japonicumV3 (pt)	32	0.0793513
8	blastn/tblastx	CHGC	S.japonicumV3 (nt)	0	0
9	blastn/tblastx	CHGC	S.japonicumcDNA(SjFlcDNA17401) (nt)	0	0
10	blastx	SchistoDB	ShaeEgypt (pt)	403	0.99933
11	blastn/tblastx	SchistoDB	ShaeEgypt (nt)	0	0
12	blastx	SchistoDB	SmanPuertoRico (pt)	77	0.190939
13	blastn/tblastx	SchistoDB	SmanPuertoRico (nt)	0	0
