# Supplementary material for: Comparative transcriptome profiling approach to glean virulence and immunomodulation-related genes of Fasciola hepatica
Source: BMC Genomics. 2015 May 9;16(1):366. doi: 10.1186/s12864-015-1539-8 (PMC4429430; doi:10.1186/s12864-015-1539-8)
Supplement: Additional file 2: — Nonsynonymous/synonymous substitution rate statistics for the F. hepatica transcripts. Ka/Ks ratios and the related statistics for a total of 12,394 transcript pairs (Dugesiidae species or C. elegans orthologous F. hepatica transcripts; E value < 10−3) are demonstrated. [file 12864_2015_1539_MOESM2_ESM.xlsx]

## Sheet: Sayfa1
Additional file 2. Nonsynonymous/synonymous substitution rate statistics for the F. hepatica transcripts
Transcript no (Fasciola hepatica)	Orthologous sequence	Orthologous organism	Method	Ka	Ks	Ka/Ks	P-Value(Fisher)	Length	S-Sites	N-Sites	Fold-Sites(0:2:4)	Substitutions	S-Substitutions	N-Substitutions	Fold-S-Substitutions(0:2:4)	Fold-N-Substitutions(0:2:4)	Divergence-Time	Substitution-Rate-Ratio(rTC:rAG:rTA:rCG:rTG:rCA/rCA)	GC(1:2:3)	ML-Score	AICc	Akaike-Weight	Model
1	BW637960.1	Dugesiidae	MYN	1.2191	3.08655	0.394972	0.00586529	264	61.2771	202.723	NA	170	48.3726	121.627	NA	NA	1.65256	0.386584:10.8273:1:1:1:1	0.132075(0.116352:0.147799:0.132075)	NA	NA	NA	NA
8	FY951810.1	Dugesiidae	MYN	0.966739	3.66291	0.263926	1.6704e-08	636	132.143	503.857	NA	376	105.252	270.748	NA	NA	1.52693	1.03781:1.36191:1:1:1:1	0.163131(0.171212:0.14697:0.171212)	NA	NA	NA	NA
14	FY943389.1	Dugesiidae	MYN	0.239884	3.60208	0.066596	6.24359e-47	561	121.847	439.153	NA	199	109.252	89.7481	NA	NA	0.97014	0.888739:1.79924:1:1:1:1	0.232639(0.247396:0.213542:0.236979)	NA	NA	NA	NA
18	AY066230.1	Dugesiidae	MYN	0.711693	2.84638	0.250034	2.38399e-11	216	44.4862	171.514	NA	119	42.2815	76.7185	NA	NA	1.15134	0.160169:1.80484:1:1:1:1	0.244379(0.280059:0.217009:0.23607)	NA	NA	NA	NA
20	FY956845.1	Dugesiidae	MYN	0.487035	3.20554	0.151936	4.19654e-15	342	71.8117	270.188	NA	158	61.7794	96.2206	NA	NA	1.05785	1.40236:1.97551:1:1:1:1	0.252459(0.27541:0.237705:0.244262)	NA	NA	NA	NA
22	JX010504.1	Dugesiidae	MYN	0.668913	4.22468	0.158335	5.70031e-80	1359	279.472	1079.53	NA	748	276.929	471.071	NA	NA	1.40014	0.653947:1.48688:1:1:1:1	0.174407(0.194272:0.149381:0.179567)	NA	NA	NA	NA
23	DN298441.1	Dugesiidae	MYN	1.69797	1.46989	1.15517	0.738558	204	50.0201	153.98	NA	127	30.0882	96.9118	NA	NA	1.64204	2:2:1:1:1:1	0.23416(0.264463:0.194215:0.243802)	NA	NA	NA	NA
25	FY944287.1	Dugesiidae	MYN	0.961418	3.44671	0.278938	2.34128e-11	468	99.0487	368.951	NA	286	87.2143	198.786	NA	NA	1.48741	1.4114:1.56545:1:1:1:1	0.243151(0.270548:0.238014:0.22089)	NA	NA	NA	NA
27	DN314203.1	Dugesiidae	MYN	1.5859	1.03116	1.53797	0.193985	174	38.5018	135.498	NA	103	19.1091	83.8909	NA	NA	1.46315	2:2:1:1:1:1	0.0666667(0.0857143:0.0485714:0.0657143)	NA	NA	NA	NA
35	FY948254.1	Dugesiidae	MYN	1.17022	2.8154	0.415648	2.32669e-06	237	42.6861	194.314	NA	150	39.5254	110.475	NA	NA	1.46653	1.05082:1.90928:1:1:1:1	0.154867(0.176991:0.137168:0.150442)	NA	NA	NA	NA
37	EC385606.1	Dugesiidae	MYN	0.200012	3.33302	0.0600091	5.42442e-28	303	85.1172	217.883	NA	110	71.8932	38.1068	NA	NA	1.08012	2.50568:2.64951:1:1:1:1	0.108889(0.135556:0.0866667:0.104444)	NA	NA	NA	NA
44	FY936016.1	Dugesiidae	MYN	0.933935	2.1019	0.444329	0.0101564	522	113.633	408.367	NA	292	75.8434	216.157	NA	NA	1.18819	1.72229:1.31667:1:1:1:1	0.193863(0.209205:0.196653:0.175732)	NA	NA	NA	NA
46	D1007.6	C. elegans	MYN	0.442252	2.86002	0.154632	0	261	45.3024	215.698	NA	121	49.5495	71.4505	NA	NA	0.861909	0.715486:1.30139:1:1:1:1	0.123333(0.12:0.1:0.15)	NA	NA	NA	NA
49	BP189251.1	Dugesiidae	MYN	0.016115	3.14472	0.00512448	1.18195e-57	255	66.2181	188.782	NA	69	65.9945	3.00547	NA	NA	0.828546	2:2:1:1:1:1	0.180791(0.199153:0.135593:0.207627)	NA	NA	NA	NA
57	FY934106.1	Dugesiidae	MYN	0.236748	3.78015	0.0626292	0	756	154.502	601.498	NA	281	159.554	121.446	NA	NA	0.960905	0.558334:1.60797:1:1:1:1	0.255192(0.296731:0.237487:0.231359)	NA	NA	NA	NA
58	EE282258.1	Dugesiidae	MYN	1.35472	3.04431	0.445	0.0126951	255	57.9207	197.079	NA	161	44.2605	116.739	NA	NA	1.73849	0.765496:1.84863:1:1:1:1	0.241148(0.282051:0.227106:0.214286)	NA	NA	NA	NA
64	EE672093.1	Dugesiidae	MYN	0.809333	3.6941	0.219088	1.3425e-10	612	137.754	474.246	NA	341	108.827	232.173	NA	NA	1.45866	0.796831:1.66666:1:1:1:1	0.240635(0.274538:0.211949:0.23542)	NA	NA	NA	NA
66	EE672769.1	Dugesiidae	MYN	0.107038	3.36713	0.0317891	0	489	89.0773	399.923	NA	129	89.1673	39.8327	NA	NA	0.700903	0.975685:1.02693:1:1:1:1	0.167398(0.175439:0.142544:0.184211)	NA	NA	NA	NA
67	FY967017.1	Dugesiidae	MYN	0.133171	3.57581	0.0372422	5.10038e-56	579	117.653	461.347	NA	159	102.78	56.2202	NA	NA	0.832718	1.29523:1.58627:1:1:1:1	0.207576(0.25:0.172727:0.2)	NA	NA	NA	NA
70	GQ337489.1	Dugesiidae	MYN	0.587043	4.18669	0.140217	1.80784e-70	1410	265.67	1144.33	NA	713	253.919	459.081	NA	NA	1.26528	0.990166:1.19457:1:1:1:1	0.227857(0.267748:0.192698:0.223124)	NA	NA	NA	NA
71	FY933343.1	Dugesiidae	MYN	0.329214	3.43452	0.0958545	4.82419e-29	507	97.4522	409.548	NA	193	84.6698	108.33	NA	NA	0.926096	0.818534:0.907508:1:1:1:1	0.176383(0.210762:0.161435:0.156951)	NA	NA	NA	NA
73	FY936444.1	Dugesiidae	MYN	1.06503	3.0175	0.352951	0.00299046	252	55.8871	196.113	NA	153	43.485	109.515	NA	NA	1.49804	2.04798:1.77981:1:1:1:1	0.131635(0.171975:0.121019:0.101911)	NA	NA	NA	NA
74	DN310670.1	Dugesiidae	MYN	0.85896	3.77414	0.227591	6.06371e-17	714	153.267	560.733	NA	418	132.835	285.165	NA	NA	1.48473	1.18008:1.5172:1:1:1:1	0.256979(0.274707:0.261307:0.234925)	NA	NA	NA	NA
76	FY929441.1	Dugesiidae	MYN	0.458353	3.14983	0.145517	3.40455e-18	279	66.6712	212.329	NA	133	61.0315	71.9685	NA	NA	1.10152	0.811457:2.83106:1:1:1:1	0.226563(0.253906:0.195313:0.230469)	NA	NA	NA	NA
78	DN293839.1	Dugesiidae	MYN	0.610262	2.53188	0.241031	2.26052e-07	171	29.2488	141.751	NA	84	26.3377	57.6623	NA	NA	0.938946	0.221156:1.35641:1:1:1:1	0.0620748(0.0612245:0.0408163:0.0841837)	NA	NA	NA	NA
79	FY978901.1	Dugesiidae	MYN	0.0505304	2.35369	0.0214685	5.36735e-12	111	26.3129	84.6871	NA	23	18.879	4.12096	NA	NA	0.596504	2:2:1:1:1:1	0.0555556(0.0533333:0.0566667:0.0566667)	NA	NA	NA	NA
82	DN302195.1	Dugesiidae	MYN	1.84609	0.985092	1.87403	0.185214	75	20.1289	54.8711	NA	47	10.0757	36.9243	NA	NA	1.61501	2:2:1:1:1:1	0.244681(0.255319:0.212766:0.265957)	NA	NA	NA	NA
84	FY926148.1	Dugesiidae	MYN	0.153104	2.24793	0.0681086	4.14049e-08	93	20.0303	72.9697	NA	26	15.9953	10.0047	NA	NA	0.604286	2:2:1:1:1:1	0.0342857(0.0428571:0.0257143:0.0342857)	NA	NA	NA	NA
87	AY068370.1	Dugesiidae	MYN	0.839502	4.10645	0.204435	6.92022e-47	1272	238.713	1033.29	NA	744	228.272	515.728	NA	NA	1.4526	0.773855:1.01067:1:1:1:1	0.137636(0.156642:0.138471:0.117794)	NA	NA	NA	NA
90	FY951423.1	Dugesiidae	MYN	0.539793	3.0916	0.1746	5.706e-13	243	61.6909	181.309	NA	124	54.785	69.215	NA	NA	1.18763	3.50065:3.02935:1:1:1:1	0.0618729(0.0785953:0.0551839:0.0518395)	NA	NA	NA	NA
92	FY952946.1	Dugesiidae	MYN	0.441425	2.17711	0.202758	5.41755e-06	210	59.7883	150.212	NA	90	40.1132	49.8868	NA	NA	0.935584	1.44662:1.03739:1:1:1:1	0.113978(0.119355:0.103226:0.119355)	NA	NA	NA	NA
96	EE668825.1	Dugesiidae	MYN	0.428054	3.4755	0.123163	1.82865e-30	480	102.925	377.075	NA	218	95.4852	122.515	NA	NA	1.08151	0.861653:1.04948:1:1:1:1	0.252588(0.273292:0.236025:0.248447)	NA	NA	NA	NA
102	FY936370.1	Dugesiidae	MYN	1.94891	1.73639	1.12239	0.909204	465	113.938	351.062	NA	312	77.0148	234.985	NA	NA	1.89684	2.03288:2.11098:1:1:1:1	0.243948(0.310056:0.181564:0.240223)	NA	NA	NA	NA
105	DN314162.1	Dugesiidae	MYN	0.956538	3.10676	0.307889	3.11661e-11	324	62.9506	261.049	NA	198	59.1983	138.802	NA	NA	1.37431	0.906958:1.36266:1:1:1:1	0.127946(0.136364:0.106061:0.141414)	NA	NA	NA	NA
106	FY958048.1	Dugesiidae	MYN	0.495448	3.11513	0.159045	9.44353e-12	288	63.6572	224.343	NA	133	52.5938	80.4062	NA	NA	1.07448	0.703931:2.01021:1:1:1:1	0.0770975(0.10034:0.0578231:0.0731293)	NA	NA	NA	NA
108	Y37E11AL.7a	C. elegans	MYN	0.99763	3.41967	0.291733	0.00053636	345	95.541	249.459	NA	209	71.7882	137.212	NA	NA	1.66837	1.82418:1.49876:1:1:1:1	0.0822102(0.097035:0.0768194:0.0727763)	NA	NA	NA	NA
115	F33E2.2c	C. elegans	MYN	0.805709	3.31193	0.243274	7.84109e-07	330	82.7572	247.243	NA	187	65.9184	121.082	NA	NA	1.43422	0.984752:0.924562:1:1:1:1	0.0495963(0.0527682:0.0441176:0.0519031)	NA	NA	NA	NA
116	C52E4.1	C. elegans	MYN	0.361358	2.36256	0.152952	0.000117709	99	22.4955	76.5045	NA	38	16.1487	21.8513	NA	NA	0.816086	1.27302:0.923006:1:1:1:1	0.0233029(0.0227964:0.0167173:0.0303951)	NA	NA	NA	NA
119	BW637859.1	Dugesiidae	MYN	0.113913	3.88633	0.0293112	4.16592e-23	261	63.3039	197.696	NA	68	47.2112	20.7888	NA	NA	1.02889	2:2:1:1:1:1	0.22549(0.246324:0.194853:0.235294)	NA	NA	NA	NA
120	FY951590.1	Dugesiidae	MYN	0.443188	4.05216	0.109371	2.38305e-49	855	222.046	632.954	NA	407	196.333	210.667	NA	NA	1.38045	1.8202:2.52059:1:1:1:1	0.234262(0.264706:0.202786:0.235294)	NA	NA	NA	NA
121	FY966114.1	Dugesiidae	MYN	0.26677	2.12426	0.125583	0	99	16.9852	82.0148	NA	41	22.8033	18.1967	NA	NA	0.585453	1.33059:1.83901:1:1:1:1	0.212121(0.272727:0.136364:0.227273)	NA	NA	NA	NA
123	FY938349.1	Dugesiidae	MYN	0.686183	3.86219	0.177667	7.37467e-33	834	172.36	661.64	NA	455	158.821	296.179	NA	NA	1.34256	1.15764:1.45089:1:1:1:1	0.244(0.281:0.228:0.223)	NA	NA	NA	NA
127	BW642833.1	Dugesiidae	MYN	0.0695802	2.58361	0.0269314	0	138	31.3374	106.663	NA	40	32.9735	7.02652	NA	NA	0.640473	2:2:1:1:1:1	0.0486111(0.0479167:0.0416667:0.05625)	NA	NA	NA	NA
130	BP189158.1	Dugesiidae	MYN	1.06903	2.914	0.36686	2.65036e-11	264	48.6832	215.317	NA	166	48.1128	117.887	NA	NA	1.40925	0.469448:0.893563:1:1:1:1	0.254219(0.278481:0.240506:0.243671)	NA	NA	NA	NA
137	C01G8.5a	C. elegans	MYN	0.595141	4.02573	0.147834	1.74896e-56	1101	214.356	886.644	NA	566	205.364	360.636	NA	NA	1.26305	0.946469:1.03128:1:1:1:1	0.153937(0.194494:0.109236:0.158082)	NA	NA	NA	NA
138	DN301127.1	Dugesiidae	MYN	0.166284	2.8049	0.0592833	0	231	42.0926	188.907	NA	75	46.9367	28.0633	NA	NA	0.647091	0.387819:1.48946:1:1:1:1	0.147383(0.165289:0.11157:0.165289)	NA	NA	NA	NA
139	FY952237.1	Dugesiidae	MYN	0.865871	3.77204	0.22955	2.67885e-10	672	152.838	519.162	NA	386	120.681	265.319	NA	NA	1.52684	2.40982:1.72525:1:1:1:1	0.161631(0.178248:0.1571:0.149547)	NA	NA	NA	NA
140	B0035.9	C. elegans	MYN	0.0077225	2.29348	0.00336716	8.17214e-28	192	61.5577	130.442	NA	45	43.9991	1.00085	NA	NA	0.740565	2:2:1:1:1:1	0.176375(0.208738:0.150485:0.169903)	NA	NA	NA	NA
143	FY936938.1	Dugesiidae	MYN	2.02203	1.0391	1.94595	0.0165114	225	58.6894	166.311	NA	146	30.8788	115.121	NA	NA	1.76564	2:2:1:1:1:1	0.21047(0.240385:0.189103:0.201923)	NA	NA	NA	NA
144	FY945835.1	Dugesiidae	MYN	0.341996	2.495	0.137073	0	174	27.8452	146.155	NA	72	32.2985	39.7015	NA	NA	0.68654	0.26631:1.52823:1:1:1:1	0.0572464(0.0673913:0.0413043:0.0630435)	NA	NA	NA	NA
145	T10C6.6b	C. elegans	MYN	1.03052	3.71621	0.277305	3.22719e-08	1002	278.13	723.87	NA	612	207.127	404.873	NA	NA	1.776	1.49348:1.50346:1:1:1:1	0.219298(0.234336:0.209273:0.214286)	NA	NA	NA	NA
146	FY938913.1	Dugesiidae	MYN	0.162206	2.36437	0.0686043	6.76743e-06	69	19.3615	49.6385	NA	21	13.9004	7.09962	NA	NA	0.780136	9.87083:8.08122:1:1:1:1	0.109453(0.119403:0.0746269:0.134328)	NA	NA	NA	NA
147	FY950733.1	Dugesiidae	MYN	0.300389	3.68641	0.0814855	0	687	136.348	550.652	NA	287	151.978	135.022	NA	NA	0.972408	0.938202:1.99444:1:1:1:1	0.246285(0.283439:0.210191:0.245223)	NA	NA	NA	NA
148	DN312123.1	Dugesiidae	MYN	0.689831	2.15631	0.319912	1.29476e-08	630	156.227	473.773	NA	323	110.56	212.44	NA	NA	1.05349	2.62298:1.73034:1:1:1:1	0.22546(0.266871:0.170245:0.239264)	NA	NA	NA	NA
153	DN315520.1	Dugesiidae	MYN	0.25652	3.82382	0.0670847	1.96693e-55	693	163.763	529.237	NA	259	144.359	114.641	NA	NA	1.09951	1.63563:2.17661:1:1:1:1	0.227707(0.267516:0.178344:0.237261)	NA	NA	NA	NA
154	DN314625.1	Dugesiidae	MYN	0.950695	3.4418	0.27622	5.97777e-17	483	98.403	384.597	NA	293	92.5712	200.429	NA	NA	1.45822	0.846425:2.76377:1:1:1:1	0.17298(0.189394:0.162879:0.166667)	NA	NA	NA	NA
155	AY067975.1	Dugesiidae	MYN	0.863074	2.56363	0.33666	0.000110014	132	30.5138	101.486	NA	77	26.3881	50.6119	NA	NA	1.25618	0.383889:0.392646:1:1:1:1	0.246195(0.276256:0.229452:0.232877)	NA	NA	NA	NA
158	DN314816.1	Dugesiidae	MYN	0.724998	3.62355	0.20008	3.18912e-17	552	125.386	426.614	NA	305	108.15	196.85	NA	NA	1.3834	1.47718:1.64542:1:1:1:1	0.160819(0.163158:0.152632:0.166667)	NA	NA	NA	NA
162	FY944859.1	Dugesiidae	MYN	0.442288	3.96902	0.111435	2.25628e-46	906	198.747	707.253	NA	411	175.838	235.162	NA	NA	1.21594	1.18499:1.67464:1:1:1:1	0.22235(0.251152:0.197005:0.218894)	NA	NA	NA	NA
165	DN303744.1	Dugesiidae	MYN	0.226119	2.74207	0.0824629	5.04581e-20	222	38.71	183.29	NA	72	36.3291	35.6709	NA	NA	0.664824	0.158516:1.19105:1:1:1:1	0.101411(0.111111:0.0820106:0.111111)	NA	NA	NA	NA
169	Y69A2AR.16a	C. elegans	MYN	1.03965	3.82217	0.272005	4.23729e-11	666	163.404	502.596	NA	416	136.242	279.758	NA	NA	1.72234	0.815501:1.34501:1:1:1:1	0.048976(0.0552093:0.0440784:0.0476402)	NA	NA	NA	NA
171	DN298681.1	Dugesiidae	MYN	0.493697	3.77103	0.130918	7.6941e-36	774	152.633	621.367	NA	359	136.878	222.122	NA	NA	1.13999	0.763371:1.476:1:1:1:1	0.22069(0.289655:0.15:0.222414)	NA	NA	NA	NA
172	JX010546.1	Dugesiidae	MYN	0.538078	3.99366	0.134733	3.0567e-32	846	205.384	640.616	NA	417	172.266	244.734	NA	NA	1.37699	1.59338:2.56653:1:1:1:1	0.132471(0.15342:0.110906:0.133087)	NA	NA	NA	NA
173	AK389058.1	Dugesiidae	MYN	1.74363	3.55894	0.48993	0.0545482	528	115.037	412.963	NA	359	86.4807	272.519	NA	NA	2.13913	1.65259:0.914732:1:1:1:1	0.21848(0.264249:0.186528:0.204663)	NA	NA	NA	NA
174	BW642294.1	Dugesiidae	MYN	0.0369566	3.1281	0.0118144	0	321	64.7676	256.232	NA	80	70.7914	9.20858	NA	NA	0.660652	2:2:1:1:1:1	0.164198(0.211111:0.125926:0.155556)	NA	NA	NA	NA
175	DN300104.1	Dugesiidae	MYN	0.792864	3.76189	0.210762	6.68329e-11	654	150.784	503.216	NA	358	116.437	241.563	NA	NA	1.47739	0.980125:2.42435:1:1:1:1	0.211196(0.232824:0.194656:0.206107)	NA	NA	NA	NA
179	FY928700.1	Dugesiidae	MYN	0.560934	2.92969	0.191465	5.37565e-09	186	49.7122	136.288	NA	96	42.9758	53.0242	NA	NA	1.19403	1.75568:2.36831:1:1:1:1	0.163399(0.230392:0.112745:0.147059)	NA	NA	NA	NA
183	HO008421.1	Dugesiidae	MYN	0.511084	3.30506	0.154637	1.68552e-23	378	82.0025	295.998	NA	187	77.8012	109.199	NA	NA	1.1172	0.885085:1.32049:1:1:1:1	0.187276(0.206989:0.172043:0.182796)	NA	NA	NA	NA
184	EG351816.1	Dugesiidae	MYN	0.468712	2.87054	0.163284	3.47488e-13	258	45.9423	212.058	NA	115	41.8798	73.1202	NA	NA	0.896408	0.367107:1.31863:1:1:1:1	0.165432(0.211111:0.1:0.185185)	NA	NA	NA	NA
190	DN298648.1	Dugesiidae	MYN	0.83521	3.34591	0.249622	5.94742e-08	375	86.592	288.408	NA	214	70.2827	143.717	NA	NA	1.41496	1.1508:0.898047:1:1:1:1	0.172381(0.188571:0.137143:0.191429)	NA	NA	NA	NA
191	BP185863.1	Dugesiidae	MYN	0.507153	3.24034	0.156512	4.5255e-14	330	75.2226	254.777	NA	156	63.1281	92.8719	NA	NA	1.13018	1.00972:1.88702:1:1:1:1	0.158228(0.18038:0.132911:0.161392)	NA	NA	NA	NA
199	FY955348.1	Dugesiidae	MYN	0.266706	3.97026	0.0671761	7.17884e-62	789	199.074	589.926	NA	305	173.094	131.906	NA	NA	1.20116	2.29133:2.12303:1:1:1:1	0.248106(0.265152:0.198864:0.280303)	NA	NA	NA	NA
200	Y71F9AL.13a	C. elegans	MYN	0.297425	3.03654	0.0979487	0	333	57.3243	275.676	NA	130	62.737	67.263	NA	NA	0.768951	1.08409:1.60999:1:1:1:1	0.112903(0.124424:0.0668203:0.147465)	NA	NA	NA	NA
201	FY960128.1	Dugesiidae	MYN	0.138852	3.73848	0.0371412	1.20355e-74	633	146.151	486.849	NA	196	134.604	61.3958	NA	NA	0.969956	0.414875:0.746596:1:1:1:1	0.20021(0.220126:0.176101:0.204403)	NA	NA	NA	NA
204	EE673360.1	Dugesiidae	MYN	0.346532	3.57947	0.096811	4.3139e-21	471	118.229	352.771	NA	188	90.6484	97.3516	NA	NA	1.15805	0.702692:1.15437:1:1:1:1	0.256289(0.316038:0.205189:0.247642)	NA	NA	NA	NA
205	FY926628.1	Dugesiidae	MYN	0.617495	2.24262	0.275346	3.66021e-06	126	19.8888	106.111	NA	63	18.9713	44.0287	NA	NA	0.874017	0.512967:0.65327:1:1:1:1	0.0565844(0.0648148:0.0617284:0.0432099)	NA	NA	NA	NA
207	FY969183.1	Dugesiidae	MYN	0.278292	3.76001	0.0740137	1.79049e-58	654	150.407	503.593	NA	257	140.449	116.551	NA	NA	1.07902	1.00336:1.88621:1:1:1:1	0.223753(0.244094:0.202756:0.224409)	NA	NA	NA	NA
212	DN290590.1	Dugesiidae	MYN	0.291548	2.9591	0.0985259	3.28033e-18	255	51.7003	203.3	NA	94	45.0653	48.9347	NA	NA	0.832384	1.19321:1.51124:1:1:1:1	0.105169(0.114973:0.101604:0.0989305)	NA	NA	NA	NA
213	DN296936.1	Dugesiidae	MYN	0.232415	3.95172	0.0588136	5.88191e-50	678	194.214	483.786	NA	253	156.376	96.624	NA	NA	1.29781	1.56025:2.08923:1:1:1:1	0.229086(0.245174:0.177606:0.264479)	NA	NA	NA	NA
214	BW639608.1	Dugesiidae	MYN	0.504699	3.15705	0.159864	1.06574e-24	330	67.316	262.684	NA	163	67.0144	95.9856	NA	NA	1.04575	0.859128:1.51433:1:1:1:1	0.25(0.263158:0.241228:0.245614)	NA	NA	NA	NA
216	EE282253.1	Dugesiidae	MYN	1.25114	2.52468	0.495563	0.232202	252	64.3947	187.605	NA	158	44.5834	113.417	NA	NA	1.57657	1.42057:1.78124:1:1:1:1	0.248485(0.290909:0.218182:0.236364)	NA	NA	NA	NA
217	FY951352.1	Dugesiidae	MYN	0.921534	2.60401	0.353891	9.40155e-05	153	32.2014	120.799	NA	90	28.404	61.596	NA	NA	1.27564	0.849321:2.68424:1:1:1:1	0.215603(0.212766:0.202128:0.231915)	NA	NA	NA	NA
223	EG408259.1	Dugesiidae	MYN	0.716435	3.35719	0.213403	1.37311e-11	348	87.9051	260.095	NA	195	75.4596	119.54	NA	NA	1.38349	0.962038:1.51923:1:1:1:1	0.234417(0.227642:0.207317:0.268293)	NA	NA	NA	NA
224	DN304565.1	Dugesiidae	MYN	1.09692	3.38086	0.324449	7.27723e-06	393	90.7231	302.277	NA	242	73.6641	168.336	NA	NA	1.62416	2:2:1:1:1:1	0.140855(0.159292:0.134956:0.128319)	NA	NA	NA	NA
227	EC385764.1	Dugesiidae	MYN	0.441616	3.48829	0.1266	5.20865e-20	390	104.695	285.305	NA	183	88.044	94.956	NA	NA	1.25949	1.19525:1.72989:1:1:1:1	0.254408(0.274559:0.27204:0.216625)	NA	NA	NA	NA
230	DN310099.1	Dugesiidae	MYN	0.607085	2.80243	0.216628	4.27956e-09	189	41.954	147.046	NA	98	37.2799	60.7201	NA	NA	1.09441	0.897379:0.841951:1:1:1:1	0.0568327(0.0651341:0.0517241:0.0536398)	NA	NA	NA	NA
235	DN311656.1	Dugesiidae	MYN	1.32143	2.77297	0.476539	0.00986857	198	40.3379	157.662	NA	125	32.1125	92.8875	NA	NA	1.61715	0.26694:1.71469:1:1:1:1	0.227778(0.266667:0.206667:0.21)	NA	NA	NA	NA
236	C50B6.2	C. elegans	MYN	0.908056	2.13626	0.425068	5.7624e-06	765	183.894	581.106	NA	431	129.93	301.07	NA	NA	1.2033	1.41537:0.709232:1:1:1:1	0.104664(0.135666:0.0716724:0.106655)	NA	NA	NA	NA
238	DN312550.1	Dugesiidae	MYN	0.00372588	3.40582	0.00109397	1.29841e-64	363	93.7938	269.206	NA	81	79.9999	1.00009	NA	NA	0.882777	2:2:1:1:1:1	0.137037(0.171111:0.106667:0.133333)	NA	NA	NA	NA
239	FY942138.1	Dugesiidae	MYN	0.741387	3.8097	0.194605	9.15555e-21	729	160.71	568.29	NA	402	138.116	263.884	NA	NA	1.41781	0.740961:2.2197:1:1:1:1	0.239824(0.249175:0.219472:0.250825)	NA	NA	NA	NA
240	FY958576.1	Dugesiidae	MYN	1.32467	3.41445	0.38796	8.79273e-06	534	94.8785	439.121	NA	346	79.7411	266.259	NA	NA	1.69597	0.983798:1.08992:1:1:1:1	0.198686(0.243842:0.147783:0.204433)	NA	NA	NA	NA
242	HO007975.1	Dugesiidae	MYN	0.654552	3.65744	0.178964	1.80549e-19	597	131.182	465.818	NA	314	112.713	201.287	NA	NA	1.31439	1.00085:1.29881:1:1:1:1	0.237678(0.269424:0.231203:0.212406)	NA	NA	NA	NA
244	FY934075.1	Dugesiidae	MYN	0.3431	3.50792	0.0978073	2.51168e-25	468	107.471	360.529	NA	188	89.1392	98.8608	NA	NA	1.06986	1.59598:1.17734:1:1:1:1	0.216918(0.248744:0.183417:0.218593)	NA	NA	NA	NA
245	H01G02.2	C. elegans	MYN	1.41122	3.9569	0.356647	0.00115994	876	195.561	680.439	NA	572	146.892	425.108	NA	NA	1.97952	1.03077:1.28333:1:1:1:1	0.216258(0.246933:0.197853:0.203988)	NA	NA	NA	NA
246	HO007196.1	Dugesiidae	MYN	1.67983	3.24796	0.517193	6.52837e-06	351	75.9913	275.009	NA	249	68.9819	180.018	NA	NA	2.01933	0.308535:0.881992:1:1:1:1	0.24349(0.277344:0.214844:0.238281)	NA	NA	NA	NA
251	DN296660.1	Dugesiidae	MYN	0.3751	2.833	0.132404	0	195	43.6995	151.301	NA	91	46.45	44.55	NA	NA	0.925915	1.24372:1.60324:1:1:1:1	0.135693(0.150442:0.106195:0.150442)	NA	NA	NA	NA
257	DN310187.1	Dugesiidae	MYN	0.376635	2.95545	0.127437	6.43021e-18	258	51.4496	206.55	NA	108	47.9477	60.0523	NA	NA	0.890894	0.263631:1.84368:1:1:1:1	0.103641(0.117647:0.0945378:0.0987395)	NA	NA	NA	NA
258	DN306116.1	Dugesiidae	MYN	1.43568	3.27911	0.437826	0.00665147	357	79.2132	277.787	NA	238	62.7431	175.257	NA	NA	1.84471	1.28853:1.5623:1:1:1:1	0.163522(0.163522:0.157233:0.169811)	NA	NA	NA	NA
260	BW636985.1	Dugesiidae	MYN	1.18767	0.869725	1.36557	0.446247	78	21.4764	56.5236	NA	43	10.0091	32.9909	NA	NA	1.10013	1.92143:1.95947:1:1:1:1	0.245169(0.289855:0.213768:0.231884)	NA	NA	NA	NA
262	BP191250.1	Dugesiidae	MYN	0.216035	2.98312	0.0724192	1.11885e-13	207	53.2914	153.709	NA	68	39.2199	28.7801	NA	NA	0.928412	2.88029:1.06284:1:1:1:1	0.186275(0.235294:0.123529:0.2)	NA	NA	NA	NA
263	BP192282.1	Dugesiidae	MYN	0.956556	2.3255	0.411334	0.00694764	111	22.2128	88.7872	NA	66	18.7938	47.2062	NA	NA	1.2305	0.9359:0.873902:1:1:1:1	0.235232(0.27057:0.208861:0.226266)	NA	NA	NA	NA
265	EG351953.1	Dugesiidae	MYN	0.232269	2.45214	0.0947207	1.01126e-12	111	26.2989	84.7011	NA	41	24.1905	16.8095	NA	NA	0.758216	0.624825:1.1695:1:1:1:1	0.269608(0.29902:0.294118:0.215686)	NA	NA	NA	NA
266	DN292281.1	Dugesiidae	MYN	0.290998	2.64887	0.109857	5.06424e-13	159	34.1864	124.814	NA	60	30.0904	29.9096	NA	NA	0.797962	2.00337:2.15564:1:1:1:1	0.0605346(0.0636792:0.0542453:0.0636792)	NA	NA	NA	NA
268	EE668891.1	Dugesiidae	MYN	0.498777	3.18101	0.156798	1.57094e-19	285	69.5015	215.498	NA	144	65.5645	78.4355	NA	NA	1.15288	2.20792:1.51709:1:1:1:1	0.254296(0.309278:0.201031:0.252577)	NA	NA	NA	NA
269	EC386621.1	Dugesiidae	MYN	0.574527	2.78927	0.205978	2.6121e-05	165	41.2241	123.776	NA	81	31.706	49.294	NA	NA	1.12786	1.06714:0.931003:1:1:1:1	0.0833333(0.0804598:0.0862069:0.0833333)	NA	NA	NA	NA
275	BP187270.1	Dugesiidae	MYN	0.594841	2.33372	0.254889	0.00469468	303	74.3407	228.659	NA	138	44.3256	93.6744	NA	NA	1.02147	3.04752:1.59082:1:1:1:1	0.159041(0.173203:0.127451:0.176471)	NA	NA	NA	NA
279	BW640292.1	Dugesiidae	MYN	1.67308	1.1865	1.41009	0.343341	84	28.9881	55.0119	NA	53	16.1838	36.8162	NA	NA	1.50516	8.55837:0.748714:1:1:1:1	0.105856(0.114865:0.101351:0.101351)	NA	NA	NA	NA
281	FY951062.1	Dugesiidae	MYN	1.16399	3.12085	0.372972	4.64321e-07	348	64.1441	283.856	NA	224	57.5397	166.46	NA	NA	1.52468	1.34852:1.31742:1:1:1:1	0.2375(0.290625:0.221875:0.2)	NA	NA	NA	NA
284	FY978607.1	Dugesiidae	MYN	1.10285	1.37058	0.804655	0.638712	99	24.1708	74.8292	NA	58	15.2126	42.7874	NA	NA	1.16822	0.141275:2.84502:1:1:1:1	0.199634(0.225275:0.203297:0.17033)	NA	NA	NA	NA
285	DN293123.1	Dugesiidae	MYN	0.0961164	2.76996	0.0346995	0	159	40.1767	118.823	NA	52	41.3209	10.6791	NA	NA	0.771754	2:2:1:1:1:1	0.108871(0.120968:0.0846774:0.120968)	NA	NA	NA	NA
287	FY968573.1	Dugesiidae	MYN	0.415747	3.44463	0.120694	3.08671e-32	513	98.7744	414.226	NA	224	92.895	131.105	NA	NA	0.998936	0.451265:1.81881:1:1:1:1	0.156707(0.201195:0.13745:0.131474)	NA	NA	NA	NA
288	C27A7.3a	C. elegans	MYN	0.405875	2.25438	0.180038	2.77919e-06	93	20.2032	72.7968	NA	40	17.5683	22.4317	NA	NA	0.807442	1.19577:6.10982:1:1:1:1	0.00942127(0.0100942:0.0107672:0.00740242)	NA	NA	NA	NA
290	BP188185.1	Dugesiidae	MYN	0.250123	1.85363	0.134937	3.11555e-06	135	28.1524	106.848	NA	42	19.331	22.669	NA	NA	0.584512	1.59187:1.50771:1:1:1:1	0.103175(0.109524:0.0904762:0.109524)	NA	NA	NA	NA
292	FY974462.1	Dugesiidae	MYN	2.57496	0.879573	2.92751	0.0410576	42	11.0221	30.9779	NA	31	5.29133	25.7087	NA	NA	2.13003	4.45403:4.33167:1:1:1:1	0.232915(0.257322:0.196653:0.24477)	NA	NA	NA	NA
293	FY935341.1	Dugesiidae	MYN	0.148005	2.34367	0.0631512	2.5597e-18	228	64.2437	163.756	NA	68	46.0655	21.9345	NA	NA	0.766678	3.2416:1.48343:1:1:1:1	0.079561(0.090535:0.0576132:0.090535)	NA	NA	NA	NA
294	R12A1.2	C. elegans	MYN	0.994516	3.57721	0.278014	1.20217e-09	537	117.874	419.126	NA	325	98.6079	226.392	NA	NA	1.56143	0.757522:2.20259:1:1:1:1	0.0986985(0.104121:0.0845987:0.107375)	NA	NA	NA	NA
301	FY969202.1	Dugesiidae	MYN	0.475099	2.48964	0.19083	1.69519e-06	114	27.6471	86.3529	NA	54	23.7807	30.2193	NA	NA	0.963662	1.5521:1.95136:1:1:1:1	0.0339623(0.0377358:0.0245283:0.0396226)	NA	NA	NA	NA
303	FY966431.1	Dugesiidae	MYN	0.029344	3.88903	0.00754533	0	771	178.639	592.361	NA	199	181.957	17.0428	NA	NA	0.923625	1.13501:0.566178:1:1:1:1	0.256803(0.265306:0.205782:0.29932)	NA	NA	NA	NA
304	DN313361.1	Dugesiidae	MYN	1.52234	2.25452	0.675239	0.0563491	633	139.327	493.673	NA	409	99.324	309.676	NA	NA	1.6835	1.47672:1.96093:1:1:1:1	0.247877(0.308917:0.200637:0.234076)	NA	NA	NA	NA
306	AY067262.1	Dugesiidae	MYN	0.350258	2.2417	0.156246	0	66	19.8646	46.1354	NA	32	20.0601	11.9399	NA	NA	0.919542	2:2:1:1:1:1	0.25(0.274194:0.225806:0.25)	NA	NA	NA	NA
307	DN313420.1	Dugesiidae	MYN	0.549099	3.70881	0.148053	0	693	140.481	552.519	NA	355	142.28	212.72	NA	NA	1.18962	0.586386:0.730762:1:1:1:1	0.262626(0.320076:0.238636:0.229167)	NA	NA	NA	NA
308	FY940075.1	Dugesiidae	MYN	0.331058	3.69476	0.0896021	5.29642e-58	642	137.875	504.125	NA	269	134.768	134.232	NA	NA	1.05344	1.27548:1.62308:1:1:1:1	0.222762(0.257282:0.197411:0.213592)	NA	NA	NA	NA
309	FY944994.1	Dugesiidae	MYN	1.38213	3.47562	0.397665	9.92902e-06	468	102.941	365.059	NA	314	87.0166	226.983	NA	NA	1.84262	0.940035:1.52863:1:1:1:1	0.249183(0.286765:0.215686:0.245098)	NA	NA	NA	NA
310	FY945851.1	Dugesiidae	MYN	0.112163	5.19863	0.0215755	3.65538e-24	273	70.6854	202.315	NA	74	52.9623	21.0377	NA	NA	1.42916	2.32864:1.20486:1:1:1:1	0.161939(0.195035:0.134752:0.156028)	NA	NA	NA	NA
311	BW641333.1	Dugesiidae	MYN	0.57365	3.87309	0.148112	1.33029e-17	666	174.883	491.117	NA	331	134.702	196.298	NA	NA	1.44004	1.19838:1.76728:1:1:1:1	0.244709(0.265873:0.248016:0.220238)	NA	NA	NA	NA
313	EE672387.1	Dugesiidae	MYN	0.210208	3.20697	0.0655471	5.21458e-22	270	71.9493	198.051	NA	95	58.842	36.158	NA	NA	1.00878	0.523292:1.72108:1:1:1:1	0.133124(0.138365:0.125786:0.13522)	NA	NA	NA	NA
317	FY927788.1	Dugesiidae	MYN	0.891504	2.69778	0.330458	1.7447e-10	240	36.4901	203.51	NA	140	36.1304	103.87	NA	NA	1.16613	0.365824:0.663051:1:1:1:1	0.254658(0.279503:0.257764:0.226708)	NA	NA	NA	NA
319	FY955574.1	Dugesiidae	MYN	0.230891	2.9135	0.0792485	3.25356e-24	228	48.6506	179.349	NA	82	46.4699	35.5301	NA	NA	0.803305	0.873056:2.67135:1:1:1:1	0.132597(0.143646:0.10221:0.151934)	NA	NA	NA	NA
320	EG350032.1	Dugesiidae	MYN	1.67561	1.69261	0.989958	0.742182	477	123.25	353.75	NA	312	79.1689	232.831	NA	NA	1.68	1.75531:1.48573:1:1:1:1	0.25565(0.319209:0.242938:0.204802)	NA	NA	NA	NA
323	FY932738.1	Dugesiidae	MYN	0.261066	3.59466	0.0726261	1.44036e-47	588	120.648	467.352	NA	213	110.103	102.897	NA	NA	0.945062	1.50374:1.37878:1:1:1:1	0.202279(0.192308:0.202991:0.211538)	NA	NA	NA	NA
327	FY974192.1	Dugesiidae	MYN	0.322527	1.9645	0.164177	3.1147e-06	69	13.7266	55.2734	NA	27	12.5647	14.4353	NA	NA	0.649176	0.62726:2.57085:1:1:1:1	0.037037(0.0493827:0.0308642:0.0308642)	NA	NA	NA	NA
332	JC8.3a	C. elegans	MYN	0.289016	1.58569	0.182265	0.000437051	96	29.9791	66.0209	NA	34	18.2425	15.7575	NA	NA	0.693945	1.84399:2.10176:1:1:1:1	0.0494949(0.0606061:0.0545455:0.0333333)	NA	NA	NA	NA
333	C09D4.5	C. elegans	MYN	0.267131	4.0746	0.06556	3.04468e-10	180	43.4899	136.51	NA	63	32.4748	30.5252	NA	NA	1.18705	2.25767:2.28662:1:1:1:1	0.0664983(0.0808081:0.0378788:0.0808081)	NA	NA	NA	NA
334	FY931674.1	Dugesiidae	MYN	0.814534	2.23432	0.364556	0	141	19.6699	121.33	NA	79	21.7345	57.2655	NA	NA	1.0126	0.410312:1.78401:1:1:1:1	0.238095(0.243697:0.201681:0.268908)	NA	NA	NA	NA
338	F33G12.6b	C. elegans	MYN	1.01481	4.14777	0.244663	1.28999e-16	1131	252.233	878.767	NA	696	209.31	486.69	NA	NA	1.71351	1.15401:0.947504:1:1:1:1	0.138522(0.156388:0.14978:0.109398)	NA	NA	NA	NA
341	JN216839.1	Dugesiidae	MYN	1.12982	3.24828	0.34782	6.0193e-13	417	76.023	340.977	NA	268	73.1425	194.857	NA	NA	1.51603	1.07926:1.47163:1:1:1:1	0.217778(0.23:0.22:0.203333)	NA	NA	NA	NA
342	HO005222.1	Dugesiidae	MYN	0.298607	1.3777	0.216742	8.10559e-10	324	79.2558	244.744	NA	110	49.9725	60.0275	NA	NA	0.562572	1.96253:1.86509:1:1:1:1	0.148734(0.148734:0.120253:0.177215)	NA	NA	NA	NA
344	C44B11.3	C. elegans	MYN	0.220519	3.35185	0.0657903	0	423	87.2811	335.719	NA	153	89.1712	63.8288	NA	NA	0.866633	0.485095:1.41187:1:1:1:1	0.0692593(0.08:0.0666667:0.0611111)	NA	NA	NA	NA
346	BW639727.1	Dugesiidae	MYN	0.369011	3.12608	0.118043	3.92553e-23	303	64.5933	238.407	NA	129	60.1281	68.8719	NA	NA	0.956761	0.847172:1.83183:1:1:1:1	0.121283(0.13615:0.0821596:0.14554)	NA	NA	NA	NA
349	FY948928.1	Dugesiidae	MYN	0.701065	3.241	0.216312	2.32051e-08	354	75.2886	278.711	NA	186	60.2476	125.752	NA	NA	1.24126	1.16184:1.99812:1:1:1:1	0.0846906(0.0928339:0.0684039:0.0928339)	NA	NA	NA	NA
353	BP190474.1	Dugesiidae	MYN	0.350864	3.46686	0.101205	6.98366e-24	447	101.746	345.254	NA	181	84.7429	96.2571	NA	NA	1.06013	1.33294:2.40624:1:1:1:1	0.239374(0.258389:0.208054:0.251678)	NA	NA	NA	NA
363	FY976952.1	Dugesiidae	MYN	0.905786	2.90923	0.311349	0.000485254	222	48.3747	173.625	NA	128	38.0141	89.9859	NA	NA	1.34235	0.886197:1.80229:1:1:1:1	0.0889465(0.0829016:0.0906736:0.0932642)	NA	NA	NA	NA
364	JX105523.1	Dugesiidae	MYN	0.257247	3.43281	0.0749377	3.97893e-32	411	97.2298	313.77	NA	153	84.9106	68.0894	NA	NA	1.00849	2.10145:2.1398:1:1:1:1	0.14528(0.185841:0.115044:0.134956)	NA	NA	NA	NA
365	DN297048.1	Dugesiidae	MYN	0.168957	3.40507	0.0496192	0	495	93.7001	401.3	NA	165	104.412	60.5878	NA	NA	0.781532	0.723345:1.2814:1:1:1:1	0.175716(0.210407:0.156109:0.160633)	NA	NA	NA	NA
366	FY947125.1	Dugesiidae	MYN	0.151927	3.08635	0.0492256	1.83393e-36	273	61.2605	211.739	NA	89	59.9803	29.0197	NA	NA	0.810405	0.666125:1.3327:1:1:1:1	0.0692226(0.0942492:0.0543131:0.0591054)	NA	NA	NA	NA
367	DN311125.1	Dugesiidae	MYN	0.608172	3.67671	0.165412	2.38238e-31	666	134.596	531.404	NA	345	125.877	219.123	NA	NA	1.22831	0.937187:0.799411:1:1:1:1	0.210494(0.25:0.181481:0.2)	NA	NA	NA	NA
369	BW639345.1	Dugesiidae	MYN	0.20151	2.33777	0.0861976	0	105	22.579	82.421	NA	39	24.5349	14.4651	NA	NA	0.660886	2:2:1:1:1:1	0.0407876(0.0506329:0.0337553:0.0379747)	NA	NA	NA	NA
371	BW643374.1	Dugesiidae	MYN	0.201368	3.53242	0.0570055	1.33033e-60	480	111.041	368.959	NA	175	109.943	65.0574	NA	NA	0.971957	1.75966:1.49377:1:1:1:1	0.196517(0.238806:0.169154:0.181592)	NA	NA	NA	NA
374	FY932250.1	Dugesiidae	MYN	0.0503872	3.80846	0.0132303	1.11789e-73	582	160.445	421.555	NA	147	126.543	20.4572	NA	NA	1.08641	6.02294:4.63786:1:1:1:1	0.222741(0.287383:0.163551:0.21729)	NA	NA	NA	NA
377	BP187854.1	Dugesiidae	MYN	0.283714	2.50883	0.113086	0	132	28.3638	103.636	NA	53	28.6038	24.3962	NA	NA	0.761841	0.902486:1.19292:1:1:1:1	0.0853333(0.1:0.064:0.092)	NA	NA	NA	NA
380	DN289914.1	Dugesiidae	MYN	0.370942	3.0389	0.122065	0	339	57.5047	281.495	NA	143	61.0405	81.9595	NA	NA	0.823509	1.08851:1.83286:1:1:1:1	0.147727(0.184659:0.127841:0.130682)	NA	NA	NA	NA
385	DN311689.1	Dugesiidae	MYN	0.547968	3.1867	0.171955	9.94989e-26	405	70.0302	334.97	NA	198	69.6303	128.37	NA	NA	1.00424	0.370987:1.15128:1:1:1:1	0.136806(0.166667:0.125:0.11875)	NA	NA	NA	NA
386	BW636604.1	Dugesiidae	MYN	0.264803	2.64569	0.100088	1.37369e-16	174	34.0417	139.958	NA	64	32.9209	31.0791	NA	NA	0.730604	1.00172:1.39207:1:1:1:1	0.151341(0.16092:0.12069:0.172414)	NA	NA	NA	NA
388	DN293778.1	Dugesiidae	MYN	1.04781	1.98348	0.528266	0.0365866	69	14.0784	54.9216	NA	42	12.0017	29.9983	NA	NA	1.23872	2:2:1:1:1:1	0.249482(0.270186:0.217391:0.26087)	NA	NA	NA	NA
389	DN296447.1	Dugesiidae	MYN	0.381641	3.18292	0.119903	0	372	69.6788	302.321	NA	161	71.155	89.845	NA	NA	0.906345	1.14413:1.00902:1:1:1:1	0.126409(0.140097:0.0990338:0.140097)	NA	NA	NA	NA
391	F09B9.2a	C. elegans	MYN	0.947061	3.62696	0.261117	0.000171752	711	194.775	516.225	NA	412	134.572	277.428	NA	NA	1.68121	1.69396:1.36523:1:1:1:1	0.0965333(0.1064:0.0992:0.084)	NA	NA	NA	NA
403	DN294636.1	Dugesiidae	MYN	0.353226	3.41236	0.103514	2.73524e-30	378	94.6151	283.385	NA	167	87.2598	79.7402	NA	NA	1.11894	2.20978:1.15006:1:1:1:1	0.231771(0.253906:0.1875:0.253906)	NA	NA	NA	NA
404	FY944240.1	Dugesiidae	MYN	0.748824	3.65827	0.204693	2.28083e-21	669	131.328	537.672	NA	367	117.817	249.183	NA	NA	1.31996	1.00354:1.62682:1:1:1:1	0.226619(0.253597:0.178058:0.248201)	NA	NA	NA	NA
405	FY927379.1	Dugesiidae	MYN	0.558844	2.75132	0.203118	1.98248e-07	183	39.1903	143.81	NA	89	33.0383	55.9617	NA	NA	1.02837	1.33407:1.87616:1:1:1:1	0.251012(0.315789:0.220648:0.216599)	NA	NA	NA	NA
406	DN296466.1	Dugesiidae	MYN	1.22618	1.29772	0.944868	0.749393	54	12.5902	41.4098	NA	31	7.76912	23.2309	NA	NA	1.24286	2:2:1:1:1:1	0.22807(0.266082:0.187135:0.230994)	NA	NA	NA	NA
407	ZK669.4	C. elegans	MYN	0.584625	2.84018	0.205841	0.00142835	135	29.3105	105.69	NA	64	21.4846	42.5154	NA	NA	1.07434	1.32539:1.00658:1:1:1:1	0.0215293(0.0244989:0.0167038:0.0233853)	NA	NA	NA	NA
408	FY953314.1	Dugesiidae	MYN	0.366208	3.60354	0.101625	0	582	122.085	459.915	NA	257	124.682	132.318	NA	NA	1.0453	1.14464:1.61834:1:1:1:1	0.177333(0.212:0.145333:0.174667)	NA	NA	NA	NA
412	FY941690.1	Dugesiidae	MYN	0.248562	3.88957	0.0639047	1.35707e-63	768	178.769	589.231	NA	284	159.937	124.063	NA	NA	1.09609	1.34873:2.08596:1:1:1:1	0.249141(0.293814:0.206186:0.247423)	NA	NA	NA	NA
413	FY953111.1	Dugesiidae	MYN	0.347423	3.1121	0.111636	1.05262e-19	282	63.4	218.6	NA	117	56.6955	60.3045	NA	NA	0.968985	0.790627:1.5347:1:1:1:1	0.0806452(0.102151:0.0555556:0.0842294)	NA	NA	NA	NA
416	BP191217.1	Dugesiidae	MYN	0.349814	2.70255	0.129438	5.64013e-14	156	36.723	119.277	NA	68	34.8009	33.1991	NA	NA	0.903658	2.71141:1.56281:1:1:1:1	0.0968064(0.107784:0.0598802:0.122754)	NA	NA	NA	NA
418	F08B1.1c	C. elegans	MYN	0.67028	3.23676	0.207083	3.82456e-16	354	74.8647	279.135	NA	192	69.7821	122.218	NA	NA	1.21305	0.84251:2.80438:1:1:1:1	0.0679575(0.0797267:0.0558087:0.0683371)	NA	NA	NA	NA
425	DN307678.1	Dugesiidae	MYN	0.398753	1.59892	0.24939	2.50632e-05	162	44.4735	117.526	NA	65	29.3988	35.6012	NA	NA	0.728231	2.73172:4.79126:1:1:1:1	0.133663(0.163366:0.0940594:0.143564)	NA	NA	NA	NA
427	BP191620.1	Dugesiidae	MYN	0.473163	3.26614	0.144869	1.3322e-14	327	77.8553	249.145	NA	152	65.1132	86.8868	NA	NA	1.13814	1.03333:2.10132:1:1:1:1	0.235677(0.253906:0.210938:0.242188)	NA	NA	NA	NA
428	FY962564.1	Dugesiidae	MYN	2.27627	0.92403	2.46342	0.0670706	207	49.0988	157.901	NA	122	23.6291	98.3709	NA	NA	1.95553	0.991569:4.54113:1:1:1:1	0.226727(0.261261:0.198198:0.220721)	NA	NA	NA	NA
429	DN306016.1	Dugesiidae	MYN	0.948951	3.27853	0.289445	4.4063e-14	369	79.1518	289.848	NA	230	75.5665	154.433	NA	NA	1.44865	0.913287:1.26563:1:1:1:1	0.233333(0.251724:0.217241:0.231034)	NA	NA	NA	NA
430	FY948093.1	Dugesiidae	MYN	0.411908	3.34429	0.123168	4.81973e-17	402	86.4062	315.594	NA	170	70.5046	99.4954	NA	NA	1.0422	1.0131:0.891912:1:1:1:1	0.240741(0.255144:0.20679:0.260288)	NA	NA	NA	NA
434	BP186208.1	Dugesiidae	MYN	0.409975	3.00004	0.136656	0	279	54.6014	224.399	NA	130	59.5126	70.4874	NA	NA	0.916862	1.38189:0.87384:1:1:1:1	0.143892(0.173913:0.111801:0.145963)	NA	NA	NA	NA
441	DN309049.1	Dugesiidae	MYN	1.30882	3.59999	0.363561	1.76747e-10	606	121.509	484.491	NA	403	108.444	294.556	NA	NA	1.76822	0.995281:1.11507:1:1:1:1	0.174905(0.207224:0.140684:0.176806)	NA	NA	NA	NA
445	FY958977.1	Dugesiidae	MYN	1.79702	2.42165	0.742065	0.10484	612	143.091	468.909	NA	408	103.068	304.932	NA	NA	1.94306	1.15345:2.10283:1:1:1:1	0.237988(0.247748:0.247748:0.218468)	NA	NA	NA	NA
450	T04C12.5	C. elegans	MYN	0.0108	2.59821	0.00415671	3.38737e-20	126	31.9535	94.0465	NA	27	25.9927	1.00731	NA	NA	0.666965	2:2:1:1:1:1	0.0243794(0.0305851:0.0172872:0.025266)	NA	NA	NA	NA
451	FY926080.1	Dugesiidae	MYN	1.82791	1.73994	1.05056	0.805361	102	21.2604	80.7396	NA	61	13.1627	47.8373	NA	NA	1.80957	2.58148:6.22987:1:1:1:1	0.0693069(0.0544554:0.0594059:0.0940594)	NA	NA	NA	NA
458	Y75B8A.14	C. elegans	MYN	0.291915	2.47697	0.117851	1.91123e-10	102	27.1841	74.8159	NA	42	24.0725	17.9275	NA	NA	0.874255	0.569421:0.887904:1:1:1:1	0.0300245(0.0330882:0.0220588:0.0349265)	NA	NA	NA	NA
461	FY939962.1	Dugesiidae	MYN	1.1223	2.89978	0.387028	0.000808749	255	47.769	207.231	NA	158	39.2753	118.725	NA	NA	1.45527	1.45421:1.59224:1:1:1:1	0.22138(0.236111:0.219697:0.208333)	NA	NA	NA	NA
464	BW636896.1	Dugesiidae	MYN	1.84548	3.61676	0.510257	0.163679	339	76.9648	262.035	NA	231	57.259	173.741	NA	NA	2.24762	1.68989:1.20221:1:1:1:1	0.165663(0.183735:0.13253:0.180723)	NA	NA	NA	NA
468	FY956414.1	Dugesiidae	MYN	0.128692	3.59353	0.0358122	0	522	120.467	401.533	NA	170	122.731	47.2694	NA	NA	0.92831	2:2:1:1:1:1	0.163832(0.195578:0.136054:0.159864)	NA	NA	NA	NA
469	T05E11.3a	C. elegans	MYN	0.388532	4.40247	0.0882532	5.24214e-105	1719	354.234	1364.77	NA	736	324.733	411.267	NA	NA	1.21568	0.892912:1.5757:1:1:1:1	0.164693(0.194737:0.120395:0.178947)	NA	NA	NA	NA
472	ZK643.2	C. elegans	MYN	0.642307	2.6173	0.245408	1.36688e-12	156	32.7773	123.223	NA	86	33.4224	52.5776	NA	NA	1.05727	0.757429:1.41147:1:1:1:1	0.0642978(0.0583756:0.0482234:0.0862944)	NA	NA	NA	NA
475	EC614134.1	Dugesiidae	MYN	0.789402	3.7946	0.208033	2.57969e-14	705	157.507	547.493	NA	394	128.467	265.533	NA	NA	1.46081	1.1483:1.46836:1:1:1:1	0.249288(0.277778:0.228632:0.241453)	NA	NA	NA	NA
476	BW638434.1	Dugesiidae	MYN	0.398799	2.94428	0.135448	0	258	50.6892	207.311	NA	121	57.6245	63.3755	NA	NA	0.89891	0.970873:1.85444:1:1:1:1	0.234403(0.272727:0.208556:0.221925)	NA	NA	NA	NA
478	BW642268.1	Dugesiidae	MYN	0.146481	2.55814	0.0572607	6.90246e-11	144	30.2912	113.709	NA	38	22.9093	15.0907	NA	NA	0.653789	0.854198:1.52923:1:1:1:1	0.142857(0.157143:0.128571:0.142857)	NA	NA	NA	NA
479	R11A8.4a	C. elegans	MYN	0.670885	3.41775	0.196294	0	507	95.2968	411.703	NA	282	103.06	178.94	NA	NA	1.18719	0.17668:1.58227:1:1:1:1	0.0671031(0.0752864:0.0630115:0.0630115)	NA	NA	NA	NA
488	FY925853.1	Dugesiidae	MYN	0.638731	2.81082	0.22724	2.39811e-08	207	42.4262	164.574	NA	108	37.87	70.13	NA	NA	1.08392	1.40855:2.19605:1:1:1:1	0.257675(0.240132:0.266447:0.266447)	NA	NA	NA	NA
489	EC617871.1	Dugesiidae	MYN	0.81076	3.07146	0.263965	1.04191e-08	294	60.0563	233.944	NA	167	52.5301	114.47	NA	NA	1.27256	0.743569:1.53284:1:1:1:1	0.114265(0.128821:0.080786:0.133188)	NA	NA	NA	NA
493	DN306295.1	Dugesiidae	MYN	0.451084	3.16829	0.142375	1.73812e-12	309	68.3328	240.667	NA	137	55.607	81.393	NA	NA	1.05197	1.23053:1.34628:1:1:1:1	0.134964(0.141304:0.13587:0.127717)	NA	NA	NA	NA
495	T04A8.16	C. elegans	MYN	0.41761	4.31442	0.096794	9.47541e-105	1575	314.996	1260	NA	701	300.633	400.367	NA	NA	1.19696	0.597523:1.53831:1:1:1:1	0.155326(0.168287:0.12819:0.169502)	NA	NA	NA	NA
496	FY940439.1	Dugesiidae	MYN	0.333707	3.3432	0.0998165	1.62927e-26	387	86.2807	300.719	NA	157	76.1851	80.8149	NA	NA	1.00467	1.52225:1.30608:1:1:1:1	0.118949(0.13278:0.0975104:0.126556)	NA	NA	NA	NA
498	FY947731.1	Dugesiidae	MYN	0.174044	3.79025	0.0459188	0	789	156.596	632.404	NA	262	164.202	97.7976	NA	NA	0.891769	0.763643:1.14861:1:1:1:1	0.208217(0.229692:0.159664:0.235294)	NA	NA	NA	NA
511	FY959128.1	Dugesiidae	MYN	0.541693	3.77014	0.14368	1.94682e-24	699	152.452	546.548	NA	337	127.045	209.955	NA	NA	1.24582	1.57141:1.66791:1:1:1:1	0.252469(0.268131:0.254341:0.234934)	NA	NA	NA	NA
512	DN306770.1	Dugesiidae	MYN	0.877249	3.39665	0.258269	5.4442e-16	447	92.6535	354.347	NA	268	86.9526	181.047	NA	NA	1.39947	0.78042:1.48989:1:1:1:1	0.222222(0.231061:0.202652:0.232955)	NA	NA	NA	NA
516	C15H9.6	C. elegans	MYN	0.205428	4.27344	0.0480709	3.17086e-134	1338	298.247	1039.75	NA	464	278.109	185.891	NA	NA	1.11221	1.10375:1.74671:1:1:1:1	0.152547(0.189107:0.115734:0.152799)	NA	NA	NA	NA
518	EC614130.1	Dugesiidae	MYN	0.242088	3.3465	0.0723407	1.2944e-36	384	86.6603	297.34	NA	142	80.6579	61.3421	NA	NA	0.942685	1.0567:1.69547:1:1:1:1	0.206452(0.232258:0.16129:0.225806)	NA	NA	NA	NA
520	FY941089.1	Dugesiidae	MYN	1.20693	3.25827	0.370422	0.0107598	417	81.7473	335.253	NA	258	60.5147	197.485	NA	NA	1.60907	2.45438:0.95333:1:1:1:1	0.2(0.25625:0.15:0.19375)	NA	NA	NA	NA
521	FY930005.1	Dugesiidae	MYN	0.506716	3.1168	0.162576	0	363	63.7987	299.201	NA	180	70.1049	109.895	NA	NA	0.965448	0.8127:1.27709:1:1:1:1	0.167453(0.209906:0.143868:0.148585)	NA	NA	NA	NA
526	BW638890.1	Dugesiidae	MYN	0.0514608	2.24342	0.0229386	1.10697e-09	81	19.9101	61.0899	NA	18	14.9811	3.01892	NA	NA	0.590251	2:2:1:1:1:1	0.0565217(0.0478261:0.0434783:0.0782609)	NA	NA	NA	NA
528	EG353710.1	Dugesiidae	MYN	1.31044	2.312	0.5668	0.0251373	531	122.757	408.243	NA	333	87.8478	245.152	NA	NA	1.54198	2.10836:2.615:1:1:1:1	0.189327(0.243421:0.16886:0.155702)	NA	NA	NA	NA
534	FY943826.1	Dugesiidae	MYN	0.107542	3.77884	0.028459	0	891	154.231	736.769	NA	252	178.383	73.6169	NA	NA	0.74304	0.557983:0.998057:1:1:1:1	0.227551(0.246121:0.1622:0.27433)	NA	NA	NA	NA
536	BW643466.1	Dugesiidae	MYN	0.421597	3.30866	0.127422	0	441	82.397	358.603	NA	210	94.8581	115.142	NA	NA	0.96102	0.876991:0.763797:1:1:1:1	0.202381(0.22619:0.193452:0.1875)	NA	NA	NA	NA
539	BP186126.1	Dugesiidae	MYN	0.369427	2.63762	0.140061	4.11042e-12	189	33.6772	155.323	NA	75	30.285	44.715	NA	NA	0.773587	1.10996:1.30044:1:1:1:1	0.0796646(0.100629:0.0566038:0.081761)	NA	NA	NA	NA
543	FY962344.1	Dugesiidae	MYN	0.441758	3.14885	0.140292	1.74032e-14	300	66.5839	233.416	NA	134	56.6311	77.3689	NA	NA	1.04259	1.45161:2.52219:1:1:1:1	0.22739(0.27907:0.158915:0.244186)	NA	NA	NA	NA
546	FY965812.1	Dugesiidae	MYN	0.205108	3.66276	0.055998	6.35506e-53	597	132.117	464.883	NA	201	117.855	83.1451	NA	NA	0.970291	1.24186:1.429:1:1:1:1	0.237018(0.271357:0.198492:0.241206)	NA	NA	NA	NA
552	C02F12.7	C. elegans	MYN	1.80817	2.8958	0.624409	0.000620404	3462	776.692	2685.31	NA	2370	570.26	1799.74	NA	NA	2.05217	1.10247:1.15562:1:1:1:1	0.244381(0.290414:0.217709:0.22502)	NA	NA	NA	NA
553	FY954692.1	Dugesiidae	MYN	1.26478	5.58083	0.226629	4.16152e-05	900	210.135	689.865	NA	568	157.508	410.492	NA	NA	2.2725	1.24394:2.69117:1:1:1:1	0.229277(0.256614:0.19709:0.234127)	NA	NA	NA	NA
565	Y44E3A.3	C. elegans	MYN	0.435156	2.24565	0.193777	2.88567e-06	96	19.9695	76.0305	NA	42	17.2704	24.7296	NA	NA	0.811768	0.832852:1.86296:1:1:1:1	0.0669782(0.0607477:0.0560748:0.0841121)	NA	NA	NA	NA
568	DN297298.1	Dugesiidae	MYN	0.829928	3.6242	0.228996	1.37749e-08	570	125.494	444.506	NA	319	97.5258	221.474	NA	NA	1.44513	0.999373:2.20674:1:1:1:1	0.235149(0.25:0.19802:0.257426)	NA	NA	NA	NA
569	AK389061.1	Dugesiidae	MYN	1.13114	3.22469	0.350774	5.08948e-07	324	73.6695	250.33	NA	202	63.3817	138.618	NA	NA	1.60716	1.14981:3.64893:1:1:1:1	0.240044(0.277655:0.201327:0.24115)	NA	NA	NA	NA
570	FY926500.1	Dugesiidae	MYN	1.35201	2.69066	0.502481	0.00117162	234	36.1453	197.855	NA	149	31.4045	117.596	NA	NA	1.55879	0.369328:0.456536:1:1:1:1	0.176768(0.191919:0.141414:0.19697)	NA	NA	NA	NA
572	FY938364.1	Dugesiidae	MYN	0.437567	3.28081	0.133372	3.31246e-27	441	79.3935	361.606	NA	195	75.7876	119.212	NA	NA	0.949439	1.10557:1.55812:1:1:1:1	0.118721(0.150685:0.0941781:0.111301)	NA	NA	NA	NA
575	FY969441.1	Dugesiidae	MYN	0.717665	3.76313	0.19071	2.89354e-13	603	151.034	451.966	NA	327	119.288	207.712	NA	NA	1.48046	2.26249:2.13513:1:1:1:1	0.253233(0.286638:0.228448:0.244612)	NA	NA	NA	NA
579	DN311180.1	Dugesiidae	MYN	2.37799	2.78609	0.853525	0.399031	720	185.017	534.983	NA	511	126.941	384.059	NA	NA	2.48286	1.87453:3.17831:1:1:1:1	0.232323(0.299242:0.191288:0.206439)	NA	NA	NA	NA
580	BW639790.1	Dugesiidae	MYN	0.215354	3.49553	0.0616085	4.83654e-52	477	105.711	371.289	NA	171	101.717	69.2828	NA	NA	0.942295	0.956665:1.27773:1:1:1:1	0.134191(0.159926:0.0992647:0.143382)	NA	NA	NA	NA
581	FY927362.1	Dugesiidae	MYN	0.869756	3.15369	0.27579	1.55852e-26	339	67.0157	271.984	NA	208	71.5313	136.469	NA	NA	1.32126	0.465689:0.976274:1:1:1:1	0.140034(0.131443:0.154639:0.134021)	NA	NA	NA	NA
583	FY936791.1	Dugesiidae	MYN	0.377375	3.88081	0.0972414	1.94427e-34	663	176.692	486.308	NA	289	144.96	144.04	NA	NA	1.31105	1.45671:1.72564:1:1:1:1	0.241(0.258:0.212:0.253)	NA	NA	NA	NA
584	EG351142.1	Dugesiidae	MYN	0.0294273	3.07284	0.00957656	2.29628e-30	234	60.1671	173.833	NA	51	45.9945	5.00554	NA	NA	0.811964	2:2:1:1:1:1	0.175676(0.171171:0.157658:0.198198)	NA	NA	NA	NA
588	FY966468.1	Dugesiidae	MYN	0.387749	1.33403	0.29066	0.0296671	78	19.5146	58.4854	NA	29	11.3464	17.6536	NA	NA	0.624496	2.0149:1.45048:1:1:1:1	0.0895522(0.0895522:0.0671642:0.11194)	NA	NA	NA	NA
589	BW640357.1	Dugesiidae	MYN	0.404748	3.21092	0.126054	1.48964e-26	339	72.3288	266.671	NA	152	69.028	82.972	NA	NA	1.00347	1.11037:1.35094:1:1:1:1	0.172878(0.232919:0.127329:0.158385)	NA	NA	NA	NA
590	DN294097.1	Dugesiidae	MYN	1.58102	2.43931	0.648139	4.23607e-08	150	25.8528	124.147	NA	101	26.7978	74.2022	NA	NA	1.72895	0.495218:2.84318:1:1:1:1	0.0972222(0.108333:0.0583333:0.125)	NA	NA	NA	NA
594	JN100092.1	Dugesiidae	MYN	1.16081	2.29329	0.506177	0.00158083	99	21.279	77.721	NA	65	19.6076	45.3924	NA	NA	1.40423	0.395702:1.79651:1:1:1:1	0.232047(0.286174:0.189711:0.220257)	NA	NA	NA	NA
595	AK388838.1	Dugesiidae	MYN	0.517747	4.07808	0.126959	2.32545e-58	1125	229.852	895.148	NA	547	213.78	333.22	NA	NA	1.24517	1.16376:1.50495:1:1:1:1	0.154386(0.181579:0.136842:0.144737)	NA	NA	NA	NA
597	T20B12.1	C. elegans	MYN	0.941627	3.84336	0.245001	3.54636e-25	780	168.086	611.914	NA	481	156.587	324.413	NA	NA	1.56693	0.941293:1.22687:1:1:1:1	0.0788114(0.0936693:0.0607235:0.0820413)	NA	NA	NA	NA
598	FY956014.1	Dugesiidae	MYN	0.742137	3.75322	0.197733	1.82973e-22	744	149.052	594.948	NA	406	131.198	274.802	NA	NA	1.34537	0.635782:1.07305:1:1:1:1	0.189444(0.23:0.14:0.198333)	NA	NA	NA	NA
601	EE669928.1	Dugesiidae	MYN	0.304861	3.08715	0.0987517	5.11706e-23	276	61.3258	214.674	NA	110	56.6693	53.3307	NA	NA	0.923072	0.815883:1.97302:1:1:1:1	0.10567(0.115979:0.0695876:0.131443)	NA	NA	NA	NA
602	BP191586.1	Dugesiidae	MYN	0.236664	1.99878	0.118405	1.10733e-05	75	14.3685	60.6315	NA	24	11.7524	12.2476	NA	NA	0.574249	1.10446:0.627262:1:1:1:1	0.234513(0.265487:0.190265:0.247788)	NA	NA	NA	NA
604	FY973718.1	Dugesiidae	MYN	1.28332	1.97876	0.64855	0.619884	219	47.1939	171.806	NA	128	29.2075	98.7925	NA	NA	1.43319	1.53379:2.06805:1:1:1:1	0.057715(0.0742049:0.0353357:0.0636042)	NA	NA	NA	NA
612	EE282154.1	Dugesiidae	MYN	0.65215	3.67051	0.177673	2.06409e-13	537	133.488	403.512	NA	281	105.742	175.258	NA	NA	1.40246	1.23852:1.67656:1:1:1:1	0.201909(0.218062:0.182819:0.204846)	NA	NA	NA	NA
614	BW637756.1	Dugesiidae	MYN	0.619781	2.69951	0.22959	6.71075e-06	150	36.5742	113.426	NA	78	30.4569	47.5431	NA	NA	1.12688	2.30625:1.47193:1:1:1:1	0.204678(0.263158:0.131579:0.219298)	NA	NA	NA	NA
615	DN313259.1	Dugesiidae	MYN	0.171848	3.65003	0.0470813	4.3104e-41	561	157.809	403.191	NA	179	117.445	61.5546	NA	NA	1.15026	2.86304:2.24866:1:1:1:1	0.261905(0.261905:0.261905:0.261905)	NA	NA	NA	NA
621	FY928858.1	Dugesiidae	MYN	0.690837	3.55417	0.194373	8.56907e-14	495	114.308	380.692	NA	264	94.603	169.397	NA	NA	1.35205	1.12446:2.62723:1:1:1:1	0.190476(0.203704:0.161376:0.206349)	NA	NA	NA	NA
628	FY947188.1	Dugesiidae	MYN	0.613562	3.47691	0.176468	0	609	103.118	505.882	NA	319	110.141	208.859	NA	NA	1.0984	0.274689:1.01623:1:1:1:1	0.201672(0.203762:0.18652:0.214734)	NA	NA	NA	NA
632	EC385368.1	Dugesiidae	MYN	0.985157	3.43372	0.286907	7.85891e-10	483	97.3478	385.652	NA	288	83.196	204.804	NA	NA	1.47866	1.02698:0.690759:1:1:1:1	0.227363(0.285075:0.179104:0.21791)	NA	NA	NA	NA
633	BW641056.1	Dugesiidae	MYN	0.50881	3.38143	0.150472	4.30574e-31	507	90.7925	416.207	NA	241	88.896	152.104	NA	NA	1.02323	1.2907:2.6436:1:1:1:1	0.230556(0.25:0.208333:0.233333)	NA	NA	NA	NA
637	FY944679.1	Dugesiidae	MYN	0.11574	3.19126	0.0362677	1.05089e-46	330	70.4581	259.542	NA	96	68.2354	27.7646	NA	NA	0.772393	2.35281:3.51272:1:1:1:1	0.132969(0.144809:0.112022:0.142077)	NA	NA	NA	NA
639	H39E23.1e	C. elegans	MYN	0.368967	3.87083	0.09532	3.30294e-57	861	174.357	686.643	NA	360	161.368	198.632	NA	NA	1.07811	0.834952:1.94799:1:1:1:1	0.0657713(0.0841942:0.0511364:0.0619835)	NA	NA	NA	NA
641	DN308029.1	Dugesiidae	MYN	0.964463	3.53306	0.272982	3.3346e-15	513	111.135	401.865	NA	316	101.474	214.526	NA	NA	1.52092	0.752358:1.28461:1:1:1:1	0.258112(0.280973:0.264381:0.228982)	NA	NA	NA	NA
642	FY952334.1	Dugesiidae	MYN	0.238542	3.86772	0.0616749	0	822	173.636	648.364	NA	306	173.941	132.059	NA	NA	1.00516	1.19629:1.58329:1:1:1:1	0.242843(0.279908:0.203221:0.245399)	NA	NA	NA	NA
644	DN299047.1	Dugesiidae	MYN	0.258944	4.78729	0.0540899	1.12783e-07	135	31.149	103.851	NA	46	23.3223	22.6777	NA	NA	1.30378	1.6054:0.450244:1:1:1:1	0.221014(0.278986:0.148551:0.235507)	NA	NA	NA	NA
652	BW638886.1	Dugesiidae	MYN	0.078992	3.53546	0.0223428	1.43803e-51	480	111.492	368.508	NA	117	89.5667	27.4333	NA	NA	0.881843	2:2:1:1:1:1	0.142672(0.161479:0.128405:0.138132)	NA	NA	NA	NA
654	BP189710.1	Dugesiidae	MYN	0.08433	2.24698	0.0375304	4.31438e-09	72	20.0048	51.9952	NA	20	16	4	NA	NA	0.685208	2:2:1:1:1:1	0.0447531(0.0555556:0.0185185:0.0601852)	NA	NA	NA	NA
656	FY936664.1	Dugesiidae	MYN	1.08679	3.60505	0.301464	1.13488e-26	756	122.331	633.669	NA	475	121.19	353.81	NA	NA	1.49428	0.425323:1.26272:1:1:1:1	0.199357(0.237942:0.180064:0.180064)	NA	NA	NA	NA
659	AK388633.1	Dugesiidae	MYN	0.72135	3.76197	0.191748	1.72069e-18	681	150.801	530.199	NA	371	127.084	243.916	NA	NA	1.39466	0.924083:1.5243:1:1:1:1	0.231201(0.249158:0.203704:0.240741)	NA	NA	NA	NA
661	BW639060.1	Dugesiidae	MYN	0.548515	2.96585	0.184944	0	240	52.1677	187.832	NA	127	54.9624	72.0376	NA	NA	1.07396	0.911315:2.38831:1:1:1:1	0.110806(0.112637:0.0989011:0.120879)	NA	NA	NA	NA
665	BP189196.1	Dugesiidae	MYN	0.235569	2.68532	0.0877247	0	171	35.8891	135.111	NA	67	39.9218	27.0782	NA	NA	0.749718	0.704167:2.08017:1:1:1:1	0.091954(0.117241:0.0551724:0.103448)	NA	NA	NA	NA
666	DN291066.1	Dugesiidae	MYN	0.312752	3.19289	0.0979525	4.40221e-30	357	70.6112	286.389	NA	140	67.1455	72.8545	NA	NA	0.882416	1.46147:1.34652:1:1:1:1	0.141805(0.165746:0.121547:0.138122)	NA	NA	NA	NA
668	EE673073.1	Dugesiidae	MYN	0.506785	3.61839	0.140058	5.42143e-26	591	124.527	466.473	NA	280	109.351	170.649	NA	NA	1.16242	1.09944:1.60497:1:1:1:1	0.241325(0.290221:0.198738:0.235016)	NA	NA	NA	NA
671	BW643878.1	Dugesiidae	MYN	0.181604	3.34317	0.0543208	1.45418e-39	387	86.277	300.723	NA	127	78.559	48.441	NA	NA	0.886438	1.5792:2.04512:1:1:1:1	0.13877(0.126609:0.128755:0.160944)	NA	NA	NA	NA
675	C35D10.16	C. elegans	MYN	0.255657	2.56863	0.0995303	1.93766e-10	132	30.7179	101.282	NA	47	25.4304	21.5696	NA	NA	0.793913	2:2:1:1:1:1	0.0493097(0.0591716:0.035503:0.0532544)	NA	NA	NA	NA
677	DN309387.1	Dugesiidae	MYN	0.520794	3.7534	0.138753	7.23718e-48	747	149.087	597.913	NA	368	145.229	222.771	NA	NA	1.16596	0.572951:1.34472:1:1:1:1	0.248236(0.283069:0.199735:0.261905)	NA	NA	NA	NA
681	HO007916.1	Dugesiidae	MYN	0.1	0.1	1	NA	138	NA	NA	NA	57	12	5	NA	NA	NA	0.937352:1.#INF:1:1:1:1	0.103272(0.113497:0.095092:0.101227)	NA	NA	NA	NA
682	DN289765.1	Dugesiidae	MYN	0.195208	2.39996	0.0813382	2.34909e-16	276	61.5174	214.483	NA	81	44.2572	36.7428	NA	NA	0.686623	0.844295:0.868856:1:1:1:1	0.146893(0.155367:0.141243:0.144068)	NA	NA	NA	NA
683	FY936637.1	Dugesiidae	MYN	0.28418	2.49421	0.113936	1.72858e-08	120	27.8161	92.1839	NA	44	22.4613	21.5387	NA	NA	0.796467	0.630784:0.476026:1:1:1:1	0.0336943(0.0361011:0.0288809:0.0361011)	NA	NA	NA	NA
698	FY960875.1	Dugesiidae	MYN	0.339733	2.7193	0.124934	0	189	37.5521	151.448	NA	87	46.1944	40.8056	NA	NA	0.812524	0.246782:1.0018:1:1:1:1	0.253086(0.311728:0.197531:0.25)	NA	NA	NA	NA
700	FY956601.1	Dugesiidae	MYN	0.212946	3.87212	0.0549946	0	852	174.658	677.342	NA	313	187.672	125.328	NA	NA	0.963069	1.39335:1.70961:1:1:1:1	0.228228(0.278636:0.182111:0.223938)	NA	NA	NA	NA
701	AY067600.1	Dugesiidae	MYN	0.639461	1.45417	0.439742	0.0746727	138	49.1529	88.8471	NA	66	28.8656	37.1344	NA	NA	0.929645	4.4075:11.0464:1:1:1:1	0.0754258(0.0729927:0.0656934:0.0875912)	NA	NA	NA	NA
703	DN309064.1	Dugesiidae	MYN	0.159267	3.12253	0.0510058	0	345	64.2879	280.712	NA	111	70.8914	40.1086	NA	NA	0.711447	0.562871:1.31837:1:1:1:1	0.214689(0.275424:0.165254:0.20339)	NA	NA	NA	NA
708	FY953907.1	Dugesiidae	MYN	0.622441	3.55526	0.175076	1.63871e-22	534	114.473	419.527	NA	279	103.23	175.77	NA	NA	1.25115	1.1392:1.47414:1:1:1:1	0.149405(0.176786:0.126786:0.144643)	NA	NA	NA	NA
711	BW638611.1	Dugesiidae	MYN	0.838863	3.8085	0.220261	9.0911e-10	651	160.453	490.547	NA	370	123.787	246.213	NA	NA	1.57079	2.22739:1.59879:1:1:1:1	0.241718(0.27795:0.217391:0.229814)	NA	NA	NA	NA
715	FY959564.1	Dugesiidae	MYN	0.2585	1.94209	0.133104	9.95652e-08	90	13.3224	76.6776	NA	29	12.4029	16.5971	NA	NA	0.507717	1.36308:0.828503:1:1:1:1	0.233914(0.310918:0.164557:0.226266)	NA	NA	NA	NA
721	FY933021.1	Dugesiidae	MYN	0.158803	3.58673	0.0442751	0	645	119.379	525.621	NA	208	133.171	74.8286	NA	NA	0.793259	0.369662:1.36197:1:1:1:1	0.20172(0.246032:0.152778:0.206349)	NA	NA	NA	NA
726	FY966490.1	Dugesiidae	MYN	0.242652	3.73157	0.0650269	0	705	144.811	560.189	NA	273	157.527	115.473	NA	NA	0.959295	0.853275:2.15124:1:1:1:1	0.235493(0.293522:0.190283:0.222672)	NA	NA	NA	NA
728	R53.3b	C. elegans	MYN	1.22795	2.81653	0.435979	0.000602685	696	193.513	502.487	NA	440	141.74	298.26	NA	NA	1.66963	0.924199:1.97529:1:1:1:1	0.185686(0.190691:0.165165:0.201201)	NA	NA	NA	NA
731	DN298537.1	Dugesiidae	MYN	0.228123	2.77346	0.0822521	1.31036e-18	180	40.3646	139.635	NA	65	37.5668	27.4332	NA	NA	0.798911	1.73806:1.20771:1:1:1:1	0.161049(0.146067:0.179775:0.157303)	NA	NA	NA	NA
734	DN315049.1	Dugesiidae	MYN	0.499735	2.72989	0.183061	8.54697e-07	165	38.0861	126.914	NA	77	30.8384	46.1616	NA	NA	1.01451	2.67556:1.15766:1:1:1:1	0.0741935(0.0774194:0.0580645:0.0870968)	NA	NA	NA	NA
740	FY950528.1	Dugesiidae	MYN	0.955594	2.91027	0.328352	9.50297e-06	288	48.4417	239.558	NA	169	41.7926	127.207	NA	NA	1.28437	0.779716:1.04865:1:1:1:1	0.150235(0.151408:0.137324:0.161972)	NA	NA	NA	NA
745	FY965796.1	Dugesiidae	MYN	0.416556	3.71635	0.112087	3.08084e-39	597	141.902	455.098	NA	274	129.961	144.039	NA	NA	1.20089	1.79278:1.78268:1:1:1:1	0.235247(0.291866:0.150718:0.263158)	NA	NA	NA	NA
747	BW643889.1	Dugesiidae	MYN	0.0169804	3.47724	0.00488331	7.53777e-87	522	103.164	418.836	NA	103	95.9683	7.03169	NA	NA	0.700836	1.27835:0.766761:1:1:1:1	0.218972(0.25:0.178191:0.228723)	NA	NA	NA	NA
748	DN292692.1	Dugesiidae	MYN	0.812134	3.41628	0.237725	8.58977e-11	429	95.11	333.89	NA	245	80.6788	164.321	NA	NA	1.38948	0.644244:1.60025:1:1:1:1	0.195767(0.203704:0.201058:0.18254)	NA	NA	NA	NA
752	FY937166.1	Dugesiidae	MYN	0.0402663	2.76314	0.0145726	5.53794e-30	168	39.8128	128.187	NA	43	37.994	5.00605	NA	NA	0.685536	2:2:1:1:1:1	0.103846(0.107692:0.0846154:0.119231)	NA	NA	NA	NA
755	ZK1058.3	C. elegans	MYN	0.533922	3.38956	0.157519	8.14445e-14	417	91.782	325.218	NA	198	74.3964	123.604	NA	NA	1.16245	0.946723:2.14461:1:1:1:1	0.0872795(0.100279:0.0766017:0.0849582)	NA	NA	NA	NA
758	DN291610.1	Dugesiidae	MYN	0.159467	2.59083	0.0615505	6.91707e-19	138	31.6407	106.359	NA	46	30.8029	15.1971	NA	NA	0.716931	1.42979:1.09998:1:1:1:1	0.0896552(0.110345:0.0517241:0.106897)	NA	NA	NA	NA
765	DN289562.1	Dugesiidae	MYN	0.27033	3.27016	0.0826657	3.6673e-32	339	78.2739	260.726	NA	133	73.8696	59.1304	NA	NA	0.96298	1.13039:1.42586:1:1:1:1	0.146597(0.17801:0.125654:0.136126)	NA	NA	NA	NA
767	Y45F10D.12	C. elegans	MYN	0.424544	3.06398	0.13856	1.84595e-12	255	59.4604	195.54	NA	113	49.7571	63.2429	NA	NA	1.04	1.75531:1.65472:1:1:1:1	0.106383(0.111702:0.0824468:0.125)	NA	NA	NA	NA
768	DN313397.1	Dugesiidae	MYN	1.0426	1.89294	0.550781	0.00106702	783	213.047	569.953	NA	467	146.979	320.021	NA	NA	1.27397	2.07763:1.83886:1:1:1:1	0.231813(0.247557:0.185668:0.262215)	NA	NA	NA	NA
770	DN289675.1	Dugesiidae	MYN	0.447557	2.69684	0.165956	1.41128e-10	165	36.4445	128.555	NA	76	33.081	42.919	NA	NA	0.94437	1.70425:2.79152:1:1:1:1	0.0886525(0.102837:0.0744681:0.0886525)	NA	NA	NA	NA
774	U78718.1	Dugesiidae	MYN	1.51287	2.29858	0.658174	0.55559	258	69.5895	188.411	NA	169	47.6496	121.35	NA	NA	1.7248	1.32244:3.34677:1:1:1:1	0.230469(0.203125:0.246094:0.242188)	NA	NA	NA	NA
775	M03C11.4	C. elegans	MYN	0.65337	3.18629	0.205057	9.11395e-19	339	69.9924	269.008	NA	184	67.4246	116.575	NA	NA	1.17633	0.697282:1.43028:1:1:1:1	0.0640714(0.0729927:0.0523114:0.06691)	NA	NA	NA	NA
777	BP185321.1	Dugesiidae	MYN	0.368682	3.01402	0.122323	0.000779269	75	18.7734	56.2266	NA	30	13.8269	16.1731	NA	NA	1.03084	0.907604:4.58065:1:1:1:1	0.129032(0.120968:0.129032:0.137097)	NA	NA	NA	NA
783	AB504738.1	Dugesiidae	MYN	1.56584	4.72756	0.331216	3.924e-16	2337	546.432	1790.57	NA	1574	443.669	1130.33	NA	NA	2.30511	0.840792:1.94735:1:1:1:1	0.154278(0.17318:0.153257:0.136398)	NA	NA	NA	NA
785	DN312529.1	Dugesiidae	MYN	0.888552	3.50106	0.253795	1.20554e-20	498	106.493	391.507	NA	303	102.225	200.775	NA	NA	1.44721	0.569695:1.88747:1:1:1:1	0.179063(0.179752:0.167355:0.190083)	NA	NA	NA	NA
790	R160.7	C. elegans	MYN	1.05795	4.12489	0.256479	9.71025e-13	1002	244.655	757.345	NA	623	197.513	425.487	NA	NA	1.80679	1.09323:1.75462:1:1:1:1	0.138427(0.152799:0.13767:0.124811)	NA	NA	NA	NA
793	FY941103.1	Dugesiidae	MYN	0.282844	2.43973	0.115933	1.39168e-17	375	98.5946	276.405	NA	136	71.0873	64.9127	NA	NA	0.84993	2.16938:2.3547:1:1:1:1	0.127301(0.156442:0.111963:0.113497)	NA	NA	NA	NA
796	Y48G1A.5b	C. elegans	MYN	0.909776	3.02959	0.300297	0.00036646	240	56.7952	183.205	NA	136	43.6771	92.3229	NA	NA	1.41142	0.557372:4.11978:1:1:1:1	0.102564(0.112821:0.074359:0.120513)	NA	NA	NA	NA
799	FY957451.1	Dugesiidae	MYN	0.30167	3.72031	0.0810874	1.3616e-36	594	142.652	451.348	NA	230	118.045	111.955	NA	NA	1.12267	1.23:1.58858:1:1:1:1	0.242569(0.286624:0.183121:0.257962)	NA	NA	NA	NA
806	FY954215.1	Dugesiidae	MYN	0.275992	3.20931	0.0859972	1.27959e-32	330	72.1745	257.826	NA	129	69.7007	59.2993	NA	NA	0.917541	0.695476:1.92741:1:1:1:1	0.257007(0.281532:0.253754:0.235736)	NA	NA	NA	NA
808	C42C1.14	C. elegans	MYN	0.441265	3.17877	0.138816	0	327	69.294	257.706	NA	156	70.7362	85.2638	NA	NA	1.02136	0.731339:1.27113:1:1:1:1	0.246556(0.256198:0.219008:0.264463)	NA	NA	NA	NA
810	FY951995.1	Dugesiidae	MYN	1.05401	3.42792	0.307477	3.87493e-07	435	96.5988	338.401	NA	271	80.412	190.588	NA	NA	1.58118	1.47601:1.71986:1:1:1:1	0.244513(0.258806:0.244257:0.230475)	NA	NA	NA	NA
811	BW639006.1	Dugesiidae	MYN	0.286464	2.48937	0.115075	0	156	27.6372	128.363	NA	64	33.8475	30.1525	NA	NA	0.676735	0.280881:0.474879:1:1:1:1	0.046875(0.0507813:0.0429688:0.046875)	NA	NA	NA	NA
812	EE673196.1	Dugesiidae	MYN	0.263939	2.8318	0.0932053	1.16832e-16	165	43.6297	121.37	NA	66	39.0372	26.9628	NA	NA	0.94294	2.95653:0.874059:1:1:1:1	0.0580913(0.0622407:0.0518672:0.060166)	NA	NA	NA	NA
815	F40F9.9	C. elegans	MYN	0.861147	3.39741	0.253472	2.00924e-05	378	92.7476	285.252	NA	216	70.1311	145.869	NA	NA	1.48345	1.23838:1.32126:1:1:1:1	0.10989(0.128205:0.0934066:0.108059)	NA	NA	NA	NA
816	Y106G6H.7	C. elegans	MYN	0.834176	2.35935	0.353562	0.00520475	291	67.7081	223.292	NA	158	46.9693	111.031	NA	NA	1.18904	1.04005:1.40518:1:1:1:1	0.0238361(0.0301676:0.0184358:0.022905)	NA	NA	NA	NA
819	FY944858.1	Dugesiidae	MYN	0.253213	3.97405	0.0637165	0	918	200.083	717.917	NA	355	201.586	153.414	NA	NA	1.06419	1.1719:2.41678:1:1:1:1	0.242049(0.283569:0.216431:0.226148)	NA	NA	NA	NA
822	FY952165.1	Dugesiidae	MYN	0.370335	3.92498	0.0943533	6.54628e-59	891	187.412	703.588	NA	378	172.959	205.041	NA	NA	1.11802	1.06042:1.12584:1:1:1:1	0.248601(0.276336:0.217557:0.251908)	NA	NA	NA	NA
823	FY948518.1	Dugesiidae	MYN	0.341189	3.71592	0.091818	0	693	141.821	551.179	NA	298	147.777	150.223	NA	NA	1.03182	0.806949:1.4362:1:1:1:1	0.216728(0.24359:0.179487:0.227106)	NA	NA	NA	NA
825	FM210472.1	Dugesiidae	MYN	0.129346	4.16215	0.0310768	4.37752e-166	1158	257.119	900.881	NA	361	254.043	106.957	NA	NA	1.02478	1.28584:1.12038:1:1:1:1	0.24061(0.266432:0.196009:0.25939)	NA	NA	NA	NA
828	DN293983.1	Dugesiidae	MYN	0.0796236	3.5233	0.0225991	0	543	109.698	433.302	NA	145	112.306	32.6937	NA	NA	0.775325	1.03748:1.20471:1:1:1:1	0.227687(0.245902:0.18306:0.254098)	NA	NA	NA	NA
831	DN291100.1	Dugesiidae	MYN	0.25541	1.70929	0.149425	9.86177e-05	93	22.0438	70.9562	NA	30	14.8396	15.1604	NA	NA	0.600022	2:2:1:1:1:1	0.0411647(0.0512048:0.0331325:0.0391566)	NA	NA	NA	NA
835	FY933078.1	Dugesiidae	MYN	0.535952	2.24464	0.23877	0	129	19.9426	109.057	NA	61	19.6672	41.3328	NA	NA	0.800104	1.05217:0.844929:1:1:1:1	0.0424383(0.0439815:0.0300926:0.0532407)	NA	NA	NA	NA
836	FY955948.1	Dugesiidae	MYN	0.646777	0.732983	0.882389	1	189	49.5881	139.412	NA	81	21.1276	59.8724	NA	NA	0.669395	2.95327:3.14925:1:1:1:1	0.0652174(0.0797101:0.031401:0.0845411)	NA	NA	NA	NA
837	FY948984.1	Dugesiidae	MYN	0.582651	3.33139	0.174897	7.20382e-14	396	84.932	311.068	NA	197	71.7032	125.297	NA	NA	1.17219	1.18145:1.8153:1:1:1:1	0.124135(0.132047:0.120178:0.120178)	NA	NA	NA	NA
845	BW636713.1	Dugesiidae	MYN	0.39831	3.08863	0.12896	7.28229e-15	276	61.4466	214.553	NA	119	52.8682	66.1318	NA	NA	0.997263	1.36237:1.2748:1:1:1:1	0.280637(0.327206:0.286765:0.227941)	NA	NA	NA	NA
848	DN311966.1	Dugesiidae	MYN	0.64065	3.50941	0.182552	1.5148e-11	414	107.685	306.315	NA	217	85.9309	131.069	NA	NA	1.38684	1.99629:2.39254:1:1:1:1	0.249053(0.306818:0.207386:0.232955)	NA	NA	NA	NA
852	Y94H6A.8	C. elegans	MYN	0.474792	3.10952	0.15269	1.22927e-12	318	63.1824	254.818	NA	142	52.9511	89.0489	NA	NA	0.998277	0.760278:0.746719:1:1:1:1	0.165525(0.181507:0.140411:0.174658)	NA	NA	NA	NA
857	AC7.2b	C. elegans	MYN	0.583467	3.22101	0.181144	7.66158e-10	273	73.3085	199.692	NA	139	59.0586	79.9414	NA	NA	1.29172	0.541304:1.50639:1:1:1:1	0.0337515(0.0376344:0.0268817:0.0367384)	NA	NA	NA	NA
859	DN303653.1	Dugesiidae	MYN	1.0344	2.81306	0.367713	0.00977436	243	42.553	200.447	NA	142	32.1618	109.838	NA	NA	1.34587	0.946169:1.07277:1:1:1:1	0.202186(0.23224:0.155738:0.218579)	NA	NA	NA	NA
863	BP185570.1	Dugesiidae	MYN	0.26604	3.18774	0.0834573	9.90309e-21	291	70.1281	220.872	NA	108	58.6156	49.3844	NA	NA	0.970141	1.70484:0.881666:1:1:1:1	0.178643(0.200599:0.155689:0.179641)	NA	NA	NA	NA
865	ZK1128.6b	C. elegans	MYN	0.730292	4.10609	0.177856	7.30936e-36	1164	238.601	925.399	NA	640	211.958	428.042	NA	NA	1.42228	0.803542:0.987196:1:1:1:1	0.168148(0.182963:0.16963:0.151852)	NA	NA	NA	NA
868	Y37E3.9	C. elegans	MYN	0.227367	4.04684	0.0561839	2.32611e-61	807	220.476	586.524	NA	295	180.046	114.954	NA	NA	1.27086	1.47616:1.42943:1:1:1:1	0.251515(0.303636:0.189091:0.261818)	NA	NA	NA	NA
869	DN299955.1	Dugesiidae	MYN	0.781849	3.41912	0.22867	2.97027e-11	456	95.4712	360.529	NA	252	80.2877	171.712	NA	NA	1.33401	1.04981:2.14158:1:1:1:1	0.240426(0.255319:0.246809:0.219149)	NA	NA	NA	NA
873	BW641335.1	Dugesiidae	MYN	0.948805	2.33501	0.406339	0.000370048	99	22.4961	76.5039	NA	61	20.4553	40.5447	NA	NA	1.2638	0.881862:1.51402:1:1:1:1	0.247748(0.256757:0.189189:0.297297)	NA	NA	NA	NA
878	R107.7	C. elegans	MYN	0.857996	3.30259	0.259795	1.23597e-13	387	81.733	305.267	NA	231	75.9139	155.086	NA	NA	1.37429	1.01544:1.37677:1:1:1:1	0.156109(0.176471:0.126697:0.165158)	NA	NA	NA	NA
880	FY957731.1	Dugesiidae	MYN	0.503093	3.77676	0.133207	0	828	153.804	674.196	NA	402	157.582	244.418	NA	NA	1.11119	0.853325:1.19578:1:1:1:1	0.197824(0.240356:0.15727:0.195846)	NA	NA	NA	NA
883	DN309191.1	Dugesiidae	MYN	0.683804	2.44976	0.27913	8.65304e-06	108	26.2155	81.7845	NA	59	23.4599	35.5401	NA	NA	1.11247	2:2:1:1:1:1	0.0486111(0.0572917:0.0442708:0.0442708)	NA	NA	NA	NA
884	FY955447.1	Dugesiidae	MYN	0.972151	2.43084	0.399924	0.316596	198	47.8633	150.137	NA	110	29.2606	80.7394	NA	NA	1.32476	1.09007:1.2138:1:1:1:1	0.234513(0.30531:0.181416:0.216814)	NA	NA	NA	NA
886	R02D3.1a	C. elegans	MYN	0.354055	2.7024	0.131015	0	180	36.7156	143.284	NA	77	36.9526	40.0474	NA	NA	0.83306	0.694407:1.00951:1:1:1:1	0.0147634(0.0186766:0.011206:0.0144077)	NA	NA	NA	NA
888	BW640295.1	Dugesiidae	MYN	0.471429	2.66382	0.176975	1.23713e-05	144	34.8745	109.126	NA	65	26.971	38.029	NA	NA	1.00239	0.965705:1.4992:1:1:1:1	0.226337(0.240741:0.209877:0.228395)	NA	NA	NA	NA
891	FY947102.1	Dugesiidae	MYN	0.48335	2.54814	0.189687	0.000110707	132	29.8899	102.11	NA	59	22.8922	36.1078	NA	NA	0.950897	1.07312:2.2185:1:1:1:1	0.0341746(0.0394322:0.0315457:0.0315457)	NA	NA	NA	NA
895	EG409759.1	Dugesiidae	MYN	0.364307	1.06356	0.342536	0.0066555	150	40.7382	109.262	NA	53	21.7644	31.2356	NA	NA	0.554215	1.1853:1.44377:1:1:1:1	0.0961538(0.1:0.0923077:0.0961538)	NA	NA	NA	NA
897	BW637737.1	Dugesiidae	MYN	0.427266	2.36604	0.180583	0	114	23.4464	90.5536	NA	54	25.0139	28.9861	NA	NA	0.826014	0.46127:1.82002:1:1:1:1	0.0784314(0.0840336:0.0546218:0.0966387)	NA	NA	NA	NA
901	EG350796.1	Dugesiidae	MYN	1.71981	1.5814	1.08752	0.498639	114	28.2139	85.7861	NA	73	16.9802	56.0198	NA	NA	1.68556	3.67183:0.529518:1:1:1:1	0.231293(0.260204:0.209184:0.22449)	NA	NA	NA	NA
904	FY953818.1	Dugesiidae	MYN	0.602631	3.75655	0.160421	5.98137e-20	687	149.716	537.284	NA	343	122.661	220.339	NA	NA	1.28996	0.822971:1.39394:1:1:1:1	0.200692(0.238754:0.185121:0.178201)	NA	NA	NA	NA
906	Y39A1A.22	C. elegans	MYN	0.540984	2.19765	0.246165	1.58104e-09	582	151.887	430.113	NA	267	101.416	165.584	NA	NA	0.973329	1.8898:1.73566:1:1:1:1	0.0617371(0.0676056:0.0528169:0.0647887)	NA	NA	NA	NA
907	BP190748.1	Dugesiidae	MYN	0.165781	2.71183	0.0611326	0	225	37.1803	187.82	NA	74	46.2661	27.7339	NA	NA	0.586506	0.663222:2.93745:1:1:1:1	0.10743(0.135542:0.0813253:0.105422)	NA	NA	NA	NA
908	DN306837.1	Dugesiidae	MYN	1.84457	3.73183	0.49428	5.28763e-05	618	144.861	473.139	NA	386	110.905	275.095	NA	NA	2.28695	1.04613:3.75358:1:1:1:1	0.240408(0.260791:0.248201:0.21223)	NA	NA	NA	NA
915	FY941986.1	Dugesiidae	MYN	0.439542	3.04118	0.14453	0	267	57.6801	209.32	NA	129	59.5959	69.4041	NA	NA	1.00158	1.86184:1.31244:1:1:1:1	0.22973(0.252252:0.216216:0.220721)	NA	NA	NA	NA
916	HO008152.1	Dugesiidae	MYN	0.742006	3.32522	0.223145	2.05787e-06	390	84.2358	305.764	NA	206	63.4335	142.567	NA	NA	1.29995	1.48519:1.65786:1:1:1:1	0.222724(0.252822:0.24605:0.1693)	NA	NA	NA	NA
917	BP191905.1	Dugesiidae	MYN	1.29712	0.638954	2.03006	0.401496	27	7.57897	19.421	NA	15	3.01783	11.9822	NA	NA	1.11237	2:2:1:1:1:1	0.268275(0.274123:0.269737:0.260965)	NA	NA	NA	NA
921	FY940340.1	Dugesiidae	MYN	2.55685	1.16224	2.19993	7.75275e-07	846	235.34	610.66	NA	571	128.151	442.849	NA	NA	2.1689	4.51995:0.911268:1:1:1:1	0.224401(0.261438:0.194444:0.21732)	NA	NA	NA	NA
924	BW636245.1	Dugesiidae	MYN	0.61881	3.00709	0.205783	1.43244e-06	348	96.8518	251.148	NA	173	68.0685	104.932	NA	NA	1.28349	0.732507:2.64025:1:1:1:1	0.215539(0.218045:0.214286:0.214286)	NA	NA	NA	NA
925	DN314846.1	Dugesiidae	MYN	0.52263	3.58402	0.145822	0	666	118.949	547.051	NA	326	121.703	204.297	NA	NA	1.0694	0.938694:1.21013:1:1:1:1	0.241036(0.294821:0.2251:0.203187)	NA	NA	NA	NA
926	F22B5.7	C. elegans	MYN	0.947791	3.99952	0.236976	1.42715e-11	804	206.995	597.005	NA	485	164.729	320.271	NA	NA	1.73348	1.50694:1.09857:1:1:1:1	0.0468125(0.0550459:0.0441073:0.0412844)	NA	NA	NA	NA
929	BP187063.1	Dugesiidae	MYN	0.167536	2.88752	0.0580208	1.65993e-20	174	46.9945	127.006	NA	60	41.0292	18.9708	NA	NA	0.902159	6.68812:2.14414:1:1:1:1	0.174603(0.184524:0.136905:0.202381)	NA	NA	NA	NA
932	T12D8.1	C. elegans	MYN	0.322871	2.35716	0.136974	0	132	23.1706	108.829	NA	54	25.7707	28.2293	NA	NA	0.67996	0.645278:2.40017:1:1:1:1	0.0040404(0.00484848:0.00363636:0.00363636)	NA	NA	NA	NA
934	FY936807.1	Dugesiidae	MYN	1.27898	3.5792	0.357336	3.37994e-10	642	118.187	523.813	NA	425	105.268	319.732	NA	NA	1.70243	0.321983:1.52129:1:1:1:1	0.17301(0.217993:0.115917:0.185121)	NA	NA	NA	NA
935	DN295534.1	Dugesiidae	MYN	0.169601	2.91089	0.0582644	3.77018e-16	204	48.4815	155.519	NA	61	37.4045	23.5955	NA	NA	0.82108	2.2953:0.816449:1:1:1:1	0.135171(0.165354:0.102362:0.137795)	NA	NA	NA	NA
940	FY926054.1	Dugesiidae	MYN	0.694055	3.05154	0.227444	3.90422e-11	339	58.4823	280.518	NA	176	52.0093	123.991	NA	NA	1.10076	0.733446:1.81731:1:1:1:1	0.0940741(0.122222:0.0688889:0.0911111)	NA	NA	NA	NA
946	FY941235.1	Dugesiidae	MYN	0.15009	3.08169	0.0487039	0	303	60.8808	242.119	NA	104	71.1694	32.8306	NA	NA	0.739127	2.95495:1.12272:1:1:1:1	0.0918519(0.126667:0.0644444:0.0844444)	NA	NA	NA	NA
947	DN303620.1	Dugesiidae	MYN	0.365047	2.50761	0.145576	0	168	28.3174	139.683	NA	69	29.1711	39.8289	NA	NA	0.726188	0.533346:1.79167:1:1:1:1	0.101852(0.123016:0.0912698:0.0912698)	NA	NA	NA	NA
955	FY933854.1	Dugesiidae	MYN	1.0205	3.13907	0.325096	2.1539e-10	333	65.7214	267.279	NA	207	61.2064	145.794	NA	NA	1.43862	0.707688:1.55835:1:1:1:1	0.107923(0.137295:0.0963115:0.0901639)	NA	NA	NA	NA
956	FY951298.1	Dugesiidae	MYN	1.32645	3.45418	0.384013	0.000510081	531	100.04	430.96	NA	337	78.3553	258.645	NA	NA	1.72731	1.4083:1.06672:1:1:1:1	0.152672(0.183206:0.145038:0.129771)	NA	NA	NA	NA
958	BP186974.1	Dugesiidae	MYN	0.15066	2.02728	0.0743164	0	81	14.9251	66.0749	NA	27	18.0541	8.94595	NA	NA	0.496446	2:2:1:1:1:1	0.0422374(0.0547945:0.0239726:0.0479452)	NA	NA	NA	NA
961	DN308507.1	Dugesiidae	MYN	0.51875	2.2841	0.227113	1.18098e-05	102	21.0199	80.9801	NA	49	18.9297	30.0703	NA	NA	0.88255	1.02262:1.18426:1:1:1:1	0.0448029(0.0537634:0.0403226:0.0403226)	NA	NA	NA	NA
977	D2023.2a	C. elegans	MYN	0.235721	3.1492	0.0748511	8.76349e-29	303	66.6155	236.385	NA	109	61.3303	47.6697	NA	NA	0.876259	0.620663:1.7492:1:1:1:1	0.0184397(0.0212766:0.0148936:0.0191489)	NA	NA	NA	NA
979	BW637949.1	Dugesiidae	MYN	0.83406	3.67812	0.226763	8.01561e-14	612	134.849	477.151	NA	351	113.535	237.465	NA	NA	1.46073	1.08123:1.31397:1:1:1:1	0.20787(0.215278:0.181944:0.226389)	NA	NA	NA	NA
980	DN308937.1	Dugesiidae	MYN	0.513791	3.28782	0.156271	5.4279e-27	375	80.1384	294.862	NA	187	78.3166	108.683	NA	NA	1.10661	1.17052:1.07498:1:1:1:1	0.12622(0.150628:0.0857741:0.142259)	NA	NA	NA	NA
983	FY953550.1	Dugesiidae	MYN	1.21101	3.04036	0.398311	1.29618e-16	330	57.6164	272.384	NA	216	59.74	156.26	NA	NA	1.5304	0.201:0.479024:1:1:1:1	0.24505(0.25:0.25:0.235149)	NA	NA	NA	NA
986	DN293019.1	Dugesiidae	MYN	0.0824978	1.98769	0.0415043	0	81	14.1577	66.8423	NA	20	14.7943	5.2057	NA	NA	0.4155	2:2:1:1:1:1	0.0343434(0.0333333:0.030303:0.0393939)	NA	NA	NA	NA
988	DN303630.1	Dugesiidae	MYN	0.953874	2.71601	0.351204	0.00650583	231	37.3878	193.612	NA	129	28.4302	100.57	NA	NA	1.23908	0.584704:1.99323:1:1:1:1	0.214943(0.244828:0.2:0.2)	NA	NA	NA	NA
993	FY948612.1	Dugesiidae	MYN	0.337531	4.0689	0.0829538	3.82038e-61	975	227.058	747.942	NA	400	197.817	202.183	NA	NA	1.20649	2.03506:2.06986:1:1:1:1	0.259649(0.286842:0.235965:0.25614)	NA	NA	NA	NA
994	BP189386.1	Dugesiidae	MYN	0.48318	3.28677	0.147008	0	408	80.0266	327.973	NA	205	88.6201	116.38	NA	NA	1.03309	1.69571:0.927852:1:1:1:1	0.257962(0.308917:0.248408:0.216561)	NA	NA	NA	NA
995	FY958143.1	Dugesiidae	MYN	2.18996	3.5409	0.618476	2.82096e-05	546	112.302	433.698	NA	381	95.8604	285.14	NA	NA	2.46782	0.915859:0.548927:1:1:1:1	0.171855(0.198444:0.136187:0.180934)	NA	NA	NA	NA
1000	AK389002.1	Dugesiidae	MYN	0.869762	3.27956	0.265207	1.08569e-15	423	79.2606	343.739	NA	249	75.3506	173.649	NA	NA	1.3213	0.980527:1.06669:1:1:1:1	0.22103(0.253219:0.17382:0.236052)	NA	NA	NA	NA
1001	BW640405.1	Dugesiidae	MYN	0.32655	3.4509	0.0946275	1.33444e-38	459	99.6041	359.396	NA	189	94.3204	94.6796	NA	NA	1.00454	0.98876:1.56613:1:1:1:1	0.170984(0.178756:0.129534:0.204663)	NA	NA	NA	NA
1008	C16A3.9	C. elegans	MYN	0.212568	2.53397	0.0838874	2.43186e-09	126	29.3304	96.6696	NA	40	22.3588	17.6412	NA	NA	0.752947	2:2:1:1:1:1	0.0651214(0.0695364:0.0629139:0.0629139)	NA	NA	NA	NA
1009	DN312343.1	Dugesiidae	MYN	2.75258	1.43201	1.92218	0.186886	225	59.2352	165.765	NA	159	37.8434	121.157	NA	NA	2.40491	2:2:1:1:1:1	0.249104(0.311828:0.198925:0.236559)	NA	NA	NA	NA
1014	FY942664.1	Dugesiidae	MYN	0.766042	3.74006	0.204821	1.02159e-16	624	146.459	477.541	NA	352	124.263	227.737	NA	NA	1.46407	1.21352:1.25152:1:1:1:1	0.229252(0.271429:0.2:0.216327)	NA	NA	NA	NA
1016	FY977044.1	Dugesiidae	MYN	0.484095	0.326249	1.48382	0.556008	18	5.99436	12.0056	NA	5	1	4	NA	NA	0.431529	2:2:1:1:1:1	0.22549(0.25:0.169118:0.257353)	NA	NA	NA	NA
1017	FY940863.1	Dugesiidae	MYN	0.204319	3.85063	0.0530612	0	828	169.724	658.276	NA	289	171.69	117.31	NA	NA	0.951742	1.0362:1.52153:1:1:1:1	0.221485(0.257294:0.18435:0.222812)	NA	NA	NA	NA
1022	DN316435.1	Dugesiidae	MYN	0.395715	3.62496	0.109164	3.18063e-50	615	125.623	489.377	NA	273	123.398	149.602	NA	NA	1.05534	1.03802:1.3241:1:1:1:1	0.185945(0.222015:0.158582:0.177239)	NA	NA	NA	NA
1025	FY939695.1	Dugesiidae	MYN	0.406778	2.78975	0.145812	2.19421e-17	195	41.2508	153.749	NA	88	40.1379	47.8621	NA	NA	0.910879	1.3243:2.0991:1:1:1:1	0.0752427(0.0679612:0.065534:0.092233)	NA	NA	NA	NA
1026	EC386003.1	Dugesiidae	MYN	0.0602422	2.94323	0.0204681	1.18138e-26	174	50.6179	123.382	NA	51	43.8671	7.13287	NA	NA	0.898924	1.37292:1.73128:1:1:1:1	0.158249(0.207071:0.0909091:0.176768)	NA	NA	NA	NA
1027	FY940776.1	Dugesiidae	MYN	0.574051	3.71539	0.154506	5.52547e-25	591	141.72	449.28	NA	303	123.924	179.076	NA	NA	1.32733	0.828519:2.12856:1:1:1:1	0.160436(0.188474:0.135514:0.157321)	NA	NA	NA	NA
1031	BP186886.1	Dugesiidae	MYN	0.606415	3.3117	0.183113	5.97931e-20	378	82.7311	295.269	NA	200	77.774	122.226	NA	NA	1.19851	1.64451:1.74384:1:1:1:1	0.271465(0.296717:0.263258:0.254419)	NA	NA	NA	NA
1032	EG343079.1	Dugesiidae	MYN	1.36888	3.15735	0.433553	0.0180038	270	67.343	202.657	NA	175	51.6935	123.306	NA	NA	1.81496	1.04219:1.92855:1:1:1:1	0.16299(0.172794:0.154412:0.161765)	NA	NA	NA	NA
1033	FY964448.1	Dugesiidae	MYN	0.384865	3.39035	0.113518	0	420	91.8783	328.122	NA	190	91.9896	98.0104	NA	NA	1.04234	1.26589:2.04737:1:1:1:1	0.20765(0.248634:0.17623:0.198087)	NA	NA	NA	NA
1035	EG353914.1	Dugesiidae	MYN	0.431997	3.72627	0.115933	3.23112e-39	669	143.79	525.21	NA	303	131.218	171.782	NA	NA	1.14005	0.650043:1.4507:1:1:1:1	0.255486(0.294671:0.249216:0.222571)	NA	NA	NA	NA
1036	EE672489.1	Dugesiidae	MYN	0.410483	3.34726	0.122632	7.43535e-26	399	86.7486	312.251	NA	178	79.8212	98.1788	NA	NA	1.04898	1.10986:0.739036:1:1:1:1	0.242092(0.262774:0.248175:0.215328)	NA	NA	NA	NA
1038	BW636127.1	Dugesiidae	MYN	0.49169	2.89394	0.169903	1.7169e-15	204	47.3981	156.602	NA	101	45.122	55.878	NA	NA	1.04984	0.413748:1.2866:1:1:1:1	0.0725806(0.0927419:0.0564516:0.0685484)	NA	NA	NA	NA
1040	DN295523.1	Dugesiidae	MYN	0.454174	1.91987	0.236565	0	84	12.9336	71.0664	NA	43	19.1612	23.8388	NA	NA	0.679849	0.48875:1.05873:1:1:1:1	0.107527(0.104839:0.0887097:0.129032)	NA	NA	NA	NA
1042	DN312266.1	Dugesiidae	MYN	0.805729	3.6967	0.217959	2.93832e-22	654	138.231	515.769	NA	378	126.397	251.603	NA	NA	1.41677	0.847245:1.55484:1:1:1:1	0.240784(0.262353:0.241765:0.218235)	NA	NA	NA	NA
1043	F55H2.6	C. elegans	MYN	0.228008	2.94754	0.0773554	2.84403e-13	201	50.9097	150.09	NA	68	38.5239	29.4761	NA	NA	0.916817	1.57083:1.0845:1:1:1:1	0.0133654(0.0136327:0.010425:0.0160385)	NA	NA	NA	NA
1051	KF781122.1	Dugesiidae	MYN	1.16496	4.78487	0.243467	2.09962e-15	2472	589.828	1882.17	NA	1543	447.997	1095	NA	NA	2.02868	1.19069:2.1401:1:1:1:1	0.0924863(0.105738:0.0797131:0.0920082)	NA	NA	NA	NA
1054	DN307518.1	Dugesiidae	MYN	0.201677	2.68736	0.0750465	0	168	35.9866	132.013	NA	60	36.7102	23.2898	NA	NA	0.734124	1.27565:0.860727:1:1:1:1	0.121914(0.138889:0.0972222:0.12963)	NA	NA	NA	NA
1057	FY973833.1	Dugesiidae	MYN	0.246082	3.77012	0.0652717	0	783	152.448	630.552	NA	294	162.481	131.519	NA	NA	0.932201	0.591007:1.17619:1:1:1:1	0.22094(0.258974:0.182051:0.221795)	NA	NA	NA	NA
1058	K01C8.10	C. elegans	MYN	0.135597	1.76621	0.0767726	3.41373e-05	66	16.1614	49.8386	NA	17	10.9708	6.02923	NA	NA	0.534885	2:2:1:1:1:1	0.00833333(0.0111111:0.00555556:0.00833333)	NA	NA	NA	NA
1059	FY952534.1	Dugesiidae	MYN	0.23836	3.94127	0.0604779	2.94039e-75	864	191.528	672.472	NA	311	174.23	136.77	NA	NA	1.05921	1.1759:2.2699:1:1:1:1	0.245014(0.286325:0.244658:0.20406)	NA	NA	NA	NA
1060	DN290828.1	Dugesiidae	MYN	0.534056	3.63286	0.147007	6.27477e-17	495	126.953	368.047	NA	242	101.559	140.441	NA	NA	1.32881	1.43794:1.39069:1:1:1:1	0.235489(0.253731:0.196517:0.256219)	NA	NA	NA	NA
1062	AY967607.1	Dugesiidae	MYN	0.0656029	2.62223	0.025018	8.52985e-19	129	32.9932	96.0068	NA	35	28.9885	6.01149	NA	NA	0.719487	2:2:1:1:1:1	0.0443548(0.046371:0.0383065:0.0483871)	NA	NA	NA	NA
1064	BW639268.1	Dugesiidae	MYN	0.34698	3.2477	0.106838	1.70195e-27	321	75.9649	245.035	NA	139	71.3446	67.6554	NA	NA	1.03344	0.838494:1.64413:1:1:1:1	0.231563(0.300885:0.181416:0.212389)	NA	NA	NA	NA
1068	DN293177.1	Dugesiidae	MYN	0.486224	2.87049	0.169387	8.47946e-08	261	63.1584	197.842	NA	117	46.3377	70.6623	NA	NA	1.06318	1.75795:0.879285:1:1:1:1	0.256757(0.328829:0.207207:0.234234)	NA	NA	NA	NA
1070	FY950271.1	Dugesiidae	MYN	0.791184	3.18814	0.248165	0	456	70.1648	385.835	NA	262	76.1104	185.89	NA	NA	1.16	0.602896:1.35494:1:1:1:1	0.111896(0.128975:0.0954064:0.111307)	NA	NA	NA	NA
1074	DN293132.1	Dugesiidae	MYN	0.661015	3.53044	0.187233	0.00054729	156	36.5642	119.436	NA	79	27.1755	51.8245	NA	NA	1.33357	0.990987:1.24751:1:1:1:1	0.109819(0.116279:0.112403:0.100775)	NA	NA	NA	NA
1080	DN290717.1	Dugesiidae	MYN	1.27367	1.93286	0.658957	0.0584735	576	122.05	453.95	NA	357	84.5816	272.418	NA	NA	1.41335	1.60758:0.710737:1:1:1:1	0.217631(0.233471:0.208678:0.210744)	NA	NA	NA	NA
1081	EE282997.1	Dugesiidae	MYN	0.996674	3.73413	0.266909	5.87169e-10	633	145.306	487.694	NA	386	119.46	266.54	NA	NA	1.62506	1.31422:1.64891:1:1:1:1	0.228543(0.262475:0.200599:0.222555)	NA	NA	NA	NA
1090	DN293084.1	Dugesiidae	MYN	0.0328881	2.84721	0.011551	0	201	44.5355	156.465	NA	54	48.9712	5.02878	NA	NA	0.656457	2:2:1:1:1:1	0.113208(0.110063:0.0786164:0.150943)	NA	NA	NA	NA
1092	EC386484.1	Dugesiidae	MYN	0.58291	3.38329	0.172291	4.62999e-21	384	91.0173	292.983	NA	202	84.3048	117.695	NA	NA	1.24667	1.07755:1.27512:1:1:1:1	0.151982(0.162996:0.160793:0.132159)	NA	NA	NA	NA
1094	DN294185.1	Dugesiidae	MYN	0.32125	2.64463	0.121472	2.94657e-14	327	87.6369	239.363	NA	126	63.7941	62.2059	NA	NA	0.943922	1.55997:3.48992:1:1:1:1	0.238095(0.244444:0.21746:0.252381)	NA	NA	NA	NA
1096	AY067414.1	Dugesiidae	MYN	1.04088	2.29496	0.453549	0.266934	39	10.2205	28.7795	NA	23	7.30595	15.694	NA	NA	1.36953	2:2:1:1:1:1	0.25502(0.216867:0.259036:0.289157)	NA	NA	NA	NA
1097	DN301012.1	Dugesiidae	MYN	0.428894	3.5529	0.120717	2.73568e-28	480	114.114	365.886	NA	220	101.374	118.626	NA	NA	1.17159	1.31804:2.01135:1:1:1:1	0.186795(0.214976:0.137681:0.207729)	NA	NA	NA	NA
1102	EE671327.1	Dugesiidae	MYN	0.798614	3.7009	0.215789	4.6556e-53	696	139.009	556.991	NA	416	145.644	270.356	NA	NA	1.37827	0.525279:1.13574:1:1:1:1	0.254579(0.306319:0.225275:0.232143)	NA	NA	NA	NA
1103	DN305891.1	Dugesiidae	MYN	1.47031	3.15577	0.465911	1.12297e-06	351	67.2013	283.799	NA	235	60.9339	174.066	NA	NA	1.793	0.378704:1.41891:1:1:1:1	0.157946(0.180233:0.142442:0.151163)	NA	NA	NA	NA
1108	DN315367.1	Dugesiidae	MYN	0.462557	3.79586	0.121858	9.01067e-45	705	157.772	547.228	NA	335	147.602	187.398	NA	NA	1.20852	0.749775:1.08086:1:1:1:1	0.261528(0.278656:0.256917:0.249012)	NA	NA	NA	NA
1110	BP189412.1	Dugesiidae	MYN	0.130343	3.18933	0.0408686	9.81254e-38	309	70.2764	238.724	NA	93	64.5349	28.4651	NA	NA	0.826053	1.27163:2.26854:1:1:1:1	0.17506(0.197842:0.136691:0.190647)	NA	NA	NA	NA
1115	BW643301.1	Dugesiidae	MYN	1.41141	3.64457	0.387265	2.81221e-05	642	128.949	513.051	NA	425	104.881	320.119	NA	NA	1.85995	1.27231:1.14:1:1:1:1	0.228731(0.286611:0.182008:0.217573)	NA	NA	NA	NA
1116	F25H2.6	C. elegans	MYN	1.05659	1.64461	0.642456	0.0121501	792	196.56	595.44	NA	467	130.967	336.033	NA	NA	1.20253	1.64177:1.77134:1:1:1:1	0.118307(0.135579:0.104491:0.114853)	NA	NA	NA	NA
1119	FY968016.1	Dugesiidae	MYN	0.522665	3.67539	0.142206	2.94297e-37	630	134.36	495.64	NA	313	127.552	185.448	NA	NA	1.19505	1.16254:1.31001:1:1:1:1	0.236069(0.293313:0.194529:0.220365)	NA	NA	NA	NA
1121	ZC518.2	C. elegans	MYN	1.43361	2.29012	0.625997	0.000134861	2364	603.423	1760.58	NA	1541	431.209	1109.79	NA	NA	1.65224	0.847518:1.36562:1:1:1:1	0.204061(0.217766:0.221827:0.172589)	NA	NA	NA	NA
1125	W06A7.3e	C. elegans	MYN	0.902738	2.5008	0.36098	0.00066615	345	87.1069	257.893	NA	198	63.0021	134.998	NA	NA	1.30622	1.52663:1.4303:1:1:1:1	0.112745(0.125:0.0833333:0.129902)	NA	NA	NA	NA
1126	R12E2.2	C. elegans	MYN	0.42485	2.88254	0.147387	0	234	46.6835	187.317	NA	109	49.4838	59.5162	NA	NA	0.915165	0.221614:1.68944:1:1:1:1	0.023483(0.0243142:0.0199501:0.0261845)	NA	NA	NA	NA
1128	EE282071.1	Dugesiidae	MYN	0.622483	3.66466	0.169861	1.99624e-18	594	132.451	461.549	NA	304	110.75	193.25	NA	NA	1.30083	1.0553:2.31452:1:1:1:1	0.245503(0.296825:0.193651:0.246032)	NA	NA	NA	NA
1129	BW642430.1	Dugesiidae	MYN	1.06951	3.22804	0.331318	1.82046e-10	438	73.9991	364.001	NA	267	67.4774	199.523	NA	NA	1.43419	1.01952:0.339981:1:1:1:1	0.186111(0.202778:0.166667:0.188889)	NA	NA	NA	NA
1131	FY937038.1	Dugesiidae	MYN	1.01329	2.93424	0.345334	7.84383e-05	243	50.0146	192.985	NA	145	41.9668	103.033	NA	NA	1.40866	0.826015:2.28317:1:1:1:1	0.110753(0.132258:0.0935484:0.106452)	NA	NA	NA	NA
1137	F57F5.5b	C. elegans	MYN	0.26134	1.26816	0.206079	0.000571116	90	23.5377	66.4623	NA	29	14.3988	14.6012	NA	NA	0.524653	3.58007:0.554711:1:1:1:1	0.011828(0.0137097:0.00806452:0.0137097)	NA	NA	NA	NA
1138	DN298235.1	Dugesiidae	MYN	0.430791	3.45439	0.124708	1.90064e-21	402	100.068	301.932	NA	184	85.4367	98.5633	NA	NA	1.18344	0.911796:1.88849:1:1:1:1	0.112745(0.130515:0.106618:0.101103)	NA	NA	NA	NA
1142	FY936676.1	Dugesiidae	MYN	1.31138	3.70836	0.353627	0.000188963	705	140.398	564.602	NA	445	107.614	337.386	NA	NA	1.78873	1.196:1.73584:1:1:1:1	0.242704(0.281106:0.218126:0.228879)	NA	NA	NA	NA
1149	DN302560.1	Dugesiidae	MYN	0.592633	2.77121	0.213853	2.00078e-05	165	40.2436	124.756	NA	82	31.1682	50.8318	NA	NA	1.12399	1.87735:2.24341:1:1:1:1	0.111607(0.111607:0.111607:0.111607)	NA	NA	NA	NA
1150	BW638425.1	Dugesiidae	MYN	0.256811	3.7252	0.068939	7.52815e-63	732	143.585	588.415	NA	263	135.947	127.053	NA	NA	0.937152	0.735962:1.75718:1:1:1:1	0.215953(0.259728:0.167315:0.220817)	NA	NA	NA	NA
1151	DN289608.1	Dugesiidae	MYN	3.15568	0.792023	3.98433	0.000223314	192	50.5262	141.474	NA	127	22.4738	104.526	NA	NA	2.53367	2:2:1:1:1:1	0.164583(0.1875:0.13125:0.175)	NA	NA	NA	NA
1152	DN305355.1	Dugesiidae	MYN	1.12189	2.17515	0.515775	0.107115	84	18.1779	65.8221	NA	48	13.7101	34.2899	NA	NA	1.34982	2:2:1:1:1:1	0.21875(0.239583:0.203125:0.213542)	NA	NA	NA	NA
1154	F58E10.3a	C. elegans	MYN	0.38133	3.6296	0.105061	0	558	126.402	431.598	NA	258	129.783	128.217	NA	NA	1.11715	0.998599:2.13622:1:1:1:1	0.0808081(0.0944742:0.0677362:0.0802139)	NA	NA	NA	NA
1155	BW643045.1	Dugesiidae	MYN	0.195815	2.73526	0.0715893	5.51915e-19	171	38.3598	132.64	NA	58	35.2696	22.7304	NA	NA	0.765478	0.623394:1.54255:1:1:1:1	0.275253(0.287879:0.280303:0.257576)	NA	NA	NA	NA
1156	DN315344.1	Dugesiidae	MYN	0.617398	3.79311	0.162768	1.48036e-31	777	157.194	619.806	NA	402	142.974	259.026	NA	NA	1.25987	1.12234:1.5285:1:1:1:1	0.22536(0.280731:0.184385:0.210963)	NA	NA	NA	NA
1161	DN289868.1	Dugesiidae	MYN	0.0785991	2.02448	0.0388243	5.0255e-20	231	55.6399	175.36	NA	52	38.9235	13.0765	NA	NA	0.547295	3.3593:2.02508:1:1:1:1	0.172161(0.197802:0.126374:0.192308)	NA	NA	NA	NA
1163	BW636421.1	Dugesiidae	MYN	0.350349	3.15326	0.111107	1.40939e-13	270	66.9765	203.023	NA	109	52.3521	56.6479	NA	NA	1.04564	1.42785:1.43243:1:1:1:1	0.238351(0.263441:0.188172:0.263441)	NA	NA	NA	NA
1165	FY939247.1	Dugesiidae	MYN	0.207455	3.77326	0.0549802	0	750	153.088	596.912	NA	264	156.072	107.928	NA	NA	0.935299	1.01573:0.971592:1:1:1:1	0.216285(0.255725:0.169847:0.223282)	NA	NA	NA	NA
1167	DN306507.1	Dugesiidae	MYN	0.662818	3.59128	0.184563	2.14143e-22	519	120.105	398.895	NA	284	109.461	174.539	NA	NA	1.34051	1.08977:1.55304:1:1:1:1	0.234082(0.264045:0.194757:0.243446)	NA	NA	NA	NA
1173	DN300658.1	Dugesiidae	MYN	1.63002	3.30222	0.493614	1.19724e-18	489	81.6926	407.307	NA	341	83.6008	257.399	NA	NA	1.90938	0.174438:0.80563:1:1:1:1	0.193467(0.228643:0.163317:0.188442)	NA	NA	NA	NA
1174	DN300923.1	Dugesiidae	MYN	0.813345	3.70876	0.219304	2.07597e-09	606	140.473	465.527	NA	338	108.854	229.146	NA	NA	1.48452	1.69752:1.39283:1:1:1:1	0.263682(0.322761:0.235075:0.233209)	NA	NA	NA	NA
1177	FY926430.1	Dugesiidae	MYN	0.0277039	3.39776	0.00815356	1.84695e-10	96	22.1982	73.8018	NA	17	15	2	NA	NA	0.806966	2:2:1:1:1:1	0.0376068(0.0410256:0.0435897:0.0282051)	NA	NA	NA	NA
1181	K07H8.2c	C. elegans	MYN	0.946717	3.41655	0.277097	2.03192e-05	333	95.1452	237.855	NA	202	74.4776	127.522	NA	NA	1.6524	0.739243:1.4271:1:1:1:1	0.0586636(0.0652681:0.0536131:0.0571096)	NA	NA	NA	NA
1184	Y52B11A.9	C. elegans	MYN	0.405221	2.85748	0.141811	0	261	45.1493	215.851	NA	113	46.006	66.994	NA	NA	0.829427	0.591412:0.820359:1:1:1:1	0.0490924(0.0532178:0.0358911:0.0581683)	NA	NA	NA	NA
1185	AB243057.1	Dugesiidae	MYN	0.080557	4.35746	0.0184871	0	1668	333.601	1334.4	NA	464	362.278	101.722	NA	NA	0.935939	0.641098:1.7423:1:1:1:1	0.0745145(0.0942331:0.0496433:0.0796671)	NA	NA	NA	NA
1187	F12A10.5	C. elegans	MYN	1.44806	0.817074	1.77225	0.122829	207	59.603	147.397	NA	113	27.0831	85.9169	NA	NA	1.26637	3.46156:3.73403:1:1:1:1	0.0954023(0.12069:0.0482759:0.117241)	NA	NA	NA	NA
1192	F18H3.3a	C. elegans	MYN	0.401118	2.60192	0.154163	1.15731e-05	147	35.7265	111.273	NA	60	25.9605	34.0395	NA	NA	0.935995	2:2:1:1:1:1	0.0168593(0.0180636:0.0122832:0.0202312)	NA	NA	NA	NA
1196	FY932536.1	Dugesiidae	MYN	0.66182	3.63613	0.182012	5.64931e-16	615	127.507	487.493	NA	319	105.448	213.552	NA	NA	1.27848	1.55334:1.66692:1:1:1:1	0.199371(0.222642:0.171698:0.203774)	NA	NA	NA	NA
1200	FY948053.1	Dugesiidae	MYN	0.448031	2.76343	0.162128	1.67473e-11	210	39.8282	170.172	NA	92	35.7557	56.2443	NA	NA	0.887165	0.690226:2.96217:1:1:1:1	0.0763612(0.0976096:0.063745:0.0677291)	NA	NA	NA	NA
1212	AY068254.1	Dugesiidae	MYN	0.586453	3.57175	0.164192	1.48235e-15	438	117.019	320.981	NA	226	96.0298	129.97	NA	NA	1.38403	1.56115:2.07437:1:1:1:1	0.233333(0.264103:0.208333:0.227564)	NA	NA	NA	NA
1214	FY938840.1	Dugesiidae	MYN	0.527083	3.6539	0.144252	5.55718e-47	723	130.564	592.436	NA	351	129.568	221.432	NA	NA	1.09175	0.407292:1.1928:1:1:1:1	0.238538(0.27881:0.230483:0.20632)	NA	NA	NA	NA
1215	FY975033.1	Dugesiidae	MYN	0.700231	3.80603	0.183979	1.13607e-16	696	159.926	536.074	NA	372	130.002	241.998	NA	NA	1.41388	1.87636:2.15119:1:1:1:1	0.233716(0.285441:0.199234:0.216475)	NA	NA	NA	NA
1216	DN304927.1	Dugesiidae	MYN	0.561574	3.27028	0.171721	2.33696e-14	348	78.2864	269.714	NA	174	67.6842	106.316	NA	NA	1.17093	1.58002:1.5004:1:1:1:1	0.148499(0.158768:0.127962:0.158768)	NA	NA	NA	NA
1219	FY929823.1	Dugesiidae	MYN	0.607758	4.61229	0.131769	0.000580498	171	35.7587	135.241	NA	83	26.7618	56.2382	NA	NA	1.44517	1.61617:1.91726:1:1:1:1	0.0737705(0.0819672:0.0655738:0.0737705)	NA	NA	NA	NA
1224	BP189483.1	Dugesiidae	MYN	0.383941	2.71014	0.141668	2.8626e-17	231	37.0962	193.904	NA	94	36.5318	57.4682	NA	NA	0.757504	0.378812:0.710569:1:1:1:1	0.218519(0.238889:0.15:0.266667)	NA	NA	NA	NA
1227	BW642646.1	Dugesiidae	MYN	0.196137	3.2959	0.0595095	4.91609e-48	390	81.0066	308.993	NA	134	80.8053	53.1947	NA	NA	0.839986	0.976296:0.919518:1:1:1:1	0.236364(0.257576:0.206061:0.245455)	NA	NA	NA	NA
1230	C09H10.2	C. elegans	MYN	0.159671	2.82621	0.0564963	2.18294e-26	180	43.3058	136.694	NA	62	42.4664	19.5336	NA	NA	0.801208	2:2:1:1:1:1	0.119497(0.127358:0.132075:0.0990566)	NA	NA	NA	NA
1231	DN315039.1	Dugesiidae	MYN	0.719937	3.57855	0.201181	2.34482e-15	627	118.085	508.915	NA	332	99.5808	232.419	NA	NA	1.25831	0.790646:1.66498:1:1:1:1	0.186122(0.202335:0.163424:0.192607)	NA	NA	NA	NA
1232	BP190000.1	Dugesiidae	MYN	0.404505	2.7434	0.147447	0	234	38.7783	195.222	NA	115	54.6448	60.3552	NA	NA	0.792105	0.301825:1.51871:1:1:1:1	0.144762(0.145714:0.125714:0.162857)	NA	NA	NA	NA
1233	B0564.2	C. elegans	MYN	0.518537	3.55613	0.145815	5.98593e-17	504	114.606	389.394	NA	237	92.0399	144.96	NA	NA	1.20926	0.933417:1.81971:1:1:1:1	0.158964(0.197479:0.136555:0.142857)	NA	NA	NA	NA
1234	FY933762.1	Dugesiidae	MYN	1.40596	1.57828	0.89082	0.629182	99	22.906	76.094	NA	58	14.1966	43.8034	NA	NA	1.44583	2:2:1:1:1:1	0.256173(0.314815:0.25:0.203704)	NA	NA	NA	NA
1237	DN300430.1	Dugesiidae	MYN	1.02912	3.31318	0.310613	4.26257e-08	420	82.8946	337.105	NA	250	70.3476	179.652	NA	NA	1.47992	0.701767:2.2706:1:1:1:1	0.178694(0.221649:0.121134:0.193299)	NA	NA	NA	NA
1240	FY949897.1	Dugesiidae	MYN	0.825334	3.54847	0.232589	1.25538e-13	564	113.442	450.558	NA	321	97.7198	223.28	NA	NA	1.37306	1.03573:0.902135:1:1:1:1	0.225728(0.271845:0.203883:0.201456)	NA	NA	NA	NA
1242	FY936046.1	Dugesiidae	MYN	1.42115	2.89292	0.49125	0.00782911	759	169.027	589.973	NA	494	124.092	369.908	NA	NA	1.7489	1.39566:0.996687:1:1:1:1	0.243079(0.282392:0.217608:0.229236)	NA	NA	NA	NA
1243	FY946433.1	Dugesiidae	MYN	0.100361	3.27771	0.0306193	0	408	79.0659	328.934	NA	111	80.2127	30.7873	NA	NA	0.716097	0.491779:0.894119:1:1:1:1	0.140673(0.155963:0.12844:0.137615)	NA	NA	NA	NA
1249	BP185556.1	Dugesiidae	MYN	0.167574	3.05303	0.0548877	1.06994e-27	231	58.5986	172.401	NA	79	53.1807	25.8193	NA	NA	0.899538	1.2307:1.69728:1:1:1:1	0.24902(0.247059:0.211765:0.288235)	NA	NA	NA	NA
1262	FY942174.1	Dugesiidae	MYN	0.466684	3.7182	0.125513	1.42612e-30	645	142.252	502.748	NA	297	123.702	173.298	NA	NA	1.18379	0.650717:1.27378:1:1:1:1	0.238246(0.285263:0.227368:0.202105)	NA	NA	NA	NA
1264	FY972082.1	Dugesiidae	MYN	2.75895	1.55649	1.77255	0.277873	54	14.4092	39.5908	NA	41	9.45046	31.5495	NA	NA	2.43809	2:2:1:1:1:1	0.141414(0.166667:0.106061:0.151515)	NA	NA	NA	NA
1271	DN311282.1	Dugesiidae	MYN	0.148902	2.58225	0.0576636	1.85424e-10	126	35.568	90.432	NA	38	25.8232	12.1768	NA	NA	0.835802	6.19978:4.07846:1:1:1:1	0.036036(0.0366795:0.030888:0.0405405)	NA	NA	NA	NA
1273	K07E8.7	C. elegans	MYN	0.689687	1.20148	0.57403	0.339285	126	40.3437	85.6563	NA	59	21.7129	37.2871	NA	NA	0.853558	5.13282:1.74344:1:1:1:1	0.0204475(0.0277778:0.0162037:0.0173611)	NA	NA	NA	NA
1276	FY947681.1	Dugesiidae	MYN	0.775822	3.80114	0.204102	3.94162e-50	795	158.886	636.114	NA	465	160.976	304.024	NA	NA	1.38045	0.679225:1.55923:1:1:1:1	0.220405(0.245327:0.192757:0.223131)	NA	NA	NA	NA
1278	FY932869.1	Dugesiidae	MYN	1.44852	3.99671	0.362428	0.0470567	222	50.6105	171.39	NA	138	37.7738	100.226	NA	NA	2.02944	0.902532:3.02571:1:1:1:1	0.0939922(0.119186:0.0639535:0.0988372)	NA	NA	NA	NA
1279	FY949784.1	Dugesiidae	MYN	0.847334	3.10698	0.27272	1.09851e-28	414	62.9685	351.031	NA	242	68.5983	173.402	NA	NA	1.19102	0.510612:1.60476:1:1:1:1	0.214744(0.217949:0.185897:0.240385)	NA	NA	NA	NA
1285	EE281397.1	Dugesiidae	MYN	0.854853	1.16303	0.735023	0.407877	366	97.2396	268.76	NA	191	54.4521	136.548	NA	NA	0.93673	2.33044:2.57003:1:1:1:1	0.17029(0.184783:0.171196:0.154891)	NA	NA	NA	NA
1287	H37A05.1	C. elegans	MYN	0.613944	3.55596	0.172652	1.13663e-22	567	114.581	452.419	NA	289	102.468	186.532	NA	NA	1.20848	0.152225:1.26214:1:1:1:1	0.0524769(0.0604534:0.0510076:0.0459698)	NA	NA	NA	NA
1291	C15F1.6	C. elegans	MYN	0.422644	3.67563	0.114986	5.45813e-42	615	134.402	480.598	NA	282	126.974	155.026	NA	NA	1.13355	0.620474:1.64848:1:1:1:1	0.164509(0.166667:0.148867:0.177994)	NA	NA	NA	NA
1293	F23F1.6	C. elegans	MYN	0.312805	2.39513	0.130601	6.96889e-09	102	24.3737	77.6263	NA	41	21.1572	19.8428	NA	NA	0.810392	1.2778:1.56388:1:1:1:1	0.0120069(0.0120069:0.0128645:0.0111492)	NA	NA	NA	NA
1295	DN310181.1	Dugesiidae	MYN	1.01562	2.53258	0.401021	0.00913235	300	73.8047	226.195	NA	179	53.4628	125.537	NA	NA	1.38882	1.51457:1.66834:1:1:1:1	0.1(0.103922:0.0960784:0.1)	NA	NA	NA	NA
1296	DN305887.1	Dugesiidae	MYN	0.180761	3.00766	0.0601002	2.40698e-34	288	55.1586	232.841	NA	92	54.707	37.293	NA	NA	0.722178	0.998378:1.54797:1:1:1:1	0.109375(0.125:0.084375:0.11875)	NA	NA	NA	NA
1298	DN310480.1	Dugesiidae	MYN	0.396381	3.03017	0.130811	7.02549e-18	294	56.8396	237.16	NA	124	51.4333	72.5667	NA	NA	0.905577	0.882202:1.23664:1:1:1:1	0.090708(0.117257:0.0707965:0.0840708)	NA	NA	NA	NA
1299	FY953715.1	Dugesiidae	MYN	0.140226	2.78109	0.0504213	8.23808e-18	162	40.7772	121.223	NA	50	34.5352	15.4648	NA	NA	0.804962	2.79973:3.02121:1:1:1:1	0.0468565(0.0462633:0.0355872:0.0587189)	NA	NA	NA	NA
1300	C44C8.6	C. elegans	MYN	0.785237	2.9137	0.269498	4.15398e-16	282	48.6638	233.336	NA	160	48.8361	111.164	NA	NA	1.15254	0.300135:0.983514:1:1:1:1	0.0772251(0.0706806:0.0719895:0.0890052)	NA	NA	NA	NA
1301	FY926448.1	Dugesiidae	MYN	1.08172	2.89306	0.373903	4.93699e-17	279	47.3425	231.657	NA	179	50.4367	128.563	NA	NA	1.38908	0.686616:1.16175:1:1:1:1	0.136865(0.145695:0.112583:0.152318)	NA	NA	NA	NA
1304	Y71G12B.11c	C. elegans	MYN	1.37217	3.65027	0.375909	0.000858299	2424	660.072	1763.93	NA	1557	458.949	1098.05	NA	NA	1.99251	1.10213:1.84343:1:1:1:1	0.109265(0.126846:0.101266:0.0996835)	NA	NA	NA	NA
1306	BW641200.1	Dugesiidae	MYN	0.370845	3.78554	0.0979636	2.32357e-45	702	155.614	546.386	NA	300	140.374	159.626	NA	NA	1.12779	1.26173:1.42273:1:1:1:1	0.251566(0.28635:0.228981:0.239367)	NA	NA	NA	NA
1309	EC386747.1	Dugesiidae	MYN	0.318119	2.68051	0.118678	1.63424e-11	285	62.5524	222.448	NA	103	45.5987	57.4013	NA	NA	0.836622	1.41287:1.17045:1:1:1:1	0.187179(0.215385:0.161538:0.184615)	NA	NA	NA	NA
1310	T19B10.3	C. elegans	MYN	0.555704	2.95944	0.187773	7.43461e-16	264	51.724	212.276	NA	132	49.7672	82.2328	NA	NA	1.02665	0.365853:1.0915:1:1:1:1	0.0336391(0.0344037:0.0374618:0.029052)	NA	NA	NA	NA
1311	BP191235.1	Dugesiidae	MYN	0.399477	2.99574	0.133348	8.20215e-22	312	54.2892	257.711	NA	132	52.7041	79.2959	NA	NA	0.851238	0.659865:1.40499:1:1:1:1	0.243371(0.235795:0.238636:0.255682)	NA	NA	NA	NA
1313	DN311082.1	Dugesiidae	MYN	0.477503	3.73047	0.128001	7.79233e-41	741	144.598	596.402	NA	343	134.724	208.276	NA	NA	1.11228	0.447737:0.928413:1:1:1:1	0.25(0.279605:0.226316:0.244079)	NA	NA	NA	NA
1315	DN308590.1	Dugesiidae	MYN	0.478037	3.00764	0.158941	8.08608e-19	285	55.157	229.843	NA	134	53.4844	80.5156	NA	NA	0.967599	0.745315:1.07599:1:1:1:1	0.153374(0.174847:0.134969:0.150307)	NA	NA	NA	NA
1317	BP188155.1	Dugesiidae	MYN	0.122807	3.21401	0.0382099	0	366	72.6276	293.372	NA	112	78.8288	33.1712	NA	NA	0.736212	1.12672:1.47725:1:1:1:1	0.183983(0.227273:0.146104:0.178571)	NA	NA	NA	NA
1318	FY967861.1	Dugesiidae	MYN	0.543118	3.63298	0.149497	2.00453e-33	609	126.973	482.027	NA	304	119.644	184.356	NA	NA	1.18734	0.846965:1.49202:1:1:1:1	0.25118(0.293201:0.1983:0.26204)	NA	NA	NA	NA
1320	FY957115.1	Dugesiidae	MYN	0.1	0.1	1	NA	504	NA	NA	NA	311	16	28	NA	NA	NA	1.24055:1.#INF:1:1:1:1	0.2397(0.241573:0.231942:0.245586)	NA	NA	NA	NA
1320	F46F6.1a	C. elegans	MYN	1.36192	4.57901	0.297427	2.31406e-12	1863	448.246	1414.75	NA	1225	354.773	870.227	NA	NA	2.13596	0.639269:1.55584:1:1:1:1	0.225239(0.226998:0.217949:0.230769)	NA	NA	NA	NA
1323	FY947637.1	Dugesiidae	MYN	0.807392	1.22974	0.656553	0.531915	123	30.4867	92.5133	NA	61	16.9261	44.0739	NA	NA	0.912076	2.18588:6.3063:1:1:1:1	0.0387427(0.0460526:0.0307018:0.0394737)	NA	NA	NA	NA
1325	FY954422.1	Dugesiidae	MYN	0.545237	3.85636	0.141386	5.44237e-60	849	171.026	677.974	NA	431	170.813	260.187	NA	NA	1.21224	0.986372:1.46876:1:1:1:1	0.26106(0.316032:0.21025:0.256899)	NA	NA	NA	NA
1326	DN312359.1	Dugesiidae	MYN	0.219013	3.81928	0.0573441	3.12922e-61	732	162.776	569.224	NA	251	143.403	107.597	NA	NA	1.01961	1.69142:1.36863:1:1:1:1	0.231481(0.276515:0.17298:0.244949)	NA	NA	NA	NA
1327	BP185851.1	Dugesiidae	MYN	0.512742	2.84519	0.180214	4.02861e-10	192	44.4152	147.585	NA	93	39.2096	53.7904	NA	NA	1.0523	2:2:1:1:1:1	0.102249(0.110429:0.095092:0.101227)	NA	NA	NA	NA
1328	EE668101.1	Dugesiidae	MYN	0.336216	3.26267	0.103049	2.55029e-21	297	77.4958	219.504	NA	127	67.5959	59.4041	NA	NA	1.09981	1.72876:2.13787:1:1:1:1	0.160959(0.188356:0.140411:0.15411)	NA	NA	NA	NA
1330	DN292777.1	Dugesiidae	MYN	0.303787	3.13318	0.096958	3.32964e-29	282	65.2074	216.793	NA	117	63.1061	53.8939	NA	NA	0.958032	0.772478:2.09682:1:1:1:1	0.170316(0.208029:0.153285:0.149635)	NA	NA	NA	NA
1332	DN306472.1	Dugesiidae	MYN	0.47749	3.26165	0.146395	8.58121e-18	351	77.3907	273.609	NA	164	68.3826	95.6174	NA	NA	1.09136	0.640947:2.0883:1:1:1:1	0.220149(0.253731:0.186567:0.220149)	NA	NA	NA	NA
1337	FY949439.1	Dugesiidae	MYN	0.399311	3.03309	0.131651	5.87101e-10	252	57.0611	194.939	NA	104	43.9137	60.0863	NA	NA	0.995685	1.58356:2.01374:1:1:1:1	0.174242(0.207386:0.116477:0.198864)	NA	NA	NA	NA
1343	DN312662.1	Dugesiidae	MYN	0.465593	3.65212	0.127486	2.47987e-37	624	130.255	493.745	NA	292	121.747	170.253	NA	NA	1.13075	0.816533:1.18402:1:1:1:1	0.222222(0.265993:0.203704:0.19697)	NA	NA	NA	NA
1344	DN314737.1	Dugesiidae	MYN	0.684335	3.52526	0.194123	4.63522e-14	510	109.986	400.014	NA	269	91.4315	177.568	NA	NA	1.297	1.11753:1.67368:1:1:1:1	0.232968(0.271898:0.195255:0.231752)	NA	NA	NA	NA
1346	FY960698.1	Dugesiidae	MYN	0.0836276	3.4667	0.0241231	0	570	101.724	468.276	NA	169	131.996	37.0041	NA	NA	0.687381	0.682474:1.20458:1:1:1:1	0.245326(0.246615:0.235977:0.253385)	NA	NA	NA	NA
1347	FY925175.1	Dugesiidae	MYN	0.284028	3.36224	0.0844758	4.48104e-27	402	88.4986	313.501	NA	149	75.2255	73.7745	NA	NA	0.961684	1.52116:2.48347:1:1:1:1	0.150869(0.168246:0.135071:0.149289)	NA	NA	NA	NA
1353	Y46G5A.31	C. elegans	MYN	0.597384	2.31508	0.258041	0	123	21.9061	101.094	NA	63	22.4333	40.5667	NA	NA	0.903303	0.160049:1.27301:1:1:1:1	0.014881(0.0171131:0.0119048:0.015625)	NA	NA	NA	NA
1356	FY975786.1	Dugesiidae	MYN	0.261342	3.56579	0.0732913	1.55879e-41	528	116.093	411.907	NA	194	103.445	90.5554	NA	NA	0.987903	1.2382:1.59704:1:1:1:1	0.241405(0.255605:0.213004:0.255605)	NA	NA	NA	NA
1357	FY934542.1	Dugesiidae	MYN	0.80948	2.06182	0.392605	0.00128271	336	71.151	264.849	NA	179	49.9487	129.051	NA	NA	1.07467	0.760389:2.45284:1:1:1:1	0.120735(0.133858:0.0964567:0.13189)	NA	NA	NA	NA
1359	DN305701.1	Dugesiidae	MYN	1.11706	2.57567	0.433696	7.52368e-07	183	31.0074	151.993	NA	115	30.0861	84.9139	NA	NA	1.3642	0.34943:0.986289:1:1:1:1	0.131206(0.148936:0.0851064:0.159574)	NA	NA	NA	NA
1363	FY947324.1	Dugesiidae	MYN	0.250786	3.87829	0.064664	0	867	176.1	690.9	NA	332	185.957	146.043	NA	NA	0.987583	0.563961:2.53862:1:1:1:1	0.234115(0.284457:0.181818:0.23607)	NA	NA	NA	NA
1367	FY958980.1	Dugesiidae	MYN	1.09578	2.43304	0.450374	0.0715206	147	33.127	113.873	NA	85	23.8761	61.1239	NA	NA	1.39713	2:2:1:1:1:1	0.241599(0.283379:0.185286:0.256131)	NA	NA	NA	NA
1369	FY931708.1	Dugesiidae	MYN	0.137836	2.84702	0.048414	9.04463e-22	183	44.5239	138.476	NA	57	39.6621	17.3379	NA	NA	0.79698	2:2:1:1:1:1	0.135854(0.168067:0.130252:0.109244)	NA	NA	NA	NA
1374	DN315461.1	Dugesiidae	MYN	0.308446	3.39729	0.0907919	8.4414e-27	408	92.732	315.268	NA	159	79.8688	79.1312	NA	NA	1.01049	1.60357:1.77508:1:1:1:1	0.211893(0.261307:0.170854:0.203518)	NA	NA	NA	NA
1375	FY971290.1	Dugesiidae	MYN	0.279193	3.06504	0.0910894	1.75223e-22	240	59.5444	180.456	NA	96	54.0683	41.9317	NA	NA	0.970366	1.49353:0.72768:1:1:1:1	0.25188(0.296992:0.229323:0.229323)	NA	NA	NA	NA
1376	FY964605.1	Dugesiidae	MYN	0.515464	3.77343	0.136604	2.29175e-35	720	153.123	566.877	NA	349	138.719	210.281	NA	NA	1.20834	1.10188:1.58558:1:1:1:1	0.230392(0.265931:0.202206:0.223039)	NA	NA	NA	NA
1379	FY938499.1	Dugesiidae	MYN	0.457591	2.88721	0.158489	1.20154e-08	198	46.9748	151.025	NA	89	37.9536	51.0464	NA	NA	1.03401	0.916457:3.26755:1:1:1:1	0.232662(0.234899:0.204698:0.258389)	NA	NA	NA	NA
1385	EG409600.1	Dugesiidae	MYN	0.19897	2.01939	0.0985301	1.0993e-07	123	29.6077	93.3923	NA	37	20.7022	16.2978	NA	NA	0.637169	1.33873:0.790084:1:1:1:1	0.0595238(0.0659341:0.0494505:0.0631868)	NA	NA	NA	NA
1386	FY967081.1	Dugesiidae	MYN	0.43761	2.71515	0.161173	0	174	37.3452	136.655	NA	84	38.8817	45.1183	NA	NA	0.926434	0.962957:1.6283:1:1:1:1	0.0851852(0.1:0.0666667:0.0888889)	NA	NA	NA	NA
1390	FY960271.1	Dugesiidae	MYN	0.971496	2.00307	0.485003	0.216806	132	31.4036	100.596	NA	74	20.6349	53.3651	NA	NA	1.21692	0.798863:3.46889:1:1:1:1	0.226869(0.252852:0.19962:0.228137)	NA	NA	NA	NA
1392	FY960336.1	Dugesiidae	MYN	1.13775	3.84571	0.295849	5.69497e-07	825	168.613	656.387	NA	504	130.513	373.487	NA	NA	1.6912	1.99253:1.18207:1:1:1:1	0.240545(0.304749:0.170185:0.246702)	NA	NA	NA	NA
1396	BW637865.1	Dugesiidae	MYN	0.250908	3.67111	0.0683466	8.74846e-44	528	133.596	394.404	NA	200	116.279	83.7208	NA	NA	1.1163	1.31054:2.0175:1:1:1:1	0.257164(0.282805:0.239819:0.248869)	NA	NA	NA	NA
1400	K07A3.1	C. elegans	MYN	0.23758	2.39403	0.0992385	2.26328e-13	120	24.338	95.662	NA	43	23.7315	19.2685	NA	NA	0.674943	0.708726:0.858748:1:1:1:1	0.0244379(0.0307918:0.0190616:0.0234604)	NA	NA	NA	NA
1401	FY959449.1	Dugesiidae	MYN	0.377909	2.28688	0.165251	0	111	21.0978	89.9022	NA	48	21.4475	26.5525	NA	NA	0.740747	0.801635:1.24273:1:1:1:1	0.238095(0.22619:0.27381:0.214286)	NA	NA	NA	NA
1405	FY975759.1	Dugesiidae	MYN	0.531047	1.88106	0.282313	2.98962e-05	222	58.8296	163.17	NA	102	40.5295	61.4705	NA	NA	0.888797	2.90832:2.46195:1:1:1:1	0.0785908(0.0833333:0.0752033:0.0772358)	NA	NA	NA	NA
1408	FY949414.1	Dugesiidae	MYN	0.49152	3.61857	0.135832	8.2191e-33	549	124.557	424.443	NA	268	115.631	152.369	NA	NA	1.20099	1.23875:1.39101:1:1:1:1	0.182119(0.205298:0.149007:0.192053)	NA	NA	NA	NA
1409	JK823557.1	Dugesiidae	MYN	0.298431	2.58195	0.115584	0	138	31.2682	106.732	NA	57	31.0172	25.9828	NA	NA	0.815835	2:2:1:1:1:1	0.0793651(0.0912698:0.0634921:0.0833333)	NA	NA	NA	NA
1411	EE667762.1	Dugesiidae	MYN	1.01163	3.02829	0.334059	0.0123022	369	86.4161	282.584	NA	216	60.498	155.502	NA	NA	1.48391	0.729247:1.37714:1:1:1:1	0.158333(0.188889:0.122222:0.163889)	NA	NA	NA	NA
1420	FY959512.1	Dugesiidae	MYN	0.418419	2.1249	0.196912	3.20914e-05	93	16.9999	76.0001	NA	39	14.8098	24.1902	NA	NA	0.730355	0.880783:2.55398:1:1:1:1	0.231884(0.264946:0.202446:0.228261)	NA	NA	NA	NA
1423	DN301613.1	Dugesiidae	MYN	0.273632	3.06077	0.0893996	3.33115e-15	222	59.206	162.794	NA	85	47.7576	37.2424	NA	NA	1.01694	1.52265:2.17343:1:1:1:1	0.227477(0.25:0.216216:0.216216)	NA	NA	NA	NA
1425	FY943125.1	Dugesiidae	MYN	1.55174	1.87583	0.827231	0.489817	192	49.8035	142.197	NA	125	34.2899	90.7101	NA	NA	1.63581	1.54371:1.4627:1:1:1:1	0.247807(0.272368:0.267105:0.203947)	NA	NA	NA	NA
1427	BP190049.1	Dugesiidae	MYN	0.124215	3.25306	0.0381841	0	321	76.5093	244.491	NA	105	77.0158	27.9842	NA	NA	0.869965	1.4845:1.00663:1:1:1:1	0.256313(0.284091:0.253788:0.231061)	NA	NA	NA	NA
1429	EE283814.1	Dugesiidae	MYN	0.905008	3.36464	0.268976	6.69071e-07	393	88.7822	304.218	NA	230	71.8817	158.118	NA	NA	1.46066	1.3173:2.03774:1:1:1:1	0.257171(0.272997:0.269288:0.229228)	NA	NA	NA	NA
1437	EG412251.1	Dugesiidae	MYN	0.128494	3.26045	0.0394099	1.74586e-25	285	77.2673	207.733	NA	83	58.4946	24.5054	NA	NA	0.97761	2.32027:2.21621:1:1:1:1	0.158392(0.184397:0.120567:0.170213)	NA	NA	NA	NA
1440	DN312813.1	Dugesiidae	MYN	0.611245	3.70381	0.165031	5.87182e-22	651	139.549	511.451	NA	332	119.8	212.2	NA	NA	1.27417	0.97812:1.73645:1:1:1:1	0.227083(0.278125:0.171875:0.23125)	NA	NA	NA	NA
1442	FY964671.1	Dugesiidae	MYN	0.510375	2.4517	0.208172	5.05309e-08	120	26.2833	93.7167	NA	59	24.9013	34.0987	NA	NA	0.935579	0.598184:2.74547:1:1:1:1	0.0726496(0.0854701:0.0598291:0.0726496)	NA	NA	NA	NA
1444	BW635829.1	Dugesiidae	MYN	0.437354	3.2113	0.136192	1.49649e-27	396	72.3657	323.634	NA	177	70.3922	106.608	NA	NA	0.944269	1.15213:1.50133:1:1:1:1	0.276957(0.355501:0.289819:0.18555)	NA	NA	NA	NA
1450	DN316384.1	Dugesiidae	MYN	0.585266	3.53196	0.165706	0	669	110.972	558.028	NA	352	130.083	221.917	NA	NA	1.07405	0.531049:1.08059:1:1:1:1	0.229428(0.276151:0.169456:0.242678)	NA	NA	NA	NA
1451	DN298951.1	Dugesiidae	MYN	0.56448	3.92008	0.143997	1.13253e-26	825	186.19	638.81	NA	405	153.883	251.117	NA	NA	1.32179	1.4085:1.81225:1:1:1:1	0.23247(0.296117:0.165049:0.236246)	NA	NA	NA	NA
1460	FY955339.1	Dugesiidae	MYN	0.875809	3.61736	0.242112	2.69513e-12	597	124.356	472.644	NA	345	104.627	240.373	NA	NA	1.44688	0.832297:1.47353:1:1:1:1	0.252025(0.299479:0.236111:0.220486)	NA	NA	NA	NA
1461	DN291580.1	Dugesiidae	MYN	0.0733865	3.28455	0.022343	4.4322e-44	330	79.7898	250.21	NA	87	69.5123	17.4877	NA	NA	0.849804	1.43705:1.07994:1:1:1:1	0.198514(0.219745:0.165605:0.210191)	NA	NA	NA	NA
1462	EE668088.1	Dugesiidae	MYN	1.0909	3.58539	0.304263	3.7874e-06	549	119.166	429.834	NA	338	94.8125	243.188	NA	NA	1.63235	0.843466:1.60867:1:1:1:1	0.236883(0.263889:0.18287:0.263889)	NA	NA	NA	NA
1469	DN301605.1	Dugesiidae	MYN	0.326976	3.29656	0.0991871	4.16223e-26	318	81.0783	236.922	NA	136	73.4964	62.5036	NA	NA	1.08411	1.85308:2.42496:1:1:1:1	0.166667(0.159389:0.131004:0.209607)	NA	NA	NA	NA
1471	BP191717.1	Dugesiidae	MYN	0.378295	2.80148	0.135034	1.09096e-13	177	41.9007	135.099	NA	78	38.1445	39.8555	NA	NA	0.951928	1.07336:2.38111:1:1:1:1	0.183761(0.230769:0.128205:0.192308)	NA	NA	NA	NA
1474	EE280591.1	Dugesiidae	MYN	0.370215	2.82297	0.131144	2.01321e-14	180	43.1188	136.881	NA	80	40.1491	39.8509	NA	NA	0.957769	1.25903:1.9673:1:1:1:1	0.0788288(0.101351:0.0630631:0.0720721)	NA	NA	NA	NA
1478	R11D1.8	C. elegans	MYN	0.582912	2.71869	0.21441	0	228	37.5215	190.479	NA	114	37.8907	76.1093	NA	NA	0.934392	0.598897:1.48142:1:1:1:1	0.130952(0.126984:0.103175:0.162698)	NA	NA	NA	NA
1479	DN294204.1	Dugesiidae	MYN	0.493481	3.08799	0.159807	0	321	61.3941	259.606	NA	156	62.816	93.184	NA	NA	0.989703	0.615413:1.7463:1:1:1:1	0.215385(0.25:0.188462:0.207692)	NA	NA	NA	NA
1487	EG351654.1	Dugesiidae	MYN	0.15442	2.96405	0.0520977	0	216	52.0431	163.957	NA	79	56.3283	22.6717	NA	NA	0.831374	2:2:1:1:1:1	0.178889(0.193333:0.126667:0.216667)	NA	NA	NA	NA
1491	FY968140.1	Dugesiidae	MYN	0.264585	2.14142	0.123556	1.96546e-07	123	39.0317	83.9683	NA	46	27.5893	18.4107	NA	NA	0.860163	3.07086:4.28229:1:1:1:1	0.0857605(0.0776699:0.0485437:0.131068)	NA	NA	NA	NA
1493	FY929572.1	Dugesiidae	MYN	0.635931	3.44429	0.184634	3.70365e-25	567	98.7294	468.271	NA	292	93.9545	198.046	NA	NA	1.12494	0.908322:1.53981:1:1:1:1	0.189633(0.23622:0.151575:0.181102)	NA	NA	NA	NA
1496	DN303098.1	Dugesiidae	MYN	0.476726	2.73131	0.174541	0	210	38.1585	171.842	NA	107	47.1135	59.8865	NA	NA	0.8864	0.457612:1.17077:1:1:1:1	0.0913978(0.115591:0.061828:0.0967742)	NA	NA	NA	NA
1497	FY947185.1	Dugesiidae	MYN	0.330608	3.40576	0.0970731	1.92284e-36	477	93.786	383.214	NA	190	88.2983	101.702	NA	NA	0.935233	0.750338:1.62557:1:1:1:1	0.128999(0.139319:0.106811:0.140867)	NA	NA	NA	NA
1498	FY933556.1	Dugesiidae	MYN	0.970405	0.678477	1.43027	0.417164	30	7.62079	22.3792	NA	15	2.84719	12.1528	NA	NA	0.896248	2:2:1:1:1:1	0.241007(0.282374:0.217626:0.223022)	NA	NA	NA	NA
1503	DN309140.1	Dugesiidae	MYN	0.642356	3.03831	0.211419	9.26814e-13	303	57.4597	245.54	NA	157	52.7719	104.228	NA	NA	1.09672	0.809388:1.83596:1:1:1:1	0.0990237(0.108787:0.0899582:0.0983264)	NA	NA	NA	NA
1511	FY936830.1	Dugesiidae	MYN	0.196025	3.42047	0.0573093	0	441	95.6429	345.357	NA	159	99.6373	59.3627	NA	NA	0.895333	1.52889:2.19776:1:1:1:1	0.138889(0.160714:0.115079:0.140873)	NA	NA	NA	NA
1513	DN294301.1	Dugesiidae	MYN	0.431863	2.92472	0.14766	0	321	49.3839	271.616	NA	154	65.9872	88.0128	NA	NA	0.815374	0.407742:1.29996:1:1:1:1	0.217848(0.259843:0.169291:0.224409)	NA	NA	NA	NA
1517	DN295809.1	Dugesiidae	MYN	0.60136	3.07792	0.195379	7.48252e-16	327	60.5755	266.424	NA	166	57.2265	108.773	NA	NA	1.06013	0.577585:1.40269:1:1:1:1	0.205298(0.264901:0.172185:0.178808)	NA	NA	NA	NA
1518	BP191390.1	Dugesiidae	MYN	0.359036	3.1755	0.113065	0	420	68.9924	351.008	NA	180	80.6923	99.3077	NA	NA	0.82169	0.659329:1.25483:1:1:1:1	0.22022(0.325826:0.13964:0.195195)	NA	NA	NA	NA
1519	DN302831.1	Dugesiidae	MYN	1.2461	3.00793	0.414272	0.00620869	237	55.1782	181.822	NA	151	43.8817	107.118	NA	NA	1.65629	1.01017:1.78982:1:1:1:1	0.244382(0.280899:0.230337:0.22191)	NA	NA	NA	NA
1523	BP187318.1	Dugesiidae	MYN	0.400703	3.25153	0.123236	0	435	76.353	358.647	NA	201	90.3347	110.665	NA	NA	0.901092	1.38942:0.746806:1:1:1:1	0.199799(0.228916:0.156627:0.213855)	NA	NA	NA	NA
1524	AK389028.1	Dugesiidae	MYN	0.241577	4.4939	0.0537566	3.69599e-120	1647	400.163	1246.84	NA	596	338.965	257.035	NA	NA	1.27474	1.07475:1.48521:1:1:1:1	0.17431(0.212739:0.142675:0.167516)	NA	NA	NA	NA
1525	FY967339.1	Dugesiidae	MYN	0.557959	2.82519	0.197494	7.20767e-11	216	43.2468	172.753	NA	107	39.2161	67.7839	NA	NA	1.0119	1.23147:1.60349:1:1:1:1	0.0840841(0.0923423:0.0563063:0.103604)	NA	NA	NA	NA
1526	FY977138.1	Dugesiidae	MYN	0.338775	3.75632	0.090188	2.11626e-50	654	149.669	504.331	NA	275	138.035	136.965	NA	NA	1.12088	0.993787:1.63292:1:1:1:1	0.264749(0.30531:0.232301:0.256637)	NA	NA	NA	NA
1528	EC617325.1	Dugesiidae	MYN	0.305132	2.65334	0.114999	0	186	34.3907	151.609	NA	74	36.3854	37.6146	NA	NA	0.739306	0.400043:1.04725:1:1:1:1	0.0846995(0.0928962:0.0819672:0.079235)	NA	NA	NA	NA
1529	FY931997.1	Dugesiidae	MYN	0.205618	2.85856	0.0719308	0	237	45.2141	191.786	NA	81	46.6063	34.3937	NA	NA	0.711738	1.15358:1.05386:1:1:1:1	0.0944742(0.114973:0.0721925:0.0962567)	NA	NA	NA	NA
1532	BP190678.1	Dugesiidae	MYN	1.97305	1.76872	1.11553	0.693673	162	37.8988	124.101	NA	110	24.8149	85.1851	NA	NA	1.92525	2.26474:1.37844:1:1:1:1	0.213542(0.242188:0.226563:0.171875)	NA	NA	NA	NA
1539	BW639497.1	Dugesiidae	MYN	0.257797	3.0802	0.0836948	0	315	60.76	254.24	NA	121	65.7364	55.2636	NA	NA	0.802207	0.791064:0.953722:1:1:1:1	0.123519(0.159898:0.0989848:0.111675)	NA	NA	NA	NA
1540	C34B2.8	C. elegans	MYN	0.711492	3.19444	0.222728	6.63824e-07	309	70.7572	238.243	NA	164	55.0967	108.903	NA	NA	1.28006	1.38186:1.42726:1:1:1:1	0.149123(0.187135:0.105263:0.154971)	NA	NA	NA	NA
1543	FY952593.1	Dugesiidae	MYN	1.28481	3.80524	0.337644	3.51386e-15	801	159.757	641.243	NA	530	144.551	385.449	NA	NA	1.7875	1.64688:0.877271:1:1:1:1	0.228485(0.272727:0.189091:0.223636)	NA	NA	NA	NA
1544	FY975148.1	Dugesiidae	MYN	0.901339	3.27323	0.275367	0.000123715	393	95.2237	297.776	NA	226	70.5091	155.491	NA	NA	1.47605	2.29804:2.0403:1:1:1:1	0.149676(0.157767:0.143204:0.148058)	NA	NA	NA	NA
1545	BW637807.1	Dugesiidae	MYN	0.599497	3.66721	0.163475	3.7246e-24	660	132.903	527.097	NA	333	116.9	216.1	NA	NA	1.21724	1.01403:1.67481:1:1:1:1	0.240028(0.301282:0.209402:0.209402)	NA	NA	NA	NA
1546	DN313709.1	Dugesiidae	MYN	0.304661	3.41481	0.0892176	5.62544e-37	408	94.9248	313.075	NA	167	89.0382	77.9618	NA	NA	1.02827	1.52006:2.54416:1:1:1:1	0.171007(0.205729:0.15625:0.151042)	NA	NA	NA	NA
1547	BP190426.1	Dugesiidae	MYN	0.073013	2.86169	0.0255139	0	210	45.4036	164.596	NA	58	46.5657	11.4343	NA	NA	0.675947	1.66627:1.997:1:1:1:1	0.0991285(0.120915:0.0849673:0.0915033)	NA	NA	NA	NA
1565	C26H9A.2a	C. elegans	MYN	0.188037	3.22125	0.0583739	2.91558e-40	375	73.3325	301.668	NA	121	70.8894	50.1106	NA	NA	0.781192	0.78838:1.09508:1:1:1:1	0.00909362(0.0102862:0.00790101:0.00909362)	NA	NA	NA	NA
1567	EE283367.1	Dugesiidae	MYN	0.512414	2.48615	0.206107	3.79861e-08	135	27.5187	107.481	NA	65	25.2267	39.7733	NA	NA	0.914744	1.58799:0.735144:1:1:1:1	0.043036(0.0492958:0.0258216:0.0539906)	NA	NA	NA	NA
1569	FY946339.1	Dugesiidae	MYN	0.297127	3.66507	0.0810699	0	666	132.523	533.477	NA	265	135.191	129.809	NA	NA	0.967293	0.446955:1.30914:1:1:1:1	0.252968(0.276712:0.231507:0.250685)	NA	NA	NA	NA
1570	FY954676.1	Dugesiidae	MYN	0.348597	1.70198	0.204818	4.5792e-08	210	68.5292	141.471	NA	85	46.0833	38.9167	NA	NA	0.790245	4.80275:2.74511:1:1:1:1	0.232194(0.239316:0.179487:0.277778)	NA	NA	NA	NA
1572	BW637234.1	Dugesiidae	MYN	0.102442	3.4602	0.0296058	0	447	100.847	346.153	NA	140	106.871	33.1294	NA	NA	0.859977	1.66204:1.42979:1:1:1:1	0.145248(0.168675:0.10241:0.164659)	NA	NA	NA	NA
1573	FY942116.1	Dugesiidae	MYN	0.499953	2.81789	0.177421	9.91713e-07	177	42.8275	134.173	NA	82	33.5594	48.4406	NA	NA	1.06081	1.62406:1.90717:1:1:1:1	0.0535948(0.0666667:0.0411765:0.0529412)	NA	NA	NA	NA
1576	EC386604.1	Dugesiidae	MYN	0.389135	2.05797	0.189087	6.22909e-05	123	33.5505	89.4495	NA	50	23.003	26.997	NA	NA	0.844339	1.68648:3.94261:1:1:1:1	0.17(0.195:0.15:0.165)	NA	NA	NA	NA
1578	T07D4.3	C. elegans	MYN	0.787673	4.26471	0.184696	3.29581e-28	1242	294.794	947.206	NA	704	245.409	458.591	NA	NA	1.61296	1.28755:1.75429:1:1:1:1	0.0775818(0.0927914:0.071319:0.068635)	NA	NA	NA	NA
1580	DN290262.1	Dugesiidae	MYN	0.413247	3.21245	0.128639	2.17521e-27	339	72.477	266.523	NA	155	70.616	84.384	NA	NA	1.01171	2.0296:1.92079:1:1:1:1	0.119273(0.154028:0.0924171:0.111374)	NA	NA	NA	NA
1582	DN291849.1	Dugesiidae	MYN	0.566045	3.18787	0.177562	0	378	70.1401	307.86	NA	194	72.7005	121.299	NA	NA	1.05254	0.721076:1.08631:1:1:1:1	0.155941(0.178218:0.126238:0.163366)	NA	NA	NA	NA
1583	DN297272.1	Dugesiidae	MYN	0.21271	3.09471	0.0687334	9.81798e-28	294	61.9473	232.053	NA	99	56.1522	42.8478	NA	NA	0.819963	1.14055:2.14112:1:1:1:1	0.173669(0.222689:0.176471:0.121849)	NA	NA	NA	NA
1591	FY970679.1	Dugesiidae	MYN	0.826163	2.82346	0.292607	0.0092341	162	38.9623	123.038	NA	89	28.5445	60.4555	NA	NA	1.30653	1.08743:3.81008:1:1:1:1	0.078252(0.0640244:0.0792683:0.0914634)	NA	NA	NA	NA
1592	FY926007.1	Dugesiidae	MYN	0.424192	3.35249	0.126531	0	402	87.3557	314.644	NA	190	88.756	101.244	NA	NA	1.06052	1.16313:2.02827:1:1:1:1	0.237416(0.272651:0.219799:0.219799)	NA	NA	NA	NA
1594	FY942792.1	Dugesiidae	MYN	0.739863	3.92986	0.188267	2.47188e-22	846	188.634	657.366	NA	459	158.301	300.699	NA	NA	1.45114	1.26583:3.04172:1:1:1:1	0.229462(0.280453:0.194051:0.213881)	NA	NA	NA	NA
1595	FY952300.1	Dugesiidae	MYN	0.0210965	2.46187	0.00856928	5.95491e-22	123	26.6422	96.3578	NA	27	24.9998	2.00017	NA	NA	0.549776	2:2:1:1:1:1	0.0393701(0.0492126:0.0314961:0.0374016)	NA	NA	NA	NA
1602	FY947643.1	Dugesiidae	MYN	1.48386	1.92177	0.772136	0.214247	705	152.926	552.074	NA	458	105.849	352.151	NA	NA	1.57885	1.8366:1.28121:1:1:1:1	0.210897(0.255769:0.163462:0.213462)	NA	NA	NA	NA
1604	DN300341.1	Dugesiidae	MYN	0.320871	2.52683	0.126986	2.67077e-07	135	29.0525	105.947	NA	50	22.7142	27.2858	NA	NA	0.795602	2:2:1:1:1:1	0.0502646(0.0582011:0.0396825:0.0529101)	NA	NA	NA	NA
1607	EE282744.1	Dugesiidae	MYN	0.159088	3.20856	0.0495823	3.52312e-32	303	72.102	230.898	NA	96	63.062	32.938	NA	NA	0.884741	0.945319:2.68755:1:1:1:1	0.133523(0.181818:0.09375:0.125)	NA	NA	NA	NA
1608	F13G3.7a	C. elegans	MYN	1.08491	2.36173	0.459372	0.000254197	723	187.613	535.387	NA	439	134.674	304.326	NA	NA	1.41624	1.06058:1.85222:1:1:1:1	0.166227(0.17942:0.16095:0.158311)	NA	NA	NA	NA
1609	FY958162.1	Dugesiidae	MYN	0.920879	3.39795	0.27101	7.33243e-16	510	92.814	417.186	NA	304	86.8684	217.132	NA	NA	1.37168	0.621174:1.63254:1:1:1:1	0.176075(0.191532:0.165323:0.171371)	NA	NA	NA	NA
1615	FY955736.1	Dugesiidae	MYN	0.692811	3.73628	0.185428	1.06731e-28	762	145.723	616.277	NA	410	134.475	275.525	NA	NA	1.27484	1.0122:1.38767:1:1:1:1	0.230627(0.271218:0.206642:0.214022)	NA	NA	NA	NA
1616	DN293048.1	Dugesiidae	MYN	2.45562	3.88343	0.632333	0.326319	51	12.6785	38.3215	NA	31	9.45521	21.5448	NA	NA	2.81057	2:2:1:1:1:1	0.204301(0.241935:0.129032:0.241935)	NA	NA	NA	NA
1619	BP187918.1	Dugesiidae	MYN	0.476517	3.16097	0.15075	9.97677e-18	303	67.6689	235.331	NA	144	61.7731	82.2269	NA	NA	1.07603	1.57112:2.1497:1:1:1:1	0.169014(0.176056:0.137324:0.193662)	NA	NA	NA	NA
1624	T27E4.2	C. elegans	MYN	1.46285	3.39667	0.430672	0.00010435	435	92.6559	342.344	NA	289	76.8204	212.18	NA	NA	1.87476	0.830967:1.50419:1:1:1:1	0.252475(0.282178:0.200495:0.274752)	NA	NA	NA	NA
1630	FY954687.1	Dugesiidae	MYN	1.10223	3.69655	0.298178	2.40387e-08	756	138.204	617.796	NA	465	112.855	352.145	NA	NA	1.57649	1.56887:1.00421:1:1:1:1	0.22494(0.267626:0.21223:0.194964)	NA	NA	NA	NA
1634	JX010581.1	Dugesiidae	MYN	0.273638	3.89007	0.0703427	0	867	178.887	688.113	NA	349	192.236	156.764	NA	NA	1.01981	0.612673:1.47492:1:1:1:1	0.234822(0.30756:0.197595:0.199313)	NA	NA	NA	NA
1636	FY967757.1	Dugesiidae	MYN	0.586252	3.18228	0.184224	1.03091e-20	357	69.6193	287.381	NA	183	67.2828	115.717	NA	NA	1.09251	1.01172:1.51501:1:1:1:1	0.221823(0.233813:0.176259:0.255396)	NA	NA	NA	NA
1637	Y19D2B.1	C. elegans	MYN	0.103114	1.58858	0.0649092	1.5044e-13	159	49.2724	109.728	NA	43	32.5102	10.4898	NA	NA	0.563445	2:2:1:1:1:1	0.153101(0.215116:0.104651:0.139535)	NA	NA	NA	NA
1641	EC617695.1	Dugesiidae	MYN	0.288674	3.11783	0.0925882	0	378	63.8865	314.114	NA	145	70.1648	74.8352	NA	NA	0.766835	0.7381:1.23318:1:1:1:1	0.202546(0.194444:0.211806:0.201389)	NA	NA	NA	NA
1642	JX010595.1	Dugesiidae	MYN	0.557197	5.48182	0.101644	1.21254e-10	417	100.491	316.509	NA	199	75.3181	123.682	NA	NA	1.74396	0.902851:0.680079:1:1:1:1	0.239496(0.246499:0.214286:0.257703)	NA	NA	NA	NA
1644	ZK520.4c	C. elegans	MYN	0.902308	4.19871	0.214901	7.13795e-24	1233	269.961	963.039	NA	728	228.029	499.971	NA	NA	1.62404	0.908124:1.35145:1:1:1:1	0.118747(0.137453:0.0958386:0.122951)	NA	NA	NA	NA
1647	FY946134.1	Dugesiidae	MYN	0.161864	3.95041	0.0409738	3.03382e-73	747	193.876	553.124	NA	246	165.585	80.4151	NA	NA	1.14514	1.63265:0.859825:1:1:1:1	0.243243(0.27131:0.202703:0.255717)	NA	NA	NA	NA
1659	DN300655.1	Dugesiidae	MYN	0.692101	3.39977	0.203573	3.59923e-11	432	93.0398	338.96	NA	229	76.873	152.127	NA	NA	1.27525	1.44352:2.3585:1:1:1:1	0.239437(0.243662:0.235211:0.239437)	NA	NA	NA	NA
1669	DN311303.1	Dugesiidae	MYN	0.488284	1.82422	0.267667	3.75409e-07	315	77.5145	237.486	NA	138	53.0295	84.9705	NA	NA	0.817028	2.14336:2.26716:1:1:1:1	0.148333(0.175:0.115:0.155)	NA	NA	NA	NA
1675	F09E10.8a	C. elegans	MYN	1.13116	4.31165	0.262349	5.30349e-13	1470	313.834	1156.17	NA	913	248.21	664.79	NA	NA	1.81017	0.850504:1.15925:1:1:1:1	0.19616(0.231219:0.152755:0.204508)	NA	NA	NA	NA
1676	EC386234.1	Dugesiidae	MYN	0.539233	3.07835	0.17517	7.68098e-10	288	60.6101	227.39	NA	137	49.9278	87.0722	NA	NA	1.07359	1.05467:0.937682:1:1:1:1	0.106259(0.0938865:0.115721:0.10917)	NA	NA	NA	NA
1682	FY944614.1	Dugesiidae	MYN	0.340384	3.03615	0.112111	0	303	57.2942	245.706	NA	125	58.3883	66.6117	NA	NA	0.850126	1.00393:1.04413:1:1:1:1	0.0821256(0.103261:0.0634058:0.0797101)	NA	NA	NA	NA
1685	EE673127.1	Dugesiidae	MYN	0.1	0.1	1	NA	324	NA	NA	NA	188	19	13	NA	NA	NA	-1.#IND:-1.#IND:1:1:1:1	0.18599(0.199275:0.173913:0.184783)	NA	NA	NA	NA
1685	C17D12.1b	C. elegans	MYN	0.739738	3.14971	0.234859	2.90108e-09	324	66.6609	257.339	NA	177	57.0416	119.958	NA	NA	1.23558	0.750586:1.54455:1:1:1:1	0.106944(0.114583:0.1:0.10625)	NA	NA	NA	NA
1686	DN315069.1	Dugesiidae	MYN	0.773029	3.7291	0.207297	7.38312e-17	684	144.334	539.666	NA	381	122.855	258.145	NA	NA	1.3968	1.0092:1.56936:1:1:1:1	0.235603(0.264187:0.217528:0.225095)	NA	NA	NA	NA
1688	FY976172.1	Dugesiidae	MYN	0.228543	2.15111	0.106244	4.4959e-08	81	17.6044	63.3956	NA	28	15.5138	12.4862	NA	NA	0.646389	2.49072:1.93689:1:1:1:1	0.227957(0.269355:0.18871:0.225806)	NA	NA	NA	NA
1693	DN301000.1	Dugesiidae	MYN	0.236662	3.03195	0.0780559	1.59093e-27	261	56.9746	204.025	NA	96	54.9314	41.0686	NA	NA	0.846855	0.971758:2.17914:1:1:1:1	0.237548(0.287356:0.189655:0.235632)	NA	NA	NA	NA
1694	EC387007.1	Dugesiidae	MYN	0.105597	3.26262	0.0323658	1.40467e-10	111	28.1614	82.8386	NA	29	20.8485	8.15154	NA	NA	0.906552	1.10991:0.885878:1:1:1:1	0.0855072(0.0782609:0.0695652:0.108696)	NA	NA	NA	NA
1704	FY962648.1	Dugesiidae	MYN	0.374415	2.90891	0.128713	0	291	48.3538	242.646	NA	130	59.0904	70.9096	NA	NA	0.795557	0.569213:1.25008:1:1:1:1	0.230241(0.268041:0.185567:0.237113)	NA	NA	NA	NA
1707	FY943060.1	Dugesiidae	MYN	0.752367	3.72832	0.201798	2.82067e-11	543	144.185	398.815	NA	303	113.698	189.302	NA	NA	1.54259	1.60875:1.66267:1:1:1:1	0.221683(0.224919:0.224919:0.21521)	NA	NA	NA	NA
1708	FY973876.1	Dugesiidae	MYN	0.276678	3.52619	0.0784638	7.64332e-36	477	110.121	366.879	NA	181	96.1849	84.8151	NA	NA	1.02686	2.26625:1.19413:1:1:1:1	0.196429(0.219388:0.153061:0.216837)	NA	NA	NA	NA
1710	Y56A3A.19	C. elegans	MYN	0.249844	2.88842	0.0864986	2.4502e-16	192	47.0505	144.95	NA	71	40.3244	30.6756	NA	NA	0.896438	1.59051:2.44109:1:1:1:1	0.0952381(0.12406:0.0488722:0.112782)	NA	NA	NA	NA
1711	FY942865.1	Dugesiidae	MYN	0.311327	3.49994	0.0889521	4.94947e-26	435	106.334	328.666	NA	171	87.4475	83.5525	NA	NA	1.09077	1.66309:1.57955:1:1:1:1	0.110742(0.131229:0.0913621:0.109635)	NA	NA	NA	NA
1717	EE672427.1	Dugesiidae	MYN	1.5225	3.59974	0.422949	3.61666e-18	624	121.468	502.532	NA	437	119.057	317.943	NA	NA	1.92686	0.502532:1.28705:1:1:1:1	0.239541(0.265182:0.218623:0.234818)	NA	NA	NA	NA
1718	FY937231.1	Dugesiidae	MYN	0.799944	3.10459	0.257665	1.22846e-06	285	62.7683	222.232	NA	160	51.1027	108.897	NA	NA	1.30752	1.29645:2.10881:1:1:1:1	0.170264(0.197842:0.158273:0.154676)	NA	NA	NA	NA
1719	FY925690.1	Dugesiidae	MYN	0.2871	3.55584	0.0807404	0	600	114.563	485.437	NA	236	120.635	115.365	NA	NA	0.911229	0.793076:1.30871:1:1:1:1	0.242767(0.283019:0.216981:0.228302)	NA	NA	NA	NA
1724	Y45F10D.3a	C. elegans	MYN	0.422669	3.1913	0.132444	2.89549e-26	327	70.4611	256.539	NA	151	68.702	82.298	NA	NA	1.01924	0.753078:1.07265:1:1:1:1	0.0367397(0.0437956:0.0321168:0.0343066)	NA	NA	NA	NA
1726	EE673865.1	Dugesiidae	MYN	0.912283	3.87225	0.235595	3.40364e-08	654	174.688	479.312	NA	383	132.628	250.372	NA	NA	1.70291	1.89912:2.61219:1:1:1:1	0.241587(0.27619:0.231429:0.217143)	NA	NA	NA	NA
1727	FY927750.1	Dugesiidae	MYN	0.267813	2.62507	0.102021	3.35739e-13	150	33.1186	116.881	NA	55	29.3547	25.6453	NA	NA	0.788274	2:2:1:1:1:1	0.0709459(0.0878378:0.0405405:0.0844595)	NA	NA	NA	NA
1728	FY960250.1	Dugesiidae	MYN	1.01094	1.64037	0.616286	0.3555	99	25.0806	73.9194	NA	54	15.7752	38.2248	NA	NA	1.1704	2.05165:4.27298:1:1:1:1	0.265046(0.302083:0.260417:0.232639)	NA	NA	NA	NA
1729	FY975500.1	Dugesiidae	MYN	1.83933	2.94222	0.625153	0.0126311	255	50.5495	204.45	NA	170	41.1566	128.843	NA	NA	2.05796	0.857027:1.53761:1:1:1:1	0.231788(0.268212:0.168874:0.258278)	NA	NA	NA	NA
1741	DN302749.1	Dugesiidae	MYN	0.270941	3.05561	0.0886701	0	282	58.8003	223.2	NA	110	59.4653	50.5347	NA	NA	0.851578	0.947383:1.31705:1:1:1:1	0.16545(0.182482:0.145985:0.167883)	NA	NA	NA	NA
1742	FY935168.1	Dugesiidae	MYN	2.09417	0.420304	4.98251	0.0190406	24	7.68268	16.3173	NA	15	2.41079	12.5892	NA	NA	1.55835	2:2:1:1:1:1	0.28479(0.325243:0.300971:0.228155)	NA	NA	NA	NA
1745	B0365.3	C. elegans	MYN	0.183548	4.56447	0.0402124	8.55739e-181	2004	439.639	1564.36	NA	645	390.761	254.239	NA	NA	1.14464	0.937642:1.15873:1:1:1:1	0.159341(0.175325:0.135864:0.166833)	NA	NA	NA	NA
1750	FY956700.1	Dugesiidae	MYN	0.147594	2.58492	0.0570982	1.43179e-14	117	31.3922	85.6078	NA	39	27.6136	11.3864	NA	NA	0.801552	2:2:1:1:1:1	0.256071(0.291391:0.218543:0.258278)	NA	NA	NA	NA
1751	DN309395.1	Dugesiidae	MYN	0.479507	3.54156	0.135394	7.64164e-25	528	112.402	415.598	NA	245	98.2106	146.789	NA	NA	1.13137	1.38303:1.60069:1:1:1:1	0.232056(0.260949:0.222628:0.212591)	NA	NA	NA	NA
1752	BP191459.1	Dugesiidae	MYN	0.439585	3.21404	0.13677	0	432	72.6308	359.369	NA	194	75.5716	118.428	NA	NA	0.906045	0.702392:1.37543:1:1:1:1	0.230769(0.27208:0.202279:0.217949)	NA	NA	NA	NA
1754	F42G9.1a	C. elegans	MYN	0.525652	2.89157	0.181787	7.39566e-10	237	47.249	189.751	NA	112	40.8113	71.1887	NA	NA	0.997328	0.621515:1.07055:1:1:1:1	0.040906(0.0456389:0.040568:0.0365112)	NA	NA	NA	NA
1755	FY952612.1	Dugesiidae	MYN	0.167106	2.56879	0.0650522	0	144	30.7243	113.276	NA	49	32.1174	16.8826	NA	NA	0.679537	1.07065:2.35549:1:1:1:1	0.258953(0.272727:0.225207:0.278926)	NA	NA	NA	NA
1756	DN315631.1	Dugesiidae	MYN	1.9576	4.52287	0.432822	0.115206	660	161.565	498.435	NA	461	120.883	340.117	NA	NA	2.58556	2:2:1:1:1:1	0.253934(0.246781:0.272532:0.242489)	NA	NA	NA	NA
1759	C33A12.7	C. elegans	MYN	0.478257	3.76517	0.127022	5.52789e-32	711	151.445	559.555	NA	328	131.308	196.692	NA	NA	1.17838	1.12943:1.9203:1:1:1:1	0.231139(0.279835:0.199588:0.213992)	NA	NA	NA	NA
1760	FY941454.1	Dugesiidae	MYN	0.732431	3.26074	0.224621	1.01588e-08	336	77.2965	258.704	NA	184	63.7408	120.259	NA	NA	1.31406	0.982231:1.70547:1:1:1:1	0.102976(0.110714:0.0857143:0.1125)	NA	NA	NA	NA
1761	FY977812.1	Dugesiidae	MYN	1.28598	2.39119	0.537801	0.188721	159	41.8317	117.168	NA	102	30.0798	71.9202	NA	NA	1.57675	1.19888:4.9658:1:1:1:1	0.231092(0.252101:0.172269:0.268908)	NA	NA	NA	NA
1763	FY950783.1	Dugesiidae	MYN	0.287846	3.82688	0.075217	3.58353e-32	603	164.434	438.566	NA	230	125.327	104.673	NA	NA	1.25291	1.97907:1.60655:1:1:1:1	0.215321(0.21118:0.192547:0.242236)	NA	NA	NA	NA
1766	DN297402.1	Dugesiidae	MYN	0.805201	3.12932	0.257309	8.32379e-25	384	64.8724	319.128	NA	221	67.9687	153.031	NA	NA	1.19783	0.315561:0.989003:1:1:1:1	0.215854(0.232927:0.220732:0.193902)	NA	NA	NA	NA
1777	FY932433.1	Dugesiidae	MYN	0.681042	3.73406	0.182386	3.01001e-15	660	145.293	514.707	NA	345	116.499	228.501	NA	NA	1.35314	0.964642:1.40034:1:1:1:1	0.24685(0.273196:0.235395:0.231959)	NA	NA	NA	NA
1779	B0495.2	C. elegans	MYN	0.47591	3.09494	0.15377	1.88347e-16	264	61.9662	202.034	NA	127	56.1797	70.8203	NA	NA	1.09065	1.09163:1.39769:1:1:1:1	0.0278164(0.0305981:0.0222531:0.0305981)	NA	NA	NA	NA
1781	FY936481.1	Dugesiidae	MYN	0.593645	3.67775	0.161415	2.64602e-32	636	134.782	501.218	NA	331	126.833	204.167	NA	NA	1.24723	0.869335:1.29314:1:1:1:1	0.24277(0.289193:0.219178:0.219939)	NA	NA	NA	NA
1782	F52D10.3a	C. elegans	MYN	0.700386	3.80305	0.184164	1.20017e-30	720	159.292	560.708	NA	401	147.211	253.789	NA	NA	1.38682	1.2128:1.26176:1:1:1:1	0.199465(0.248996:0.148594:0.200803)	NA	NA	NA	NA
1784	FY929494.1	Dugesiidae	MYN	0.6211	3.59948	0.172552	1.13475e-24	573	121.427	451.573	NA	300	110.738	189.262	NA	NA	1.25226	0.726445:1.74464:1:1:1:1	0.24426(0.270784:0.224466:0.23753)	NA	NA	NA	NA
1785	DN290504.1	Dugesiidae	MYN	0.244828	3.33593	0.0733911	1.5742e-41	417	85.4482	331.552	NA	152	82.9746	69.0254	NA	NA	0.878231	1.39141:0.962697:1:1:1:1	0.229314(0.285461:0.193262:0.20922)	NA	NA	NA	NA
1789	BW641504.1	Dugesiidae	MYN	0.24683	2.76734	0.0891941	5.71139e-14	156	40.0363	115.964	NA	59	34.7661	24.2339	NA	NA	0.893702	2.30568:3.80887:1:1:1:1	0.209877(0.194444:0.166667:0.268519)	NA	NA	NA	NA
1791	EG408449.1	Dugesiidae	MYN	0.419689	2.68022	0.156587	2.87192e-06	132	35.6458	96.3542	NA	58	27.1531	30.8469	NA	NA	1.03013	0.626236:2.86174:1:1:1:1	0.0603318(0.0678733:0.0542986:0.0588235)	NA	NA	NA	NA
1792	DN310359.1	Dugesiidae	MYN	0.619368	3.53368	0.175276	1.29733e-13	498	111.227	386.773	NA	251	89.6651	161.335	NA	NA	1.27027	1.52342:2.41306:1:1:1:1	0.151147(0.165992:0.139676:0.147773)	NA	NA	NA	NA
1795	DN291491.1	Dugesiidae	MYN	0.0692254	2.50301	0.0276568	7.99752e-12	108	30.2346	77.7654	NA	27	21.8702	5.12977	NA	NA	0.750563	2:2:1:1:1:1	0.0661376(0.0873016:0.0357143:0.0753968)	NA	NA	NA	NA
1801	T22G5.6	C. elegans	MYN	0.47184	2.40459	0.196225	6.01335e-05	120	24.683	95.317	NA	53	19.9334	33.0666	NA	NA	0.86939	1.12386:0.839377:1:1:1:1	0.0632603(0.0656934:0.0437956:0.080292)	NA	NA	NA	NA
1802	FY940257.1	Dugesiidae	MYN	0.152689	2.46149	0.062031	0	156	26.6285	129.371	NA	46	28.1883	17.8117	NA	NA	0.546791	0.6618:1.18165:1:1:1:1	0.039924(0.0532319:0.026616:0.039924)	NA	NA	NA	NA
1803	FY957535.1	Dugesiidae	MYN	0.518042	3.92181	0.132093	1.68345e-32	801	186.62	614.38	NA	387	158.346	228.654	NA	NA	1.31106	1.03467:1.46241:1:1:1:1	0.223478(0.233522:0.189266:0.247646)	NA	NA	NA	NA
1804	DN311914.1	Dugesiidae	MYN	0.858003	3.6764	0.233381	2.5657e-18	612	134.541	477.459	NA	362	120.694	241.306	NA	NA	1.47759	1.19321:1.3921:1:1:1:1	0.233716(0.277778:0.212644:0.210728)	NA	NA	NA	NA
1811	ZC155.1	C. elegans	MYN	0.497811	3.02695	0.16446	1.75998e-14	270	56.5957	213.404	NA	129	51.7074	77.2926	NA	NA	1.02795	0.928974:1.42156:1:1:1:1	0.0652174(0.0729814:0.052795:0.0698758)	NA	NA	NA	NA
1812	W09C5.6b	C. elegans	MYN	0.286999	2.70201	0.106217	0	210	36.6965	173.304	NA	80	38.9708	41.0292	NA	NA	0.70901	0.854763:1.88078:1:1:1:1	0.237089(0.267606:0.183099:0.260563)	NA	NA	NA	NA
1813	DN309056.1	Dugesiidae	MYN	0.771922	1.84154	0.419172	0.000187665	447	102.141	344.859	NA	235	70.0304	164.97	NA	NA	1.01633	1.60663:1.50761:1:1:1:1	0.23221(0.294944:0.16573:0.235955)	NA	NA	NA	NA
1814	FY928994.1	Dugesiidae	MYN	0.141233	2.84398	0.0496604	0	237	44.3436	192.656	NA	73	48.3547	24.6453	NA	NA	0.646927	0.472205:0.529473:1:1:1:1	0.162162(0.18018:0.13964:0.166667)	NA	NA	NA	NA
1816	DN306888.1	Dugesiidae	MYN	0.473404	3.26538	0.144977	2.76596e-12	327	77.7762	249.224	NA	149	61.766	87.234	NA	NA	1.13747	1.90279:2.06024:1:1:1:1	0.17378(0.20122:0.164634:0.155488)	NA	NA	NA	NA
1817	FY947331.1	Dugesiidae	MYN	0.0217523	3.45637	0.00629339	1.14662e-59	381	100.333	280.667	NA	90	83.9892	6.01083	NA	NA	0.926224	2:2:1:1:1:1	0.107471(0.131034:0.0844828:0.106897)	NA	NA	NA	NA
1823	K04H4.6a	C. elegans	MYN	0.499002	2.28125	0.21874	9.978e-05	90	20.9402	69.0598	NA	43	17.9819	25.0181	NA	NA	0.913677	1.15095:1.5587:1:1:1:1	0.0174263(0.0214477:0.0120643:0.0187668)	NA	NA	NA	NA
1824	EE671942.1	Dugesiidae	MYN	0.33565	3.00269	0.111783	0	243	54.7943	188.206	NA	105	54.3916	50.6084	NA	NA	0.937043	1.34821:3.37536:1:1:1:1	0.15427(0.18595:0.11157:0.165289)	NA	NA	NA	NA
1825	FY936184.1	Dugesiidae	MYN	0.358534	3.73791	0.0959184	0	738	146.04	591.96	NA	317	149.593	167.407	NA	NA	1.02727	1.14656:1.3009:1:1:1:1	0.22179(0.262646:0.167315:0.235409)	NA	NA	NA	NA
1826	EE283702.1	Dugesiidae	MYN	0.464167	3.59505	0.129113	3.81161e-33	585	120.711	464.289	NA	271	111.07	159.93	NA	NA	1.1102	1.04841:0.897954:1:1:1:1	0.231848(0.252475:0.210396:0.232673)	NA	NA	NA	NA
1829	FY948090.1	Dugesiidae	MYN	0.51401	3.4982	0.146935	1.73025e-27	477	106.088	370.912	NA	236	98.6942	137.306	NA	NA	1.17772	1.76266:1.97947:1:1:1:1	0.255149(0.29256:0.226986:0.245902)	NA	NA	NA	NA
1830	BW641051.1	Dugesiidae	MYN	0.54618	3.72681	0.146554	0	750	143.894	606.106	NA	383	149.746	233.254	NA	NA	1.15641	0.868841:1.4885:1:1:1:1	0.207898(0.222997:0.181185:0.219512)	NA	NA	NA	NA
1834	DN309889.1	Dugesiidae	MYN	0.435782	3.63783	0.119792	1.53109e-35	570	127.797	442.203	NA	263	117.678	145.322	NA	NA	1.1537	1.2147:1.85882:1:1:1:1	0.208224(0.24147:0.194226:0.188976)	NA	NA	NA	NA
1838	EG412764.1	Dugesiidae	MYN	1.02849	3.1861	0.322804	0.00104339	273	69.975	203.025	NA	164	53.1848	110.815	NA	NA	1.58152	0.538762:2.82174:1:1:1:1	0.267296(0.254717:0.306604:0.240566)	NA	NA	NA	NA
1840	FY969265.1	Dugesiidae	MYN	0.120424	3.24856	0.0370701	0	384	76.0513	307.949	NA	113	78.8836	34.1164	NA	NA	0.739951	0.768223:0.583374:1:1:1:1	0.231552(0.293893:0.141221:0.259542)	NA	NA	NA	NA
1857	W03D2.4	C. elegans	MYN	0.342983	2.38689	0.143695	2.99523e-07	108	24.1073	83.8927	NA	43	20.0546	22.9454	NA	NA	0.799216	1.31602:0.962294:1:1:1:1	0.031052(0.0342205:0.0228137:0.0361217)	NA	NA	NA	NA
1858	BP189171.1	Dugesiidae	MYN	0.799599	3.21987	0.248332	1.01803e-07	327	73.1978	253.802	NA	184	60.6236	123.376	NA	NA	1.34137	1.4375:2.10054:1:1:1:1	0.170782(0.175926:0.141975:0.194444)	NA	NA	NA	NA
1859	DN289934.1	Dugesiidae	MYN	0.44981	2.92077	0.154004	1.34773e-19	225	49.1247	175.875	NA	107	48.0887	58.9113	NA	NA	0.9893	1.97162:1.62504:1:1:1:1	0.125541(0.149351:0.107143:0.12013)	NA	NA	NA	NA
1861	FY954939.1	Dugesiidae	MYN	0.64321	3.47977	0.184843	2.0154e-16	465	103.513	361.487	NA	245	89.6048	155.395	NA	NA	1.27465	1.25859:2.31381:1:1:1:1	0.234732(0.262238:0.209091:0.232867)	NA	NA	NA	NA
1863	FY953275.1	Dugesiidae	MYN	0.548868	3.82261	0.143585	0	864	163.499	700.501	NA	437	165.843	271.157	NA	NA	1.16838	1.10571:1.37035:1:1:1:1	0.237387(0.27027:0.186486:0.255405)	NA	NA	NA	NA
1868	DQ666013.1	Dugesiidae	MYN	1.47784	1.3147	1.12409	0.824285	108	29.9286	78.0714	NA	68	18.4153	49.5847	NA	NA	1.43263	1.58809:2.58379:1:1:1:1	0.181548(0.223214:0.133929:0.1875)	NA	NA	NA	NA
1872	HO008032.1	Dugesiidae	MYN	0.562588	2.87198	0.195888	1.96601e-09	192	46.0307	145.969	NA	98	40.3163	57.6837	NA	NA	1.11625	1.28026:2.15522:1:1:1:1	0.215986(0.22449:0.209184:0.214286)	NA	NA	NA	NA
1876	BW636378.1	Dugesiidae	MYN	0.306113	3.56873	0.0857765	4.20448e-34	528	116.548	411.452	NA	204	100.855	103.145	NA	NA	1.02629	1.35425:1.61124:1:1:1:1	0.251894(0.252841:0.224432:0.278409)	NA	NA	NA	NA
1877	FY930648.1	Dugesiidae	MYN	0.345322	3.18942	0.108271	4.73978e-32	342	70.2854	271.715	NA	144	69.2689	74.7311	NA	NA	0.929821	0.703264:1.43796:1:1:1:1	0.111111(0.130802:0.0780591:0.124473)	NA	NA	NA	NA
1878	FY933038.1	Dugesiidae	MYN	0.363292	3.45702	0.105088	5.41953e-44	489	100.42	388.58	NA	211	99.9156	111.084	NA	NA	0.998617	0.579379:1.19566:1:1:1:1	0.151102(0.184825:0.122568:0.145914)	NA	NA	NA	NA
1882	FY965416.1	Dugesiidae	MYN	0.423911	1.51204	0.280357	0.0563745	84	18.5959	65.4041	NA	32	10.9246	21.0754	NA	NA	0.664801	1.07455:1.9096:1:1:1:1	0.04375(0.05625:0.03125:0.04375)	NA	NA	NA	NA
1883	W08D2.5c	C. elegans	MYN	0.703918	4.75675	0.147983	2.22168e-44	2289	568.119	1720.88	NA	1226	444.272	781.728	NA	NA	1.70981	0.969136:1.40439:1:1:1:1	0.159426(0.177049:0.140164:0.161066)	NA	NA	NA	NA
1892	FY946412.1	Dugesiidae	MYN	0.293345	3.09539	0.0947684	0	303	62.0034	240.997	NA	128	69.7706	58.2294	NA	NA	0.866732	1.07997:1.90088:1:1:1:1	0.189289(0.224377:0.152355:0.191136)	NA	NA	NA	NA
1893	FY952806.1	Dugesiidae	MYN	0.542555	3.4916	0.155389	1.7525e-20	474	105.158	368.842	NA	232	91.5373	140.463	NA	NA	1.19681	0.997584:1.24328:1:1:1:1	0.123794(0.163987:0.0819936:0.125402)	NA	NA	NA	NA
1894	T07A9.5a	C. elegans	MYN	1.72754	3.90771	0.442084	6.34795e-05	861	183.145	677.855	NA	575	144.359	430.641	NA	NA	2.19128	0.623818:1.56531:1:1:1:1	0.146577(0.175223:0.135045:0.129464)	NA	NA	NA	NA
1897	FY948122.1	Dugesiidae	MYN	1.66996	3.44029	0.485414	1.33501e-06	498	98.2042	399.796	NA	344	86.2954	257.705	NA	NA	2.01906	1.04858:1.49206:1:1:1:1	0.19403(0.246269:0.146766:0.189055)	NA	NA	NA	NA
1898	EG412607.1	Dugesiidae	MYN	1.00491	2.50943	0.400452	0.0213441	339	70.5931	268.407	NA	192	48.6958	143.304	NA	NA	1.31821	0.609783:1.55864:1:1:1:1	0.180639(0.221557:0.149701:0.170659)	NA	NA	NA	NA
1900	T21E12.4	C. elegans	MYN	0.316152	4.73578	0.0667581	1.13703e-146	2337	552.458	1784.54	NA	935	475.397	459.603	NA	NA	1.36094	1.07437:1.45938:1:1:1:1	0.0421102(0.0504019:0.0344341:0.0414947)	NA	NA	NA	NA
1901	FY951790.1	Dugesiidae	MYN	0.407668	2.02728	0.201091	0	87	14.925	72.075	NA	38	15.5492	22.4508	NA	NA	0.685515	0.606856:1.44971:1:1:1:1	0.230769(0.262821:0.160256:0.269231)	NA	NA	NA	NA
1902	FY933261.1	Dugesiidae	MYN	0.408527	3.44566	0.118563	1.77973e-16	357	98.9104	258.09	NA	159	78.0888	80.9112	NA	NA	1.25	2.05391:1.8765:1:1:1:1	0.247646(0.30226:0.163842:0.276836)	NA	NA	NA	NA
1906	C41C4.8	C. elegans	MYN	0.0933061	3.6173	0.0257944	3.15219e-74	567	124.346	442.654	NA	153	114.198	38.8024	NA	NA	0.866134	0.727375:0.913992:1:1:1:1	0.0561728(0.0709877:0.045679:0.0518519)	NA	NA	NA	NA
1909	FY953086.1	Dugesiidae	MYN	0.291632	3.63938	0.0801325	6.57781e-58	633	128.061	504.939	NA	246	124.656	121.344	NA	NA	0.968907	1.18304:1.9069:1:1:1:1	0.229722(0.263333:0.205833:0.22)	NA	NA	NA	NA
1910	DN295931.1	Dugesiidae	MYN	0.410971	3.76044	0.109288	1.60362e-45	702	150.494	551.506	NA	313	139.021	173.979	NA	NA	1.12903	1.47662:1.10523:1:1:1:1	0.237913(0.270992:0.244275:0.198473)	NA	NA	NA	NA
1914	BP185456.1	Dugesiidae	MYN	0.816988	3.54085	0.230732	3.00194e-10	489	112.295	376.705	NA	276	91.3329	184.667	NA	NA	1.4425	0.787967:1.85513:1:1:1:1	0.250731(0.288377:0.22807:0.235746)	NA	NA	NA	NA
1915	DN307418.1	Dugesiidae	MYN	0.411	3.47948	0.118121	0	498	103.472	394.528	NA	229	104.874	124.126	NA	NA	1.04855	1.0409:0.941305:1:1:1:1	0.204809(0.233831:0.189055:0.191542)	NA	NA	NA	NA
1917	DN316254.1	Dugesiidae	MYN	0.675697	3.69721	0.182759	6.484e-18	627	138.326	488.674	NA	331	116.129	214.871	NA	NA	1.34229	2.36658:1.18009:1:1:1:1	0.225836(0.304878:0.157182:0.215447)	NA	NA	NA	NA
1918	BP185574.1	Dugesiidae	MYN	1.1597	2.21212	0.524248	0.0544433	78	19.0964	58.9036	NA	50	15.61	34.39	NA	NA	1.41736	1.53129:1.49862:1:1:1:1	0.239583(0.260417:0.145833:0.3125)	NA	NA	NA	NA
1922	BP190505.1	Dugesiidae	MYN	0.0675958	3.35821	0.0201285	2.64543e-55	354	88.0242	265.976	NA	99	81.8556	17.1444	NA	NA	0.885826	2:2:1:1:1:1	0.179167(0.171875:0.140625:0.225)	NA	NA	NA	NA
1924	FY956127.1	Dugesiidae	MYN	4.04558	1.13619	3.56065	0.0683165	51	11.336	39.664	NA	35	5.38717	29.6128	NA	NA	3.39889	2:2:1:1:1:1	0.203704(0.2:0.155556:0.255556)	NA	NA	NA	NA
1925	DN314282.1	Dugesiidae	MYN	0.526802	3.4297	0.1536	0	576	96.828	479.172	NA	282	102.71	179.29	NA	NA	1.01479	0.708315:1.34786:1:1:1:1	0.154902(0.170588:0.152941:0.141176)	NA	NA	NA	NA
1926	FY960401.1	Dugesiidae	MYN	0.780125	2.74351	0.284353	0.0614461	144	29.3415	114.659	NA	74	19.3408	54.6592	NA	NA	1.18018	1.86765:1.74212:1:1:1:1	0.231813(0.271987:0.211726:0.211726)	NA	NA	NA	NA
1934	BW636412.1	Dugesiidae	MYN	0.503762	3.86909	0.130202	1.02523e-21	741	173.953	567.047	NA	342	134.786	207.214	NA	NA	1.29379	0.990252:1.69548:1:1:1:1	0.249473(0.283228:0.204114:0.261076)	NA	NA	NA	NA
1937	EC615013.1	Dugesiidae	MYN	0.506985	3.82753	0.132458	1.43338e-30	651	164.575	486.425	NA	321	142.622	178.378	NA	NA	1.34643	0.721325:2.34726:1:1:1:1	0.233042(0.231947:0.205689:0.261488)	NA	NA	NA	NA
1939	FY967107.1	Dugesiidae	MYN	0.26218	3.37426	0.0777	5.22294e-40	435	89.9287	345.071	NA	162	85.8394	76.1606	NA	NA	0.905549	1.18966:1.33779:1:1:1:1	0.208333(0.2125:0.1625:0.25)	NA	NA	NA	NA
1941	BP188472.1	Dugesiidae	MYN	0.22712	3.28437	0.0691519	1.15401e-30	363	79.7707	283.229	NA	126	70.7008	55.2992	NA	NA	0.898963	1.55061:2.48469:1:1:1:1	0.202851(0.207237:0.174342:0.226974)	NA	NA	NA	NA
1943	HO008360.1	Dugesiidae	MYN	0.215284	2.66557	0.0807648	0	207	34.9563	172.044	NA	73	40.9721	32.0279	NA	NA	0.629067	0.326725:0.802814:1:1:1:1	0.0933735(0.10241:0.0753012:0.10241)	NA	NA	NA	NA
1949	BP188661.1	Dugesiidae	MYN	0.143625	2.95916	0.0485356	1.77183e-24	213	51.7049	161.295	NA	66	45.0548	20.9452	NA	NA	0.827086	2:2:1:1:1:1	0.114316(0.134615:0.0929487:0.115385)	NA	NA	NA	NA
1951	FY975880.1	Dugesiidae	MYN	0.297346	3.82771	0.0776825	0	774	164.616	609.384	NA	315	165.946	149.054	NA	NA	1.04819	1.77497:1.72566:1:1:1:1	0.230137(0.246575:0.19726:0.246575)	NA	NA	NA	NA
1952	FY954700.1	Dugesiidae	MYN	0.604844	3.6372	0.166294	6.90723e-22	636	127.69	508.31	NA	318	110.245	207.755	NA	NA	1.21365	1.0739:1.81503:1:1:1:1	0.243256(0.270231:0.223266:0.236272)	NA	NA	NA	NA
1953	DN308691.1	Dugesiidae	MYN	1.4884	2.80814	0.530032	0.305951	150	34.7127	115.287	NA	100	25.4187	74.5813	NA	NA	1.79381	2:2:1:1:1:1	0.077381(0.0833333:0.0625:0.0863095)	NA	NA	NA	NA
1955	BW636097.1	Dugesiidae	MYN	1.55465	1.29896	1.19684	0.51496	213	53.1297	159.87	NA	133	31.0804	101.92	NA	NA	1.49087	1.47212:1.38321:1:1:1:1	0.125(0.160714:0.111607:0.102679)	NA	NA	NA	NA
1958	EE670302.1	Dugesiidae	MYN	0.380946	3.25488	0.117038	2.61662e-32	375	76.6954	298.305	NA	164	75.2098	88.7902	NA	NA	0.968726	1.05378:1.11773:1:1:1:1	0.242044(0.311558:0.228643:0.18593)	NA	NA	NA	NA
1959	BW636083.1	Dugesiidae	MYN	0.761007	3.41356	0.222936	7.79137e-14	450	94.7665	355.234	NA	252	83.1678	168.832	NA	NA	1.31961	0.793911:1.18734:1:1:1:1	0.187902(0.223938:0.158301:0.181467)	NA	NA	NA	NA
1960	FY948351.1	Dugesiidae	MYN	0.494003	3.56037	0.138751	0	672	115.256	556.744	NA	324	124.818	199.182	NA	NA	1.01992	0.723608:1.15986:1:1:1:1	0.224738(0.277559:0.192913:0.20374)	NA	NA	NA	NA
1961	R05F9.6	C. elegans	MYN	0.416369	2.94186	0.141532	3.64706e-20	237	50.5257	186.474	NA	109	49.6322	59.3678	NA	NA	0.954775	0.793877:1.25733:1:1:1:1	0.0366139(0.0413005:0.029877:0.0386643)	NA	NA	NA	NA
1967	FY936833.1	Dugesiidae	MYN	1.01474	4.40367	0.230431	0.00120559	687	169.613	517.387	NA	400	116.719	283.281	NA	NA	1.85143	1.84201:0.987425:1:1:1:1	0.305105(0.4143:0.34787:0.153144)	NA	NA	NA	NA
1972	FY953912.1	Dugesiidae	MYN	0.438797	3.59533	0.122046	0	642	120.756	521.244	NA	296	125.234	170.766	NA	NA	1.03252	0.896996:0.992132:1:1:1:1	0.241281(0.29829:0.193159:0.232394)	NA	NA	NA	NA
1974	FY954753.1	Dugesiidae	MYN	0.335404	3.07484	0.10908	6.32077e-24	267	60.3273	206.673	NA	113	57.2044	55.7956	NA	NA	0.954366	1.37189:1.20802:1:1:1:1	0.228856(0.28607:0.199005:0.201493)	NA	NA	NA	NA
1975	FY940104.1	Dugesiidae	MYN	2.82226	1.8158	1.55428	0.585639	792	189.116	602.884	NA	554	129.238	424.762	NA	NA	2.58194	2:2:1:1:1:1	0.228102(0.251825:0.208029:0.224453)	NA	NA	NA	NA
1976	BW637765.1	Dugesiidae	MYN	1.03338	3.70201	0.279141	5.6685e-20	804	139.215	664.785	NA	491	128.965	362.035	NA	NA	1.49546	0.661398:1.41889:1:1:1:1	0.225216(0.260479:0.210579:0.204591)	NA	NA	NA	NA
1977	FM210759.1	Dugesiidae	MYN	0.121412	4.30903	0.0281762	3.4652e-178	1386	312.739	1073.26	NA	415	295.002	119.998	NA	NA	1.06631	1.89553:2.00174:1:1:1:1	0.156618(0.196324:0.122794:0.150735)	NA	NA	NA	NA
1978	FY942612.1	Dugesiidae	MYN	0.322466	3.96948	0.0812364	1.56276e-54	936	198.867	737.133	NA	363	170.737	192.263	NA	NA	1.09733	1.00373:1.80903:1:1:1:1	0.246978(0.284974:0.205959:0.25)	NA	NA	NA	NA
1980	DN294480.1	Dugesiidae	MYN	0.0876229	2.83348	0.0309241	4.60961e-29	219	43.7273	175.273	NA	55	40.5901	14.4099	NA	NA	0.635882	1.93649:2.27352:1:1:1:1	0.115023(0.119718:0.102113:0.123239)	NA	NA	NA	NA
1983	BW636844.1	Dugesiidae	MYN	0.225443	3.2691	0.0689616	0	387	78.1637	308.836	NA	143	83.3123	59.6877	NA	NA	0.840182	0.609812:1.61836:1:1:1:1	0.12341(0.127863:0.112595:0.129771)	NA	NA	NA	NA
1985	JN815260.1	Dugesiidae	MYN	1.00974	3.88954	0.259603	4.83172e-12	792	178.762	613.238	NA	485	147.762	337.238	NA	NA	1.65974	1.0989:1.57303:1:1:1:1	0.182415(0.224409:0.148294:0.174541)	NA	NA	NA	NA
1992	T05E11.1	C. elegans	MYN	0.149411	1.8499	0.0807671	5.21592e-06	93	18.9308	74.0692	NA	23	12.9929	10.0071	NA	NA	0.495556	2.13012:1.89943:1:1:1:1	0.031746(0.0357143:0.0166667:0.0428571)	NA	NA	NA	NA
1996	HO006465.1	Dugesiidae	MYN	0.467975	3.17304	0.147485	0	411	68.7669	342.233	NA	195	77.5685	117.432	NA	NA	0.920576	0.519244:0.390101:1:1:1:1	0.242331(0.260736:0.230061:0.236196)	NA	NA	NA	NA
2000	FY926935.1	Dugesiidae	MYN	0.104711	0.857397	0.122127	0.000173454	75	16.6778	58.3222	NA	14	8.32569	5.67431	NA	NA	0.272086	2:2:1:1:1:1	0.0833333(0.0855263:0.0394737:0.125)	NA	NA	NA	NA
2002	FY955790.1	Dugesiidae	MYN	0.33088	3.27278	0.101101	0	411	78.5477	332.452	NA	174	85.4892	88.5108	NA	NA	0.893118	1.16078:1.574:1:1:1:1	0.227586(0.22069:0.175862:0.286207)	NA	NA	NA	NA
2003	FY948009.1	Dugesiidae	MYN	1.09056	2.15496	0.506072	0.0425219	351	71.9147	279.085	NA	210	50.8879	159.112	NA	NA	1.30864	2.17249:1.12847:1:1:1:1	0.0905119(0.110487:0.088015:0.0730337)	NA	NA	NA	NA
2005	DN297965.1	Dugesiidae	MYN	0.589219	2.70052	0.218187	0.000212887	141	36.6235	104.377	NA	70	27.5135	42.4865	NA	NA	1.13761	1.02874:2.63643:1:1:1:1	0.241975(0.274074:0.2:0.251852)	NA	NA	NA	NA
2009	EE670544.1	Dugesiidae	MYN	0.138637	3.61284	0.0383734	1.70624e-49	495	123.609	371.391	NA	150	103.568	46.4323	NA	NA	1.0062	2.23509:5.49726:1:1:1:1	0.256289(0.295822:0.229111:0.243935)	NA	NA	NA	NA
2011	R151.5a	C. elegans	MYN	1.03523	3.81203	0.271569	3.60933e-06	690	161.21	528.79	NA	418	122.483	295.517	NA	NA	1.684	1.12473:0.983443:1:1:1:1	0.102266(0.116086:0.103648:0.0870647)	NA	NA	NA	NA
2014	AB015484.1	Dugesiidae	MYN	0.235696	4.99046	0.0472293	7.4658e-311	3549	775.836	2773.16	NA	1272	714.977	557.023	NA	NA	1.27512	2.04576:1.17564:1:1:1:1	0.146503(0.192445:0.0952016:0.151863)	NA	NA	NA	NA
2016	FY956406.1	Dugesiidae	MYN	1.24345	3.87722	0.320705	4.06196e-11	822	175.85	646.15	NA	533	149.075	383.925	NA	NA	1.80689	0.788273:0.717299:1:1:1:1	0.247289(0.28308:0.23102:0.227766)	NA	NA	NA	NA
2019	GU305894.1	Dugesiidae	MYN	1.24798	3.71032	0.336354	4.65222e-13	690	140.765	549.235	NA	453	126.075	326.925	NA	NA	1.75031	0.88351:1.87036:1:1:1:1	0.244027(0.284983:0.204778:0.242321)	NA	NA	NA	NA
2023	BP189072.1	Dugesiidae	MYN	0.924683	3.09585	0.298685	3.83079e-08	309	62.0409	246.959	NA	183	54.6362	128.364	NA	NA	1.36061	1.14877:0.939609:1:1:1:1	0.242534(0.274818:0.198547:0.254237)	NA	NA	NA	NA
2027	FY949504.1	Dugesiidae	MYN	0.325816	2.13683	0.152476	5.52667e-07	219	64.9293	154.071	NA	81	40.3173	40.6827	NA	NA	0.862747	1.36616:2.03931:1:1:1:1	0.136095(0.156805:0.115385:0.136095)	NA	NA	NA	NA
2042	AK388576.1	Dugesiidae	MYN	0.479204	3.70955	0.129181	0	774	140.621	633.379	NA	384	161.79	222.21	NA	NA	1.0661	0.591895:1.18872:1:1:1:1	0.199164(0.214485:0.169916:0.213092)	NA	NA	NA	NA
2055	ZC404.9	C. elegans	MYN	0.764583	4.19926	0.182076	2.33127e-30	1188	270.159	917.841	NA	667	230.138	436.862	NA	NA	1.54565	1.07906:1.59121:1:1:1:1	0.112845(0.128451:0.0894358:0.120648)	NA	NA	NA	NA
2059	FY958446.1	Dugesiidae	MYN	0.465473	3.34728	0.13906	0	450	86.7512	363.249	NA	218	93.1697	124.83	NA	NA	1.02103	0.757057:1.71653:1:1:1:1	0.103483(0.126866:0.0880597:0.0955224)	NA	NA	NA	NA
2062	FY945563.1	Dugesiidae	MYN	0.862198	3.26072	0.26442	2.27183e-07	348	77.2944	270.706	NA	201	63.9188	137.081	NA	NA	1.39493	0.901376:0.979601:1:1:1:1	0.110902(0.131579:0.0977444:0.103383)	NA	NA	NA	NA
2066	FY951008.1	Dugesiidae	MYN	0.253098	3.69339	0.0685272	0	765	137.623	627.377	NA	283	148.699	134.301	NA	NA	0.872005	0.989704:1.67512:1:1:1:1	0.229229(0.252252:0.207207:0.228228)	NA	NA	NA	NA
2069	FY945097.1	Dugesiidae	MYN	1.13586	3.78423	0.300157	1.02925e-09	753	155.343	597.657	NA	466	127.829	338.171	NA	NA	1.68222	0.897195:2.15366:1:1:1:1	0.236053(0.28903:0.194796:0.224332)	NA	NA	NA	NA
2071	FY951658.1	Dugesiidae	MYN	0.307462	2.79468	0.110017	4.15063e-15	183	41.5226	141.477	NA	73	37.4787	35.5213	NA	NA	0.87181	1.10923:2.51535:1:1:1:1	0.132716(0.12963:0.111111:0.157407)	NA	NA	NA	NA
2073	BW637501.1	Dugesiidae	MYN	0.475446	3.69395	0.128709	1.89584e-50	636	137.726	498.274	NA	311	136.642	174.358	NA	NA	1.17242	0.562607:1.33773:1:1:1:1	0.229268(0.262195:0.191463:0.234146)	NA	NA	NA	NA
2078	FY973869.1	Dugesiidae	MYN	0.199003	2.68549	0.0741032	0	174	35.897	138.103	NA	65	40.93	24.07	NA	NA	0.711976	0.856272:0.813143:1:1:1:1	0.265537(0.245763:0.254237:0.29661)	NA	NA	NA	NA
2083	FY945482.1	Dugesiidae	MYN	0.313159	3.85217	0.0812943	5.80911e-76	780	170.073	609.927	NA	323	167.499	155.501	NA	NA	1.08481	1.25886:0.989872:1:1:1:1	0.253003(0.301802:0.237613:0.219595)	NA	NA	NA	NA
2084	FY928326.1	Dugesiidae	MYN	0.381686	3.30137	0.115615	2.23813e-23	372	81.5993	290.401	NA	158	72.1382	85.8618	NA	NA	1.02213	0.869362:1.76813:1:1:1:1	0.251386(0.252311:0.249538:0.252311)	NA	NA	NA	NA
2085	FY941784.1	Dugesiidae	MYN	0.301093	3.84786	0.0782495	1.32498e-75	795	169.097	625.903	NA	320	165.827	154.173	NA	NA	1.05549	0.891657:1.70096:1:1:1:1	0.244444(0.298198:0.187387:0.247748)	NA	NA	NA	NA
2088	FY964763.1	Dugesiidae	MYN	0.886068	2.5946	0.341505	0.000482169	153	31.7999	121.2	NA	87	26.2725	60.7275	NA	NA	1.24117	0.904663:2.55769:1:1:1:1	0.0925926(0.0992063:0.0912698:0.0873016)	NA	NA	NA	NA
2090	FY952756.1	Dugesiidae	MYN	0.345144	3.56251	0.0968823	8.15812e-32	504	115.587	388.413	NA	207	100.048	106.952	NA	NA	1.08301	1.35401:2.21357:1:1:1:1	0.238539(0.283217:0.206294:0.226107)	NA	NA	NA	NA
2092	FY933905.1	Dugesiidae	MYN	1.8103	1.56881	1.15394	1	270	65.6314	204.369	NA	178	43.1459	134.854	NA	NA	1.7516	2:2:1:1:1:1	0.239411(0.262431:0.20442:0.251381)	NA	NA	NA	NA
2094	BW642295.1	Dugesiidae	MYN	0.0922408	3.28814	0.0280526	0	399	80.1727	318.827	NA	116	88.3754	27.6246	NA	NA	0.734405	1.15659:1.74203:1:1:1:1	0.175649(0.200599:0.143713:0.182635)	NA	NA	NA	NA
2095	FY970370.1	Dugesiidae	MYN	0.552492	3.65857	0.151013	2.56728e-25	585	131.379	453.621	NA	292	115.317	176.683	NA	NA	1.25006	1.08284:1.47447:1:1:1:1	0.234503(0.235088:0.2:0.268421)	NA	NA	NA	NA
2096	DN315412.1	Dugesiidae	MYN	0.322385	3.71515	0.0867756	1.03207e-55	642	141.675	500.325	NA	266	135.113	130.887	NA	NA	1.07109	1.2702:1.18389:1:1:1:1	0.248471(0.295872:0.21789:0.231651)	NA	NA	NA	NA
2097	F35G2.1b	C. elegans	MYN	0.812748	3.14459	0.258459	1.52298e-08	294	66.2074	227.793	NA	170	57.3664	112.634	NA	NA	1.33787	1.08159:1.58345:1:1:1:1	0.0561971(0.0669746:0.0554273:0.0461894)	NA	NA	NA	NA
2098	FY933454.1	Dugesiidae	MYN	0.651877	2.46413	0.264546	0.0015637	141	34.8931	106.107	NA	71	25.1905	45.8095	NA	NA	1.10035	1.07512:1.06108:1:1:1:1	0.24177(0.290123:0.219136:0.216049)	NA	NA	NA	NA
2100	DN301103.1	Dugesiidae	MYN	0.425099	3.7039	0.114771	2.65323e-30	591	139.565	451.435	NA	265	119.299	145.701	NA	NA	1.19939	1.5032:1.64745:1:1:1:1	0.21345(0.282895:0.162281:0.195175)	NA	NA	NA	NA
2104	FY937178.1	Dugesiidae	MYN	0.763071	3.20711	0.237931	9.61215e-11	342	71.9624	270.038	NA	191	63.2143	127.786	NA	NA	1.27734	0.881561:0.85175:1:1:1:1	0.101421(0.116279:0.102713:0.0852713)	NA	NA	NA	NA
2113	EG405832.1	Dugesiidae	MYN	0.354011	2.75262	0.128609	1.00805e-12	156	39.2581	116.742	NA	68	35.0836	32.9164	NA	NA	0.957632	1.47258:1.32214:1:1:1:1	0.105721(0.126866:0.0932836:0.0970149)	NA	NA	NA	NA
2117	FY953758.1	Dugesiidae	MYN	0.138118	3.76981	0.036638	0	711	152.385	558.615	NA	233	162.864	70.1362	NA	NA	0.916477	0.733481:1.9072:1:1:1:1	0.259755(0.29097:0.232441:0.255853)	NA	NA	NA	NA
2121	FY940199.1	Dugesiidae	MYN	0.661422	2.09535	0.315662	4.61684e-06	357	103.482	253.518	NA	184	72.8624	111.138	NA	NA	1.07707	2.02252:2.49558:1:1:1:1	0.211201(0.212551:0.194332:0.226721)	NA	NA	NA	NA
2122	FY966764.1	Dugesiidae	MYN	0.508327	3.01162	0.168789	0	273	55.4507	217.549	NA	142	62.2213	79.7787	NA	NA	1.01679	0.92104:1.04419:1:1:1:1	0.235294(0.281046:0.202614:0.222222)	NA	NA	NA	NA
2134	FY939045.1	Dugesiidae	MYN	0.338055	3.39754	0.0995	8.29051e-19	399	92.7632	306.237	NA	156	72.8283	83.1717	NA	NA	1.04935	2.28192:1.10367:1:1:1:1	0.125167(0.140562:0.0923695:0.14257)	NA	NA	NA	NA
2139	FY932797.1	Dugesiidae	MYN	0.388512	3.46496	0.112126	4.33904e-38	525	101.488	423.512	NA	225	97.7121	127.288	NA	NA	0.98322	0.769851:0.778637:1:1:1:1	0.211425(0.25:0.175795:0.208481)	NA	NA	NA	NA
2140	EG342531.1	Dugesiidae	MYN	0.7742	3.34535	0.231426	2.25805e-14	399	86.5283	312.472	NA	226	78.1512	147.849	NA	NA	1.33179	0.435061:1.35497:1:1:1:1	0.239177(0.24026:0.237013:0.24026)	NA	NA	NA	NA
2143	FY952781.1	Dugesiidae	MYN	0.23517	3.24118	0.0725568	0	396	75.3069	320.693	NA	144	79.5447	64.4553	NA	NA	0.806819	1.47166:2.29722:1:1:1:1	0.218468(0.246622:0.199324:0.209459)	NA	NA	NA	NA
2144	FY950156.1	Dugesiidae	MYN	0.0206293	2.93476	0.0070293	1.60796e-36	198	50.0496	147.95	NA	49	45.9932	3.00675	NA	NA	0.757252	2:2:1:1:1:1	0.251174(0.302817:0.197183:0.253521)	NA	NA	NA	NA
2145	FY928242.1	Dugesiidae	MYN	0.0216494	2.52497	0.00857414	2.44101e-17	123	28.9805	94.0195	NA	25	23	2	NA	NA	0.611466	2:2:1:1:1:1	0.11828(0.134409:0.0860215:0.134409)	NA	NA	NA	NA
2148	BW638419.1	Dugesiidae	MYN	0.143754	1.98808	0.0723081	1.69059e-06	54	14.1651	39.8349	NA	17	11.9494	5.05063	NA	NA	0.627551	2:2:1:1:1:1	0.0945274(0.0820896:0.0746269:0.126866)	NA	NA	NA	NA
2149	EE672566.1	Dugesiidae	MYN	0.298798	3.76413	0.0793805	1.71574e-43	672	151.236	520.764	NA	257	129.054	127.946	NA	NA	1.07868	0.948389:1.21644:1:1:1:1	0.240492(0.278523:0.193512:0.249441)	NA	NA	NA	NA
2152	DN303278.1	Dugesiidae	MYN	0.537885	2.76952	0.194216	0	210	40.1528	169.847	NA	106	41.7195	64.2805	NA	NA	0.964583	0.882592:2.29774:1:1:1:1	0.113971(0.136029:0.0845588:0.121324)	NA	NA	NA	NA
2153	ZK637.7a	C. elegans	MYN	1.13909	3.80312	0.299515	5.30835e-05	672	159.305	512.695	NA	418	120.4	297.6	NA	NA	1.77063	1.59341:1.95239:1:1:1:1	0.0806858(0.0907716:0.0642965:0.0869894)	NA	NA	NA	NA
2158	FY942294.1	Dugesiidae	MYN	0.56755	2.95781	0.191882	4.66995e-14	255	51.6119	203.388	NA	129	48.23	80.77	NA	NA	1.05134	1.11447:1.45387:1:1:1:1	0.0817958(0.0867159:0.0774908:0.0811808)	NA	NA	NA	NA
2159	BW641899.1	Dugesiidae	MYN	0.419811	3.90748	0.107438	3.11379e-47	756	183.089	572.911	NA	349	165.259	183.741	NA	NA	1.26446	1.20726:0.97512:1:1:1:1	0.259494(0.280063:0.227848:0.27057)	NA	NA	NA	NA
2162	HO007749.1	Dugesiidae	MYN	1.06736	3.61403	0.295337	1.30239e-05	465	123.805	341.195	NA	289	96.4922	192.508	NA	NA	1.7454	0.88073:1.19988:1:1:1:1	0.295833(0.310714:0.314286:0.2625)	NA	NA	NA	NA
2163	FY945715.1	Dugesiidae	MYN	0.558493	3.6857	0.15153	1.16729e-26	630	136.22	493.78	NA	314	120.863	193.137	NA	NA	1.23466	1.38033:1.79577:1:1:1:1	0.181709(0.207581:0.144404:0.193141)	NA	NA	NA	NA
2164	FY950833.1	Dugesiidae	MYN	0.468261	3.14917	0.148694	1.55856e-17	291	66.6121	224.388	NA	138	60.0701	77.9299	NA	NA	1.08194	1.48635:1.33021:1:1:1:1	0.147766(0.170103:0.123711:0.149485)	NA	NA	NA	NA
2166	EG353692.1	Dugesiidae	MYN	0.909185	3.59223	0.253097	1.09599e-08	561	120.258	440.742	NA	326	96.6534	229.347	NA	NA	1.48433	0.897101:1.24662:1:1:1:1	0.250678(0.287263:0.227642:0.237127)	NA	NA	NA	NA
2170	M7.2a	C. elegans	MYN	0.995209	3.66815	0.27131	4.5224e-15	636	133.07	502.93	NA	393	118.854	274.146	NA	NA	1.55447	1.20819:1.13137:1:1:1:1	0.087363(0.102515:0.0764023:0.0831721)	NA	NA	NA	NA
2176	FY940586.1	Dugesiidae	MYN	0.562053	2.91906	0.192546	5.54729e-15	204	49.0126	154.987	NA	108	47.6933	60.3067	NA	NA	1.12834	1.49302:1.7522:1:1:1:1	0.0705968(0.0829694:0.0502183:0.0786026)	NA	NA	NA	NA
2178	DN308092.1	Dugesiidae	MYN	0.823672	2.16699	0.380099	0.064294	129	31.3307	97.6693	NA	69	21.0252	47.9748	NA	NA	1.14993	1.06563:2.23038:1:1:1:1	0.228597(0.240437:0.224044:0.221311)	NA	NA	NA	NA
2182	AY967587.1	Dugesiidae	MYN	0.874748	3.4884	0.250759	4.22534e-07	435	104.711	330.289	NA	252	82.5489	169.451	NA	NA	1.50389	0.918052:1.87207:1:1:1:1	0.137405(0.156489:0.122137:0.133588)	NA	NA	NA	NA
2183	FY977416.1	Dugesiidae	MYN	0.826705	1.82282	0.45353	0.0542168	60	11.3638	48.6362	NA	32	9.01856	22.9814	NA	NA	1.01537	0.431182:1.03788:1:1:1:1	0.246445(0.260664:0.21327:0.265403)	NA	NA	NA	NA
2186	BW636588.1	Dugesiidae	MYN	0.436235	3.52279	0.123832	3.61824e-29	519	109.624	409.376	NA	232	98.3916	133.608	NA	NA	1.08818	0.489732:1.76758:1:1:1:1	0.221591(0.247159:0.164773:0.252841)	NA	NA	NA	NA
2187	DN292798.1	Dugesiidae	MYN	0.24005	2.72153	0.0882042	2.35753e-11	141	37.6642	103.336	NA	52	30.9239	21.0761	NA	NA	0.902908	2.58699:2.19308:1:1:1:1	0.0688623(0.0928144:0.0389222:0.0748503)	NA	NA	NA	NA
2188	BP186831.1	Dugesiidae	MYN	1.79859	3.43947	0.522928	0.00863356	435	98.0968	336.903	NA	302	78.8731	223.127	NA	NA	2.16862	2:2:1:1:1:1	0.245614(0.269006:0.230994:0.236842)	NA	NA	NA	NA
2192	FY979006.1	Dugesiidae	MYN	0.377867	1.82679	0.206847	4.53372e-06	165	44.512	120.488	NA	66	30.4618	35.5382	NA	NA	0.768743	2.49482:3.11394:1:1:1:1	0.0469188(0.0462185:0.0420168:0.052521)	NA	NA	NA	NA
2193	FY978146.1	Dugesiidae	MYN	0.28933	2.00249	0.144485	4.79094e-09	270	71.2171	198.783	NA	92	44.3134	47.6866	NA	NA	0.741205	1.90123:1.64163:1:1:1:1	0.133147(0.159218:0.114525:0.125698)	NA	NA	NA	NA
2199	FY965924.1	Dugesiidae	MYN	0.600296	3.4282	0.175105	3.24522e-18	432	96.6347	335.365	NA	223	85.7958	137.204	NA	NA	1.23287	1.33799:2.6367:1:1:1:1	0.227957(0.267742:0.170968:0.245161)	NA	NA	NA	NA
2202	FY946745.1	Dugesiidae	MYN	1.4058	3.61123	0.389285	3.81833e-10	666	123.344	542.656	NA	442	109.586	332.414	NA	NA	1.81425	0.684973:0.994699:1:1:1:1	0.244403(0.276119:0.238806:0.218284)	NA	NA	NA	NA
2205	F10F2.1	C. elegans	MYN	1.17435	5.02788	0.233567	7.4213e-21	3324	815.531	2508.47	NA	2095	623.55	1471.45	NA	NA	2.1198	1.03084:1.6419:1:1:1:1	0.111333(0.125747:0.0940614:0.114189)	NA	NA	NA	NA
2208	K10G9.3b	C. elegans	MYN	0.732266	2.94193	0.248906	2.63011e-07	216	50.5306	165.469	NA	120	43.0307	76.9693	NA	NA	1.24919	0.887086:1.07357:1:1:1:1	0.0465571(0.0492958:0.0434272:0.0469484)	NA	NA	NA	NA
2211	DN316369.1	Dugesiidae	MYN	0.360563	2.99533	0.120375	1.62686e-16	285	54.2594	230.741	NA	113	47.2633	65.7367	NA	NA	0.86218	0.770004:1.03879:1:1:1:1	0.1875(0.211538:0.146635:0.204327)	NA	NA	NA	NA
2222	JQ425134.1	Dugesiidae	MYN	1.13409	3.64105	0.311473	3.19539e-21	660	128.347	531.653	NA	422	123.131	298.869	NA	NA	1.62161	0.875903:2.5526:1:1:1:1	0.059628(0.0738512:0.059628:0.0454048)	NA	NA	NA	NA
2227	EC617586.1	Dugesiidae	MYN	1.65717	3.52297	0.47039	0.00137447	522	109.649	412.351	NA	346	86.7297	259.27	NA	NA	2.04909	0.745223:1.60016:1:1:1:1	0.222727(0.238636:0.209091:0.220455)	NA	NA	NA	NA
2229	FY928403.1	Dugesiidae	MYN	0.0639786	2.76769	0.0231162	1.31219e-27	171	40.0552	130.945	NA	46	37.9749	8.02511	NA	NA	0.697299	1.44641:1.77525:1:1:1:1	0.118321(0.110687:0.0916031:0.152672)	NA	NA	NA	NA
2230	F56H11.1b	C. elegans	MYN	0.607063	3.68007	0.16496	5.28789e-15	594	135.201	458.799	NA	297	106.91	190.09	NA	NA	1.30652	1.62735:1.08579:1:1:1:1	0.0691824(0.0689405:0.0689405:0.0696662)	NA	NA	NA	NA
2234	AY066242.1	Dugesiidae	MYN	1.11089	2.19071	0.507091	0.755052	42	15.2797	26.7203	NA	23	7.78448	15.2155	NA	NA	1.50373	1.91135:3.82799:1:1:1:1	0.261214(0.28496:0.255937:0.242744)	NA	NA	NA	NA
2235	EE280544.1	Dugesiidae	MYN	0.803883	3.72429	0.215848	1.87926e-08	555	143.413	411.587	NA	310	108.336	201.664	NA	NA	1.55852	1.38119:1.7817:1:1:1:1	0.265104(0.29375:0.232813:0.26875)	NA	NA	NA	NA
2237	FY938537.1	Dugesiidae	MYN	0.324226	3.41016	0.0950762	0	474	94.3382	379.662	NA	209	109.515	99.4848	NA	NA	0.938407	1.0895:2.00477:1:1:1:1	0.115039(0.138047:0.10101:0.106061)	NA	NA	NA	NA
2238	EC617901.1	Dugesiidae	MYN	0.344382	3.18354	0.108176	2.1025e-16	276	69.7364	206.264	NA	114	57.1585	56.8415	NA	NA	1.06175	1.72761:1.51715:1:1:1:1	0.222826(0.233696:0.168478:0.266304)	NA	NA	NA	NA
2244	BP187758.1	Dugesiidae	MYN	0.56618	3.36412	0.168299	8.62178e-10	357	88.7212	268.279	NA	173	67.2025	105.798	NA	NA	1.26152	2.39539:2.96175:1:1:1:1	0.240856(0.280538:0.202899:0.23913)	NA	NA	NA	NA
2245	EG349022.1	Dugesiidae	MYN	1.0494	2.32111	0.452113	0.13221	93	22.083	70.917	NA	57	16.9392	40.0608	NA	NA	1.35137	1.18106:7.11448:1:1:1:1	0.212121(0.272727:0.136364:0.227273)	NA	NA	NA	NA
2246	EG348083.1	Dugesiidae	MYN	0.551754	2.99499	0.184226	6.11403e-07	204	54.2346	149.765	NA	100	42.1824	57.8176	NA	NA	1.2013	1.65969:1.76486:1:1:1:1	0.154023(0.217241:0.1:0.144828)	NA	NA	NA	NA
2247	EG417980.1	Dugesiidae	MYN	2.72196	3.04325	0.894427	0.136479	441	103.455	337.545	NA	314	67.5589	246.441	NA	NA	2.79733	1.21575:1.98268:1:1:1:1	0.229032(0.235484:0.212903:0.23871)	NA	NA	NA	NA
2253	FY960005.1	Dugesiidae	MYN	1.18863	3.44022	0.345511	3.48366e-05	474	98.1961	375.804	NA	297	78.4644	218.536	NA	NA	1.65509	1.66481:1.51208:1:1:1:1	0.232057(0.299043:0.162679:0.23445)	NA	NA	NA	NA
2256	FY932550.1	Dugesiidae	MYN	1.15521	3.27928	0.352275	4.6948e-09	363	79.2314	283.769	NA	235	71.9625	163.038	NA	NA	1.61882	0.677452:1.29596:1:1:1:1	0.13621(0.13198:0.121827:0.154822)	NA	NA	NA	NA
2258	DN312766.1	Dugesiidae	MYN	0.782428	3.56185	0.219669	1.99832e-09	486	115.484	370.516	NA	271	91.8231	179.177	NA	NA	1.44288	1.55631:1.77873:1:1:1:1	0.248991(0.279273:0.228802:0.238896)	NA	NA	NA	NA
2263	FY940492.1	Dugesiidae	MYN	0.949473	3.65377	0.259861	2.29586e-12	651	130.542	520.458	NA	385	110.626	274.374	NA	NA	1.49175	0.759056:0.783267:1:1:1:1	0.221976(0.254425:0.185841:0.225664)	NA	NA	NA	NA
2266	FY945167.1	Dugesiidae	MYN	0.539367	3.78921	0.142343	3.35295e-22	693	156.378	536.622	NA	331	126.446	204.554	NA	NA	1.27271	2.67866:1.17883:1:1:1:1	0.215356(0.294944:0.136236:0.214888)	NA	NA	NA	NA
2267	DN305982.1	Dugesiidae	MYN	0.352898	3.0044	0.11746	1.17211e-10	237	54.9191	182.081	NA	92	41.62	50.38	NA	NA	0.96732	1.12978:3.00753:1:1:1:1	0.216867(0.271084:0.174699:0.204819)	NA	NA	NA	NA
2276	DN299177.1	Dugesiidae	MYN	0.322896	3.34391	0.0965622	0	384	86.3624	297.638	NA	167	89.5175	77.4825	NA	NA	1.00233	1.52188:2.32037:1:1:1:1	0.228535(0.306818:0.166667:0.212121)	NA	NA	NA	NA
2277	DN316028.1	Dugesiidae	MYN	0.564095	1.81262	0.311204	0.00907119	198	51.7185	146.281	NA	89	31.1543	57.8457	NA	NA	0.890216	1.25308:1.77695:1:1:1:1	0.0700483(0.089372:0.0628019:0.057971)	NA	NA	NA	NA
2283	Y43F8C.12	C. elegans	MYN	0.265297	3.45357	0.0768183	1.30676e-31	396	99.9589	296.041	NA	152	86.0477	65.9523	NA	NA	1.07009	1.0815:1.2046:1:1:1:1	0.0205464(0.0265574:0.0167213:0.0183607)	NA	NA	NA	NA
2284	BP188962.1	Dugesiidae	MYN	3.55189	0.723262	4.91093	1.11811e-05	168	54.0389	113.961	NA	109	22.308	86.692	NA	NA	2.64203	5.85155:2.3517:1:1:1:1	0.141473(0.156977:0.0930233:0.174419)	NA	NA	NA	NA
2285	EE669636.1	Dugesiidae	MYN	0.38581	3.0888	0.124906	4.8803e-17	252	61.4605	190.54	NA	112	54.6163	57.3837	NA	NA	1.04504	1.17902:1.20244:1:1:1:1	0.106461(0.118943:0.0837004:0.11674)	NA	NA	NA	NA
2295	T09A5.2a	C. elegans	MYN	0.681702	3.55878	0.191555	2.09663e-11	510	115.013	394.987	NA	266	90.6657	175.334	NA	NA	1.33053	1.85607:2.1173:1:1:1:1	0.0623261(0.0767947:0.048414:0.0617696)	NA	NA	NA	NA
2299	FY944162.1	Dugesiidae	MYN	1.10667	3.74764	0.295299	2.74075e-05	705	147.946	557.054	NA	428	111.735	316.265	NA	NA	1.66089	1.02192:1.32451:1:1:1:1	0.241762(0.274713:0.211494:0.23908)	NA	NA	NA	NA
2302	DN313630.1	Dugesiidae	MYN	0.154373	3.69124	0.0418214	1.34032e-72	612	137.23	474.77	NA	196	129.896	66.1041	NA	NA	0.947451	0.9647:1.10889:1:1:1:1	0.183867(0.225979:0.153025:0.172598)	NA	NA	NA	NA
2307	DN290692.1	Dugesiidae	MYN	0.338022	3.23709	0.104421	1.3284e-22	315	74.8979	240.102	NA	132	66.8329	65.1671	NA	NA	1.02734	2.23202:1.90015:1:1:1:1	0.179138(0.20068:0.153061:0.183673)	NA	NA	NA	NA
2308	DN290180.1	Dugesiidae	MYN	0.518661	3.13191	0.165605	5.45987e-10	258	65.0975	192.902	NA	125	52.9684	72.0316	NA	NA	1.17803	1.14475:1.30534:1:1:1:1	0.192623(0.192623:0.168033:0.217213)	NA	NA	NA	NA
2310	DN297810.1	Dugesiidae	MYN	0.484474	3.70474	0.130772	2.26913e-47	696	139.721	556.279	NA	335	136.92	198.08	NA	NA	1.13094	1.63068:1.34522:1:1:1:1	0.234392(0.25873:0.207937:0.236508)	NA	NA	NA	NA
2313	FY948799.1	Dugesiidae	MYN	0.488167	3.89043	0.125479	2.31901e-52	897	178.974	718.026	NA	426	169.966	256.034	NA	NA	1.167	1.16207:1.91584:1:1:1:1	0.235387(0.276066:0.197867:0.232227)	NA	NA	NA	NA
2315	BW635203.1	Dugesiidae	MYN	0.326392	3.75054	0.0870254	0	750	148.52	601.48	NA	319	161.105	157.895	NA	NA	1.00446	0.743124:2.45887:1:1:1:1	0.226488(0.260077:0.179463:0.239923)	NA	NA	NA	NA
2317	FY940282.1	Dugesiidae	MYN	0.468957	3.53664	0.1326	6.22484e-34	552	111.667	440.333	NA	258	105.434	152.566	NA	NA	1.08953	0.795477:1.11929:1:1:1:1	0.245186(0.263944:0.230578:0.241036)	NA	NA	NA	NA
2322	FY939527.1	Dugesiidae	MYN	1.01384	3.46443	0.292641	1.07368e-45	627	101.417	525.583	NA	396	112.676	283.324	NA	NA	1.41022	0.595377:0.856398:1:1:1:1	0.23701(0.26259:0.241007:0.207434)	NA	NA	NA	NA
2324	FY956068.1	Dugesiidae	MYN	0.42751	3.92739	0.108853	3.40852e-45	891	188.016	702.984	NA	393	165.511	227.489	NA	NA	1.16604	0.945248:1.58958:1:1:1:1	0.22453(0.238872:0.179525:0.255193)	NA	NA	NA	NA
2329	DN311224.1	Dugesiidae	MYN	0.568193	3.59529	0.158038	6.1524e-35	606	120.749	485.251	NA	308	116.395	191.605	NA	NA	1.17136	0.681346:1.22124:1:1:1:1	0.235084(0.259728:0.242218:0.203307)	NA	NA	NA	NA
2332	DN309534.1	Dugesiidae	MYN	0.645482	3.92268	0.164551	6.20879e-29	780	186.838	593.162	NA	418	163.305	254.695	NA	NA	1.43049	0.809848:1.70144:1:1:1:1	0.25(0.292092:0.225765:0.232143)	NA	NA	NA	NA
2333	FY932650.1	Dugesiidae	MYN	1.32135	3.8632	0.342036	0.00030104	696	172.593	523.407	NA	456	132.136	323.864	NA	NA	1.95168	2.10027:1.51798:1:1:1:1	0.236305(0.263231:0.236769:0.208914)	NA	NA	NA	NA
2335	T22C8.5	C. elegans	MYN	0.926593	3.46622	0.267321	3.47443e-13	498	101.659	396.341	NA	301	91.4108	209.589	NA	NA	1.44502	0.868667:1.41452:1:1:1:1	0.234568(0.254274:0.237179:0.212251)	NA	NA	NA	NA
2336	FY974390.1	Dugesiidae	MYN	1.00342	2.20245	0.455595	0.00101517	72	18.8516	53.1484	NA	42	16.9067	25.0933	NA	NA	1.31736	2.04278:7.32201:1:1:1:1	0.246667(0.310909:0.203636:0.225455)	NA	NA	NA	NA
2342	FY946241.1	Dugesiidae	MYN	0.146492	3.27055	0.044791	7.90974e-32	306	78.315	227.685	NA	97	66.7637	30.2363	NA	NA	0.946038	0.692318:1.44204:1:1:1:1	0.0939394(0.109091:0.0690909:0.103636)	NA	NA	NA	NA
2346	FY968284.1	Dugesiidae	MYN	0.526377	3.4486	0.152635	9.01719e-31	462	99.2991	362.701	NA	232	96.1141	135.886	NA	NA	1.15446	1.18857:1.64106:1:1:1:1	0.22134(0.253968:0.174603:0.23545)	NA	NA	NA	NA
2350	Y71H2AM.11	C. elegans	MYN	0.677769	3.80066	0.178329	6.2168e-18	648	158.784	489.216	NA	346	130.095	215.905	NA	NA	1.44299	0.982063:2.35376:1:1:1:1	0.115152(0.137374:0.0878788:0.120202)	NA	NA	NA	NA
2353	ZK328.5a	C. elegans	MYN	1.2119	3.68492	0.328882	3.76091e-05	846	212.552	633.448	NA	533	158.243	374.757	NA	NA	1.83324	0.693759:1.16327:1:1:1:1	0.0688073(0.0830785:0.0611621:0.0621814)	NA	NA	NA	NA
2355	JX010483.1	Dugesiidae	MYN	1.18397	2.70777	0.437249	1.17766e-14	222	36.9793	185.021	NA	148	40.4119	107.588	NA	NA	1.43779	0.571023:0.413367:1:1:1:1	0.203704(0.227273:0.207071:0.176768)	NA	NA	NA	NA
2356	FY943324.1	Dugesiidae	MYN	0.908486	3.81319	0.238248	6.2044e-26	807	161.459	645.541	NA	485	150.804	334.196	NA	NA	1.48964	1.00904:2.03711:1:1:1:1	0.233822(0.267399:0.210623:0.223443)	NA	NA	NA	NA
2358	DN312969.1	Dugesiidae	MYN	0.410902	3.47954	0.118091	1.12972e-19	405	103.481	301.519	NA	180	84.7617	95.2383	NA	NA	1.19497	1.45819:1.0658:1:1:1:1	0.126506(0.13253:0.12249:0.124498)	NA	NA	NA	NA
2361	FY941050.1	Dugesiidae	MYN	0.465419	2.36262	0.196993	1.71182e-09	141	23.3397	117.66	NA	63	22.4886	40.5114	NA	NA	0.779462	0.879914:1.79877:1:1:1:1	0.109568(0.0648148:0.0972222:0.166667)	NA	NA	NA	NA
2362	F27D9.5	C. elegans	MYN	0.204974	3.17372	0.0645848	0	300	68.8287	231.171	NA	110	68.5908	41.4092	NA	NA	0.886089	1.05535:1.31042:1:1:1:1	0.0308471(0.0345304:0.0269337:0.0310773)	NA	NA	NA	NA
2363	D2030.4	C. elegans	MYN	0.517564	99	0.00522792	0	117	19	98	NA	62	25.8365	36.1635	NA	NA	16.5105	0.245874:0.667936:1:1:1:1	0.0840108(0.0934959:0.0691057:0.0894309)	NA	NA	NA	NA
2364	EC385291.1	Dugesiidae	MYN	0.546039	3.65338	0.149462	1.00487e-33	612	130.473	481.527	NA	308	122.705	185.295	NA	NA	1.2085	0.865899:1.3667:1:1:1:1	0.252743(0.296203:0.231646:0.23038)	NA	NA	NA	NA
2365	FY956290.1	Dugesiidae	MYN	0.363832	3.96719	0.0917102	4.40741e-84	927	198.262	728.738	NA	406	196.641	209.359	NA	NA	1.1345	1.44097:1.39598:1:1:1:1	0.237822(0.275072:0.209169:0.229226)	NA	NA	NA	NA
2367	AK389142.1	Dugesiidae	MYN	1.22688	2.09911	0.584477	0.00164215	969	240.357	728.643	NA	601	169.293	431.707	NA	NA	1.44323	1.56988:2.69831:1:1:1:1	0.0737913(0.081584:0.0567748:0.0830153)	NA	NA	NA	NA
2368	FY957436.1	Dugesiidae	MYN	0.122763	3.86549	0.0317588	8.10264e-106	732	173.12	558.88	NA	232	168.88	63.1198	NA	NA	1.00793	2.17963:2.17354:1:1:1:1	0.249212(0.279773:0.231569:0.236295)	NA	NA	NA	NA
2376	FY955001.1	Dugesiidae	MYN	0.586869	3.38625	0.17331	3.50488e-21	411	91.3772	319.623	NA	214	84.692	129.308	NA	NA	1.20925	1.2135:1.83409:1:1:1:1	0.251825(0.30292:0.228102:0.224453)	NA	NA	NA	NA
2377	BW641044.1	Dugesiidae	MYN	0.312787	2.99599	0.104402	1.78173e-19	240	54.3072	185.693	NA	97	49.6424	47.3576	NA	NA	0.919943	1.5199:1.55379:1:1:1:1	0.0958549(0.106218:0.0854922:0.0958549)	NA	NA	NA	NA
2380	DN312407.1	Dugesiidae	MYN	1.55159	3.15917	0.491138	0.000170044	309	67.5067	241.493	NA	212	58.453	153.547	NA	NA	1.90279	0.841356:0.699365:1:1:1:1	0.139815(0.177778:0.111111:0.130556)	NA	NA	NA	NA
2385	FY969995.1	Dugesiidae	MYN	0.23211	3.4282	0.0677062	1.85086e-52	477	96.634	380.366	NA	171	95.3195	75.6805	NA	NA	0.879596	1.1626:0.842587:1:1:1:1	0.242972(0.262048:0.165663:0.301205)	NA	NA	NA	NA
2386	BW641586.1	Dugesiidae	MYN	0.17601	3.06663	0.0573953	0	270	59.6705	210.33	NA	94	61.1159	32.8841	NA	NA	0.814842	0.724775:0.967177:1:1:1:1	0.121951(0.131098:0.109756:0.125)	NA	NA	NA	NA
2389	DN311769.1	Dugesiidae	MYN	0.49334	3.65793	0.134869	2.2197e-20	594	131.268	462.732	NA	272	105.853	166.147	NA	NA	1.19268	1.86:1.71704:1:1:1:1	0.265517(0.280172:0.283621:0.232759)	NA	NA	NA	NA
2390	EC617597.1	Dugesiidae	MYN	0.304165	3.40722	0.0892707	0	573	93.9687	479.031	NA	236	117.615	118.385	NA	NA	0.813048	0.223836:1.12697:1:1:1:1	0.230469(0.289063:0.193359:0.208984)	NA	NA	NA	NA
2391	DN314785.1	Dugesiidae	MYN	0.417245	3.52005	0.118534	1.24403e-31	549	109.224	439.776	NA	240	99.6407	140.359	NA	NA	1.03455	0.96174:1.39276:1:1:1:1	0.191003(0.212389:0.163717:0.196903)	NA	NA	NA	NA
2402	FY939251.1	Dugesiidae	MYN	1.78467	3.78686	0.471279	5.83171e-06	747	155.89	591.11	NA	518	130.279	387.721	NA	NA	2.2025	1.38297:2.86725:1:1:1:1	0.232323(0.26936:0.222222:0.205387)	NA	NA	NA	NA
2404	W07G4.4	C. elegans	MYN	0.58789	1.80162	0.326311	3.64629e-05	393	113.588	279.412	NA	185	72.0069	112.993	NA	NA	0.938692	2.42252:1.53013:1:1:1:1	0.0602904(0.0719697:0.0520833:0.0568182)	NA	NA	NA	NA
2406	F56C9.1	C. elegans	MYN	0.29708	3.80023	0.0781741	0	813	158.694	654.306	NA	338	178.46	159.54	NA	NA	0.980881	0.623245:0.989655:1:1:1:1	0.190737(0.217724:0.164114:0.190372)	NA	NA	NA	NA
2408	BW637006.1	Dugesiidae	MYN	0.332785	2.27226	0.146455	0	105	20.6907	84.3093	NA	50	27.4097	22.5903	NA	NA	0.714967	1.47733:0.728033:1:1:1:1	0.0650685(0.0753425:0.0308219:0.0890411)	NA	NA	NA	NA
2411	BW637475.1	Dugesiidae	MYN	0.318993	3.5036	0.0910472	1.48588e-40	489	106.855	382.145	NA	199	100.603	98.397	NA	NA	1.01488	0.931546:3.66734:1:1:1:1	0.239918(0.282716:0.198765:0.238272)	NA	NA	NA	NA
2416	FY967090.1	Dugesiidae	MYN	0.0265369	2.41359	0.0109948	1.56885e-13	102	24.9812	77.0188	NA	21	18.9991	2.0009	NA	NA	0.61116	2:2:1:1:1:1	0.0522222(0.07:0.04:0.0466667)	NA	NA	NA	NA
2422	DN305181.1	Dugesiidae	MYN	1.28728	1.17633	1.09433	0.808836	93	23.5811	69.4189	NA	55	14.0006	40.9994	NA	NA	1.25915	2:2:1:1:1:1	0.136054(0.183673:0.0918367:0.132653)	NA	NA	NA	NA
2425	DN308962.1	Dugesiidae	MYN	0.520295	3.69786	0.140701	3.1106e-20	561	138.446	422.554	NA	270	112.161	157.839	NA	NA	1.30447	1.53179:2.04881:1:1:1:1	0.251406(0.275316:0.21308:0.265823)	NA	NA	NA	NA
2426	DN301009.1	Dugesiidae	MYN	0.45715	3.08792	0.148045	1.70367e-22	321	61.3884	259.612	NA	147	59.301	87.699	NA	NA	0.960261	0.520358:2.13014:1:1:1:1	0.159091(0.168831:0.13961:0.168831)	NA	NA	NA	NA
2427	EG412474.1	Dugesiidae	MYN	0.218933	1.2967	0.168838	1.39213e-06	174	52.3683	121.632	NA	52	29.0317	22.9683	NA	NA	0.543306	3.18293:2.58169:1:1:1:1	0.251684(0.282828:0.217172:0.255051)	NA	NA	NA	NA
2429	DN314727.1	Dugesiidae	MYN	0.1	0.1	1	NA	315	NA	NA	NA	185	18	6	NA	NA	NA	-1.#IND:-1.#IND:1:1:1:1	0.101626(0.111498:0.0923345:0.101045)	NA	NA	NA	NA
2429	Y53G8B.4a	C. elegans	MYN	0.471306	3.44237	0.136913	2.27136e-12	330	98.4775	231.523	NA	156	75.2238	80.7762	NA	NA	1.35792	1.28424:1.26698:1:1:1:1	0.0734677(0.0806045:0.0667506:0.0730479)	NA	NA	NA	NA
2438	W09D10.2	C. elegans	MYN	0.507793	3.63897	0.139543	2.66785e-17	591	127.991	463.009	NA	270	100.028	169.972	NA	NA	1.1859	1.04349:0.763465:1:1:1:1	0.0303567(0.032601:0.0240964:0.0343728)	NA	NA	NA	NA
2441	C47B2.3	C. elegans	MYN	0.0962629	3.54992	0.0271169	0	501	113.662	387.338	NA	156	121.037	34.9627	NA	NA	0.879797	0.967337:1.00369:1:1:1:1	0.0799851(0.0970982:0.0736607:0.0691964)	NA	NA	NA	NA
2443	DN300128.1	Dugesiidae	MYN	0.589775	3.2282	0.182695	4.29338e-12	348	74.0147	273.985	NA	173	62.3586	110.641	NA	NA	1.15093	1.16027:2.28616:1:1:1:1	0.0996094(0.119141:0.0820313:0.0976563)	NA	NA	NA	NA
2444	EC617613.1	Dugesiidae	MYN	0.306573	3.0852	0.099369	1.89312e-15	225	61.1666	163.833	NA	92	50.804	41.196	NA	NA	1.06195	1.24738:1.44158:1:1:1:1	0.10381(0.0971429:0.102857:0.111429)	NA	NA	NA	NA
2445	DN300348.1	Dugesiidae	MYN	0.391046	2.87978	0.13579	0	207	46.512	160.488	NA	97	48.3529	48.6471	NA	NA	0.950255	1.00882:1.85755:1:1:1:1	0.063081(0.0756972:0.0338645:0.0796813)	NA	NA	NA	NA
2455	DN300870.1	Dugesiidae	MYN	0.627556	3.4193	0.183533	7.24579e-11	441	95.4947	345.505	NA	222	75.6081	146.392	NA	NA	1.23208	1.54697:1.12257:1:1:1:1	0.221491(0.269737:0.1875:0.207237)	NA	NA	NA	NA
2456	FY956076.1	Dugesiidae	MYN	0.356495	3.84254	0.0927758	0	858	167.904	690.096	NA	372	177.311	194.689	NA	NA	1.03869	0.820421:1.52587:1:1:1:1	0.240032(0.269139:0.198565:0.252392)	NA	NA	NA	NA
2457	EE671114.1	Dugesiidae	MYN	0.443994	3.85033	0.115313	2.69112e-37	735	169.657	565.343	NA	336	147.511	188.489	NA	NA	1.23027	1.30276:2.11752:1:1:1:1	0.241379(0.286207:0.206897:0.231034)	NA	NA	NA	NA
2459	FG311413.1	Dugesiidae	MYN	0.277157	3.27108	0.0847295	2.66126e-25	366	78.3695	287.631	NA	134	67.4502	66.5498	NA	NA	0.918227	1.19445:0.854569:1:1:1:1	0.213864(0.252212:0.201327:0.188053)	NA	NA	NA	NA
2462	DN302147.1	Dugesiidae	MYN	0.423858	3.36943	0.125795	2.35312e-36	441	89.3515	351.648	NA	201	88.1016	112.898	NA	NA	1.02066	0.970326:1.4282:1:1:1:1	0.164154(0.211055:0.125628:0.155779)	NA	NA	NA	NA
2463	F09E5.2	C. elegans	MYN	0.754269	2.88966	0.261023	2.37582e-07	207	47.1289	159.871	NA	117	41.2466	75.7534	NA	NA	1.24045	1.77399:0.999448:1:1:1:1	0.0408333(0.05375:0.03125:0.0375)	NA	NA	NA	NA
2465	DN290730.1	Dugesiidae	MYN	0.204632	3.07157	0.0666215	0	267	60.0649	206.935	NA	102	65.0509	36.9491	NA	NA	0.849585	1.24968:1.25539:1:1:1:1	0.143939(0.165584:0.12013:0.146104)	NA	NA	NA	NA
2468	FY955338.1	Dugesiidae	MYN	1.89761	1.86911	1.01525	0.597203	18	5.06952	12.9305	NA	11	3.48758	7.51242	NA	NA	1.88958	2:2:1:1:1:1	0.247807(0.282895:0.210526:0.25)	NA	NA	NA	NA
2477	AK388790.1	Dugesiidae	MYN	0.383461	3.97594	0.0964454	1.16946e-67	948	200.587	747.413	NA	413	189.489	223.511	NA	NA	1.14359	0.83149:1.52796:1:1:1:1	0.234517(0.254098:0.224044:0.22541)	NA	NA	NA	NA
2480	EE666627.1	Dugesiidae	MYN	1.01005	2.14994	0.469805	0.00838493	69	17.5768	51.4232	NA	44	15.693	28.307	NA	NA	1.30042	1.1293:2.20023:1:1:1:1	0.2275(0.2875:0.1875:0.2075)	NA	NA	NA	NA
2482	BP192260.1	Dugesiidae	MYN	0.58233	2.29359	0.253895	1.92261e-06	123	21.2874	101.713	NA	61	20.0935	40.9065	NA	NA	0.878494	0.761606:1.52265:1:1:1:1	0.242754(0.271739:0.23913:0.217391)	NA	NA	NA	NA
2483	DN306934.1	Dugesiidae	MYN	0.489346	3.728	0.131262	2.38088e-51	633	144.123	488.877	NA	318	143.129	174.871	NA	NA	1.22673	1.18727:2.10165:1:1:1:1	0.249228(0.277778:0.240741:0.229167)	NA	NA	NA	NA
2484	EE283823.1	Dugesiidae	MYN	0.0604189	3.34921	0.0180397	0	480	86.9746	393.025	NA	118	95.2465	22.7535	NA	NA	0.656339	0.894681:1.67224:1:1:1:1	0.164435(0.205357:0.120536:0.167411)	NA	NA	NA	NA
2487	DN296717.1	Dugesiidae	MYN	0.575069	3.6219	0.158776	3.26261e-17	531	125.11	405.89	NA	265	102.465	162.535	NA	NA	1.29294	1.59585:1.58225:1:1:1:1	0.22451(0.238235:0.236765:0.198529)	NA	NA	NA	NA
2488	EE669859.1	Dugesiidae	MYN	0.521181	1.97361	0.264075	1.90004e-13	696	171.922	524.078	NA	316	119.661	196.339	NA	NA	0.879952	2.0329:1.31215:1:1:1:1	0.239316(0.261538:0.237179:0.219231)	NA	NA	NA	NA
2489	BP191502.1	Dugesiidae	MYN	0.611901	3.13616	0.195112	2.02397e-10	300	65.4667	234.533	NA	153	55.3708	97.6292	NA	NA	1.16275	1.00146:1.77166:1:1:1:1	0.246829(0.268645:0.24277:0.229072)	NA	NA	NA	NA
2490	DN299534.1	Dugesiidae	MYN	0.380541	2.88874	0.131732	1.49987e-10	201	47.0708	153.929	NA	84	38.2571	45.7429	NA	NA	0.967919	1.43989:2.39473:1:1:1:1	0.0869565(0.0815217:0.0923913:0.0869565)	NA	NA	NA	NA
2491	BW637935.1	Dugesiidae	MYN	0.49701	2.47376	0.200913	1.3617e-06	108	27.0678	80.9322	NA	53	23.8409	29.1591	NA	NA	0.992438	0.921036:1.59423:1:1:1:1	0.242424(0.25:0.234848:0.242424)	NA	NA	NA	NA
2493	FY956506.1	Dugesiidae	MYN	0.709332	3.16985	0.223774	2.58661e-10	288	68.4751	219.525	NA	159	59.0397	99.9603	NA	NA	1.29435	0.74817:2.46398:1:1:1:1	0.102881(0.123457:0.0864198:0.0987654)	NA	NA	NA	NA
2498	FY965639.1	Dugesiidae	MYN	0.145864	3.64303	0.0400393	7.10046e-53	576	128.686	447.314	NA	168	108.82	59.1798	NA	NA	0.927179	0.999316:1.34526:1:1:1:1	0.239796(0.267857:0.193878:0.257653)	NA	NA	NA	NA
2499	FY955642.1	Dugesiidae	MYN	0.419786	3.79169	0.110712	0	810	156.896	653.104	NA	367	157.83	209.17	NA	NA	1.07292	0.951955:1.71657:1:1:1:1	0.247748(0.278636:0.225869:0.238739)	NA	NA	NA	NA
2500	EC386387.1	Dugesiidae	MYN	1.72837	1.50099	1.15149	0.622214	384	95.8877	288.112	NA	249	60.2273	188.773	NA	NA	1.67159	0.862428:1.94233:1:1:1:1	0.253801(0.262281:0.259649:0.239474)	NA	NA	NA	NA
2507	FY942415.1	Dugesiidae	MYN	1.89594	2.11133	0.897986	0.14847	84	16.6949	67.3051	NA	55	13.2541	41.7459	NA	NA	1.93875	2.71251:5.33433:1:1:1:1	0.236559(0.241935:0.274194:0.193548)	NA	NA	NA	NA
2511	FY954734.1	Dugesiidae	MYN	0.637738	3.87976	0.164376	6.80931e-28	783	176.447	606.553	NA	412	153.768	258.232	NA	NA	1.36832	1.21081:1.96558:1:1:1:1	0.238725(0.282353:0.202206:0.231618)	NA	NA	NA	NA
2512	FY940852.1	Dugesiidae	MYN	0.736909	3.8488	0.191464	8.5423e-28	750	169.311	580.689	NA	423	153.627	269.373	NA	NA	1.43941	0.81783:1.92755:1:1:1:1	0.229354(0.26464:0.201577:0.221847)	NA	NA	NA	NA
2517	EG410437.1	Dugesiidae	MYN	0.0582577	3.32166	0.0175387	0	522	83.8371	438.163	NA	125	100.474	24.5259	NA	NA	0.582384	0.459225:1.33678:1:1:1:1	0.226389(0.258333:0.229167:0.191667)	NA	NA	NA	NA
2520	DN312190.1	Dugesiidae	MYN	0.231144	3.21173	0.0719688	7.04201e-27	309	72.4068	236.593	NA	110	63.4261	46.5739	NA	NA	0.929573	2.77296:4.1165:1:1:1:1	0.120462(0.148515:0.101485:0.111386)	NA	NA	NA	NA
2522	FY964385.1	Dugesiidae	MYN	0.828846	2.83142	0.292731	7.11283e-05	390	92.7832	297.217	NA	216	67.9917	148.008	NA	NA	1.30527	1.4679:1.93268:1:1:1:1	0.171429(0.190476:0.164286:0.159524)	NA	NA	NA	NA
2528	DQ086632.1	Dugesiidae	MYN	1.05837	2.13127	0.496593	0.0224703	78	17.1448	60.8552	NA	48	14.4416	33.5584	NA	NA	1.2942	2:2:1:1:1:1	0.352151(0.298387:0.33871:0.419355)	NA	NA	NA	NA
2531	FY964717.1	Dugesiidae	MYN	1.10618	1.66812	0.663132	0.396737	120	30.1256	89.8744	NA	72	20.139	51.861	NA	NA	1.24726	0.888436:8.56499:1:1:1:1	0.235369(0.28626:0.209924:0.209924)	NA	NA	NA	NA
2532	FY956486.1	Dugesiidae	MYN	1.00699	2.57796	0.390613	0.000976941	168	31.1024	136.898	NA	100	26.1432	73.8568	NA	NA	1.29783	0.562768:0.907909:1:1:1:1	0.0469095(0.057947:0.0397351:0.0430464)	NA	NA	NA	NA
2541	AF027161.1	Dugesiidae	MYN	0.0192028	3.03956	0.00631762	3.34444e-31	216	57.5552	158.445	NA	48	44.9992	3.00079	NA	NA	0.824004	2:2:1:1:1:1	0.258547(0.307692:0.205128:0.262821)	NA	NA	NA	NA
2542	DN315570.1	Dugesiidae	MYN	0.636586	2.79957	0.227387	1.04247e-16	165	41.7941	123.206	NA	95	42.9634	52.0366	NA	NA	1.18446	0.775237:3.47741:1:1:1:1	0.0483871(0.0519713:0.0483871:0.0448029)	NA	NA	NA	NA
2545	EE666779.1	Dugesiidae	MYN	0.272681	3.37876	0.0807047	2.36554e-35	405	90.469	314.531	NA	155	83.3252	71.6748	NA	NA	0.966517	0.825592:1.05909:1:1:1:1	0.187276(0.206989:0.145161:0.209677)	NA	NA	NA	NA
2547	DN304638.1	Dugesiidae	MYN	0.517313	3.54293	0.146013	1.79673e-17	510	112.607	397.393	NA	240	91.9391	148.061	NA	NA	1.18536	1.32424:1.77044:1:1:1:1	0.244444(0.3:0.205556:0.227778)	NA	NA	NA	NA
2548	DN290501.1	Dugesiidae	MYN	0.660587	3.36175	0.196501	6.55859e-21	456	88.441	367.559	NA	243	83.2709	159.729	NA	NA	1.18448	0.912069:1.29235:1:1:1:1	0.254902(0.240196:0.263072:0.261438)	NA	NA	NA	NA
2550	DN312285.1	Dugesiidae	MYN	0.572327	3.63344	0.157517	9.64121e-22	555	127.05	427.95	NA	280	109.692	170.308	NA	NA	1.27307	0.886955:1.69012:1:1:1:1	0.239772(0.272145:0.215582:0.23159)	NA	NA	NA	NA
2554	FY935763.1	Dugesiidae	MYN	0.668262	3.40397	0.196318	1.47178e-12	438	93.5628	344.437	NA	229	78.3144	150.686	NA	NA	1.25265	1.23368:2.4407:1:1:1:1	0.224612(0.243728:0.191756:0.238351)	NA	NA	NA	NA
2558	Y71H2AM.17	C. elegans	MYN	0.419026	2.75022	0.152361	7.3946e-10	195	39.1329	155.867	NA	83	33.266	49.734	NA	NA	0.886854	0.633128:0.918354:1:1:1:1	0.0453649(0.0517751:0.0369822:0.0473373)	NA	NA	NA	NA
2560	AY067345.1	Dugesiidae	MYN	0.141327	2.81711	0.0501675	0	216	42.7831	173.217	NA	69	46.8364	22.1636	NA	NA	0.671319	1.03276:4.16557:1:1:1:1	0.0934489(0.0867052:0.0635838:0.130058)	NA	NA	NA	NA
2562	FY936711.1	Dugesiidae	MYN	1.81667	3.93869	0.461235	0.0105147	786	190.87	595.13	NA	554	148.04	405.96	NA	NA	2.33197	1.28098:3.4818:1:1:1:1	0.258446(0.256757:0.271959:0.246622)	NA	NA	NA	NA
2568	FY936607.1	Dugesiidae	MYN	0.277715	3.63659	0.076367	2.27486e-65	696	127.585	568.415	NA	258	126.589	131.411	NA	NA	0.893436	0.739467:1.21069:1:1:1:1	0.202516(0.213208:0.184906:0.209434)	NA	NA	NA	NA
2570	F16D3.1	C. elegans	MYN	0.257623	3.49804	0.073648	3.91677e-20	375	92.0006	282.999	NA	130	68.3499	61.6501	NA	NA	1.05261	2.09376:1.75475:1:1:1:1	0.0652498(0.0805369:0.0514541:0.0637584)	NA	NA	NA	NA
2572	FY953908.1	Dugesiidae	MYN	0.705886	3.84156	0.18375	8.61702e-27	792	167.684	624.316	NA	429	148.935	280.065	NA	NA	1.36978	1.06634:1.53931:1:1:1:1	0.241345(0.302671:0.192878:0.228487)	NA	NA	NA	NA
2574	FY935796.1	Dugesiidae	MYN	0.209436	3.82075	0.0548155	0	735	163.094	571.906	NA	278	173.853	104.147	NA	NA	1.01077	1.05854:2.03338:1:1:1:1	0.246377(0.268696:0.192174:0.278261)	NA	NA	NA	NA
2575	H39E23.1i	C. elegans	MYN	0.315186	3.05126	0.103297	2.22125e-25	270	58.4601	211.54	NA	111	56.9089	54.0911	NA	NA	0.907597	0.835688:1.87154:1:1:1:1	0.0931587(0.10262:0.0720524:0.104803)	NA	NA	NA	NA
2576	DN309397.1	Dugesiidae	MYN	0.325551	3.34539	0.0973135	2.91347e-23	372	86.5322	285.468	NA	149	73.9462	75.0538	NA	NA	1.02801	1.429:2.61402:1:1:1:1	0.118852(0.139344:0.104508:0.112705)	NA	NA	NA	NA
2580	FY951195.1	Dugesiidae	MYN	1.64049	2.46725	0.664905	0.999213	27	6.06239	20.9376	NA	17	3.96448	13.0355	NA	NA	1.82612	2:2:1:1:1:1	0.252874(0.258621:0.275862:0.224138)	NA	NA	NA	NA
2584	C05D9.2	C. elegans	MYN	1.05961	1.93274	0.548243	0.0239579	531	128.151	402.849	NA	311	86.0173	224.983	NA	NA	1.27033	1.03109:1.61969:1:1:1:1	0.136465(0.139262:0.119128:0.151007)	NA	NA	NA	NA
2585	F58B3.6	C. elegans	MYN	0.684017	2.5033	0.273246	2.83879e-06	360	89.9902	270.01	NA	186	65.0955	120.905	NA	NA	1.13879	1.66928:1.41227:1:1:1:1	0.0689376(0.0839416:0.0583942:0.0644769)	NA	NA	NA	NA
2591	DN293643.1	Dugesiidae	MYN	0.184778	3.30201	0.0559591	7.72713e-43	348	81.6694	266.331	NA	122	78.5212	43.4788	NA	NA	0.916336	1.84374:2.22143:1:1:1:1	0.236467(0.24359:0.162393:0.303419)	NA	NA	NA	NA
2595	DN310214.1	Dugesiidae	MYN	0.2557	3.84158	0.0665611	3.46213e-34	612	167.687	444.313	NA	222	125.883	96.1168	NA	NA	1.23823	1.52561:2.84461:1:1:1:1	0.234862(0.245872:0.187156:0.27156)	NA	NA	NA	NA
2596	C53B4.7a	C. elegans	MYN	0.313672	2.44451	0.128317	5.54274e-10	105	26.0326	78.9674	NA	43	23.1637	19.8363	NA	NA	0.841971	2:2:1:1:1:1	0.0130208(0.0169271:0.0130208:0.00911458)	NA	NA	NA	NA
2599	DN313504.1	Dugesiidae	MYN	0.438844	2.31206	0.189807	0.000175085	117	21.8182	95.1818	NA	48	16.9778	31.0222	NA	NA	0.788162	0.260985:0.534096:1:1:1:1	0.0568862(0.0748503:0.0389222:0.0568862)	NA	NA	NA	NA
2600	GW840730.1	Dugesiidae	MYN	0.537124	3.33424	0.161093	9.29793e-19	366	85.2558	280.744	NA	184	76.8407	107.159	NA	NA	1.18868	0.832824:1.70665:1:1:1:1	0.147235(0.172646:0.127803:0.141256)	NA	NA	NA	NA
2604	FY959329.1	Dugesiidae	MYN	0.510741	1.39441	0.366277	0.144569	18	6.4187	11.5813	NA	9	5	4	NA	NA	0.825853	2:2:1:1:1:1	0.27381(0.294643:0.267857:0.258929)	NA	NA	NA	NA
2612	K02F2.2	C. elegans	MYN	0.468154	4.16023	0.112531	2.43387e-39	1080	256.459	823.541	NA	492	206.206	285.794	NA	NA	1.34488	1.39721:1.80041:1:1:1:1	0.212433(0.227689:0.173913:0.235698)	NA	NA	NA	NA
2615	DN298203.1	Dugesiidae	MYN	0.429217	3.47249	0.123605	1.3083e-20	438	102.513	335.487	NA	195	85.4575	109.543	NA	NA	1.14149	1.97834:1.09443:1:1:1:1	0.121795(0.131119:0.117133:0.117133)	NA	NA	NA	NA
2616	DN290593.1	Dugesiidae	MYN	0.924168	0.918195	1.0065	0.817948	87	27.3393	59.6607	NA	45	13.524	31.476	NA	NA	0.922291	4.61626:5.71067:1:1:1:1	0.192473(0.229032:0.177419:0.170968)	NA	NA	NA	NA
2621	EG353794.1	Dugesiidae	MYN	0.357563	3.61618	0.0988786	0	639	124.16	514.84	NA	270	124.145	145.855	NA	NA	0.990724	1.00264:1.16415:1:1:1:1	0.231656(0.275681:0.183438:0.235849)	NA	NA	NA	NA
2624	DN313967.1	Dugesiidae	MYN	1.30813	3.04849	0.429107	0.0141773	276	58.2445	217.756	NA	173	44.5344	128.466	NA	NA	1.6754	0.749537:2.12655:1:1:1:1	0.181452(0.205645:0.153226:0.185484)	NA	NA	NA	NA
2629	FY950968.1	Dugesiidae	MYN	0.600809	3.91448	0.153484	2.25083e-39	900	184.805	715.195	NA	462	169.204	292.796	NA	NA	1.28123	0.797574:1.20215:1:1:1:1	0.233592(0.243523:0.213731:0.243523)	NA	NA	NA	NA
2631	EC617881.1	Dugesiidae	MYN	0.12494	3.71026	0.0336743	1.45207e-66	579	140.754	438.246	NA	175	124.605	50.3947	NA	NA	0.996529	1.18454:1.33888:1:1:1:1	0.235556(0.26:0.184444:0.262222)	NA	NA	NA	NA
2633	BW635425.1	Dugesiidae	MYN	0.233266	2.76562	0.0843449	5.27902e-19	183	39.9446	143.055	NA	66	37.3669	28.6331	NA	NA	0.786019	1.40892:0.714897:1:1:1:1	0.0880682(0.102273:0.0625:0.0994318)	NA	NA	NA	NA
2634	FY927752.1	Dugesiidae	MYN	2.51619	1.62662	1.54688	0.706503	30	11.2035	18.7965	NA	18	7.16286	10.8371	NA	NA	2.18398	9.92655:6.35763:1:1:1:1	0.235294(0.264706:0.181373:0.259804)	NA	NA	NA	NA
2640	DN294389.1	Dugesiidae	MYN	1.85525	1.0033	1.84914	0.0691343	252	63.1243	188.876	NA	161	34.296	126.704	NA	NA	1.64184	1.64518:1.75599:1:1:1:1	0.256892(0.323308:0.25188:0.195489)	NA	NA	NA	NA
2643	DN294180.1	Dugesiidae	MYN	1.24484	3.34038	0.372665	1.83675e-09	411	85.9563	325.044	NA	253	75.9896	177.01	NA	NA	1.6831	0.569022:3.44049:1:1:1:1	0.241016(0.284387:0.22119:0.217472)	NA	NA	NA	NA
2647	FY948440.1	Dugesiidae	MYN	0.971378	3.87244	0.250844	5.96621e-35	882	174.732	707.268	NA	547	170.404	376.596	NA	NA	1.5461	0.859984:1.66251:1:1:1:1	0.257273(0.285536:0.265586:0.220698)	NA	NA	NA	NA
2648	FY951151.1	Dugesiidae	MYN	1.30311	1.6124	0.808183	0.777922	66	17.9844	48.0156	NA	40	11.5563	28.4437	NA	NA	1.38739	2:2:1:1:1:1	0.142157(0.176471:0.0882353:0.161765)	NA	NA	NA	NA
2649	DN296084.1	Dugesiidae	MYN	0.389436	3.6981	0.105307	5.75745e-38	606	138.491	467.509	NA	266	124.572	141.428	NA	NA	1.14558	1.81481:1.48261:1:1:1:1	0.231079(0.241546:0.21256:0.23913)	NA	NA	NA	NA
2650	BW640335.1	Dugesiidae	MYN	0.587058	3.22935	0.181788	2.59075e-20	384	74.1288	309.871	NA	195	70.6202	124.38	NA	NA	1.09714	0.801904:2.53821:1:1:1:1	0.238877(0.273523:0.199125:0.243982)	NA	NA	NA	NA
2653	BW643237.1	Dugesiidae	MYN	0.775234	3.82494	0.202679	6.53005e-10	687	164.009	522.991	NA	375	123.04	251.96	NA	NA	1.5033	1.7935:1.55229:1:1:1:1	0.25817(0.313725:0.24902:0.211765)	NA	NA	NA	NA
2660	FY950499.1	Dugesiidae	MYN	0.32465	3.39101	0.0957383	1.44286e-20	348	91.9597	256.04	NA	142	74.8563	67.1437	NA	NA	1.13494	1.56769:2.85909:1:1:1:1	0.228516(0.226563:0.181641:0.277344)	NA	NA	NA	NA
2661	DN312684.1	Dugesiidae	MYN	0.478554	2.29686	0.208351	1.009e-05	96	21.3805	74.6195	NA	44	18.1914	25.8086	NA	NA	0.883514	2:2:1:1:1:1	0.0346608(0.0376106:0.0243363:0.0420354)	NA	NA	NA	NA
2666	Y17G7B.5b	C. elegans	MYN	0.675958	2.93856	0.23003	1.69844e-19	264	50.3041	213.696	NA	146	52.1051	93.8949	NA	NA	1.10709	0.724676:0.388681:1:1:1:1	0.190104(0.265625:0.152344:0.152344)	NA	NA	NA	NA
2669	FY940399.1	Dugesiidae	MYN	0.528768	3.75763	0.140719	8.53516e-41	684	149.931	534.069	NA	344	142.329	201.671	NA	NA	1.23653	1.60052:1.86764:1:1:1:1	0.187642(0.209184:0.159864:0.193878)	NA	NA	NA	NA
2670	EE669976.1	Dugesiidae	MYN	0.166912	3.6937	0.0451884	2.54889e-67	612	137.68	474.32	NA	198	127.203	70.7975	NA	NA	0.960321	0.974927:2.35614:1:1:1:1	0.194182(0.200472:0.162736:0.21934)	NA	NA	NA	NA
2671	FY958703.1	Dugesiidae	MYN	0.0801132	3.54897	0.0225736	0	495	113.518	381.482	NA	142	113.092	28.9077	NA	NA	0.875627	2:2:1:1:1:1	0.12381(0.14127:0.107937:0.122222)	NA	NA	NA	NA
2672	DN290900.1	Dugesiidae	MYN	0.0577788	2.26286	0.0255335	8.58055e-15	96	20.4329	75.5671	NA	23	18.8776	4.12244	NA	NA	0.527115	2:2:1:1:1:1	0.0397727(0.0397727:0.0482955:0.03125)	NA	NA	NA	NA
2674	BW639105.1	Dugesiidae	MYN	0.428911	2.46663	0.173886	4.83854e-08	135	26.8116	108.188	NA	58	23.2479	34.7521	NA	NA	0.833611	2:2:1:1:1:1	0.0418204(0.0387454:0.0442804:0.0424354)	NA	NA	NA	NA
2675	DN315450.1	Dugesiidae	MYN	0.0499375	2.71943	0.0183632	3.78235e-13	114	30.0919	83.9081	NA	26	21.968	4.03195	NA	NA	0.754589	2:2:1:1:1:1	0.0349144(0.0395257:0.027668:0.0375494)	NA	NA	NA	NA
2676	FY959699.1	Dugesiidae	MYN	1.34084	3.65813	0.366538	5.74162e-07	612	131.303	480.697	NA	399	108.899	290.101	NA	NA	1.83801	0.826412:1.63834:1:1:1:1	0.25693(0.295132:0.235294:0.240365)	NA	NA	NA	NA
2677	HO005671.1	Dugesiidae	MYN	0.539555	3.55343	0.151841	3.63443e-28	564	114.194	449.806	NA	277	105.1	171.9	NA	NA	1.14978	0.609485:1.70161:1:1:1:1	0.249676(0.280156:0.231518:0.237354)	NA	NA	NA	NA
2680	DN306649.1	Dugesiidae	MYN	0.611801	3.55461	0.172115	8.93204e-14	489	114.375	374.625	NA	246	91.5886	154.411	NA	NA	1.30011	1.31506:2.11279:1:1:1:1	0.238547(0.272512:0.191943:0.251185)	NA	NA	NA	NA
2682	DN299313.1	Dugesiidae	MYN	0.371623	3.64494	0.101956	1.23209e-51	669	129.014	539.986	NA	283	125.758	157.242	NA	NA	1.00287	0.752775:0.892414:1:1:1:1	0.212963(0.231481:0.185185:0.222222)	NA	NA	NA	NA
2686	R06A4.8	C. elegans	MYN	0.581213	3.54216	0.164084	1.80937e-21	510	112.492	397.508	NA	260	99.6792	160.321	NA	NA	1.23432	1.14876:1.27176:1:1:1:1	0.0269257(0.0327198:0.0221541:0.0259032)	NA	NA	NA	NA
2687	DN315009.1	Dugesiidae	MYN	0.430428	3.44861	0.124812	1.63028e-36	501	99.2996	401.7	NA	227	96.4913	130.509	NA	NA	1.02864	0.589158:1.66867:1:1:1:1	0.197314(0.228306:0.173554:0.190083)	NA	NA	NA	NA
2701	FY934866.1	Dugesiidae	MYN	0.687542	2.82742	0.243169	8.52652e-15	228	43.3757	184.624	NA	125	43.3179	81.6821	NA	NA	1.09464	0.47707:1.12211:1:1:1:1	0.083685(0.0886076:0.0675105:0.0949367)	NA	NA	NA	NA
2704	EC615438.1	Dugesiidae	MYN	0.980547	3.54015	0.276979	1.62424e-06	465	112.191	352.809	NA	278	88.3827	189.617	NA	NA	1.5981	0.861883:1.87821:1:1:1:1	0.263736(0.324176:0.233516:0.233516)	NA	NA	NA	NA
2706	DN301076.1	Dugesiidae	MYN	0.515346	2.86032	0.180171	5.24691e-14	234	45.3205	188.68	NA	113	43.2551	69.7449	NA	NA	0.969514	0.709952:1.21057:1:1:1:1	0.0904762(0.097619:0.0833333:0.0904762)	NA	NA	NA	NA
2707	BP191978.1	Dugesiidae	MYN	0.347845	2.5396	0.136969	8.21422e-13	123	29.5514	93.4486	NA	54	28.2583	25.7417	NA	NA	0.874425	0.396833:1.89454:1:1:1:1	0.112847(0.135417:0.078125:0.125)	NA	NA	NA	NA
2714	EC614649.1	Dugesiidae	MYN	0.269259	2.49315	0.107999	0	165	27.7768	137.223	NA	61	30.3096	30.6904	NA	NA	0.643638	0.773563:2.28926:1:1:1:1	0.0558376(0.071066:0.0431472:0.0532995)	NA	NA	NA	NA
2715	FY943718.1	Dugesiidae	MYN	0.35792	3.90451	0.0916685	1.00041e-61	846	182.365	663.635	NA	359	170.862	188.138	NA	NA	1.12243	0.978217:1.75963:1:1:1:1	0.235294(0.231729:0.198752:0.275401)	NA	NA	NA	NA
2716	FY950804.1	Dugesiidae	MYN	0.34907	4.83769	0.0721562	0.000126316	96	19.714	76.286	NA	36	14.7621	21.2379	NA	NA	1.27083	2.41146:1.12907:1:1:1:1	0.0678466(0.0619469:0.0575221:0.0840708)	NA	NA	NA	NA
2718	DN290546.1	Dugesiidae	MYN	0.266044	3.14696	0.08454	0	342	66.4168	275.583	NA	132	70.7149	61.2851	NA	NA	0.825522	1.23687:1.66707:1:1:1:1	0.211988(0.27193:0.157895:0.20614)	NA	NA	NA	NA
2720	FY931032.1	Dugesiidae	MYN	0.435696	2.92898	0.148754	0	291	49.6653	241.335	NA	141	62.2687	78.7313	NA	NA	0.861228	0.458416:2.06621:1:1:1:1	0.128136(0.169355:0.107527:0.107527)	NA	NA	NA	NA
2721	FY952504.1	Dugesiidae	MYN	0.531725	2.58634	0.20559	2.61417e-12	156	31.4515	124.548	NA	78	31.2184	46.7816	NA	NA	0.94596	0.869153:2.96812:1:1:1:1	0.0429142(0.0434132:0.0389222:0.0464072)	NA	NA	NA	NA
2722	FY969067.1	Dugesiidae	MYN	0.0136323	2.49502	0.00546382	5.98582e-15	102	27.8462	74.1538	NA	22	20.9997	1.00026	NA	NA	0.691058	2:2:1:1:1:1	0.0875421(0.0959596:0.0808081:0.0858586)	NA	NA	NA	NA
2726	FY951718.1	Dugesiidae	MYN	2.36873	3.86858	0.612299	0.00820019	834	173.835	660.165	NA	563	131.831	431.169	NA	NA	2.68135	1.34455:2.53279:1:1:1:1	0.222404(0.257377:0.203279:0.206557)	NA	NA	NA	NA
2729	FY943469.1	Dugesiidae	MYN	0.620306	3.4382	0.180416	2.20095e-23	522	97.932	424.068	NA	268	91.4828	176.517	NA	NA	1.14897	0.718205:1.40531:1:1:1:1	0.194444(0.241228:0.135965:0.20614)	NA	NA	NA	NA
2730	DN306876.1	Dugesiidae	MYN	0.921449	2.51623	0.366203	1.21196e-06	162	28.6448	133.355	NA	95	27.3878	67.6122	NA	NA	1.20344	0.407524:1.83691:1:1:1:1	0.217391(0.276087:0.134783:0.241304)	NA	NA	NA	NA
2731	DN314947.1	Dugesiidae	MYN	0.323115	3.20447	0.100833	1.15051e-22	378	71.7098	306.29	NA	142	62.4078	79.5922	NA	NA	0.869733	1.00321:2.30682:1:1:1:1	0.0924574(0.125912:0.0748175:0.0766423)	NA	NA	NA	NA
2732	DN315151.1	Dugesiidae	MYN	0.657755	3.40365	0.19325	5.77236e-16	414	93.5225	320.478	NA	221	82.2641	138.736	NA	NA	1.27805	0.747027:1.38628:1:1:1:1	0.233333(0.236066:0.196721:0.267213)	NA	NA	NA	NA
2734	DN296091.1	Dugesiidae	MYN	0.327873	3.80323	0.0862093	7.1494e-57	747	159.329	587.671	NA	304	148.692	155.308	NA	NA	1.06914	0.957371:1.0216:1:1:1:1	0.222436(0.226923:0.205769:0.234615)	NA	NA	NA	NA
2737	BW639780.1	Dugesiidae	MYN	0.120147	2.8182	0.0426324	0	243	42.8453	200.155	NA	70	47.966	22.034	NA	NA	0.595862	2:2:1:1:1:1	0.0617284(0.062963:0.0425926:0.0796296)	NA	NA	NA	NA
2738	EG352571.1	Dugesiidae	MYN	0.384374	1.93067	0.199089	9.06209e-06	144	45.5953	98.4047	NA	61	31.5903	29.4097	NA	NA	0.873982	4.09487:2.78039:1:1:1:1	0.0755556(0.0866667:0.05:0.09)	NA	NA	NA	NA
2739	BP186151.1	Dugesiidae	MYN	0.223022	2.6545	0.0840166	7.21993e-15	123	34.4437	88.5563	NA	48	31.0792	16.9208	NA	NA	0.903908	2:2:1:1:1:1	0.0691057(0.0792683:0.0640244:0.0640244)	NA	NA	NA	NA
2740	F52D10.3b	C. elegans	MYN	0.287733	2.9222	0.0984644	0	300	49.2187	250.781	NA	115	55.6131	59.3869	NA	NA	0.719951	0.558428:1.19928:1:1:1:1	0.11809(0.130653:0.0753769:0.148241)	NA	NA	NA	NA
2741	FY951651.1	Dugesiidae	MYN	0.330285	3.77171	0.0875691	0	768	152.772	615.228	NA	319	155.421	163.579	NA	NA	1.01486	1.34434:1.15749:1:1:1:1	0.218583(0.261281:0.169578:0.224891)	NA	NA	NA	NA
2744	HO006470.1	Dugesiidae	MYN	0.398093	3.09073	0.128802	1.89162e-16	237	61.6196	175.38	NA	108	54.7667	53.2333	NA	NA	1.09818	0.720367:2.28714:1:1:1:1	0.120858(0.140351:0.102339:0.119883)	NA	NA	NA	NA
2745	FY939730.1	Dugesiidae	MYN	1.59817	3.86096	0.41393	9.8253e-07	828	172.078	655.922	NA	578	145.437	432.563	NA	NA	2.06843	1.0911:3.22979:1:1:1:1	0.20922(0.25228:0.18693:0.18845)	NA	NA	NA	NA
2749	HO007681.1	Dugesiidae	MYN	1.14499	3.00627	0.380866	0.00714251	249	55.0566	193.943	NA	154	42.3005	111.699	NA	NA	1.55654	1.22189:1.36695:1:1:1:1	0.24677(0.271318:0.22093:0.248062)	NA	NA	NA	NA
2752	BP185227.1	Dugesiidae	MYN	0.372262	2.76439	0.134663	0.000196909	150	38.2216	111.778	NA	57	24.4395	32.5605	NA	NA	0.981804	7.87551:2.76221:1:1:1:1	0.0816555(0.110738:0.0436242:0.090604)	NA	NA	NA	NA
2753	T21H3.3	C. elegans	MYN	0.0069312	3.40572	0.00203516	6.14904e-77	384	93.7806	290.219	NA	90	87.9998	2.00015	NA	NA	0.836984	2:2:1:1:1:1	0.193512(0.251678:0.137584:0.191275)	NA	NA	NA	NA
2754	FY937460.1	Dugesiidae	MYN	0.291561	3.33117	0.0875252	9.8663e-34	444	84.9074	359.093	NA	164	78.1042	85.8958	NA	NA	0.872835	0.38335:1.4284:1:1:1:1	0.240896(0.261905:0.194678:0.266106)	NA	NA	NA	NA
2755	FY945205.1	Dugesiidae	MYN	0.557919	3.25097	0.171616	0	450	76.2961	373.704	NA	226	80.9099	145.09	NA	NA	1.01452	0.713831:1.57709:1:1:1:1	0.209644(0.27673:0.13522:0.216981)	NA	NA	NA	NA
2758	DN299035.1	Dugesiidae	MYN	0.368314	3.456	0.106572	9.51453e-27	435	100.284	334.716	NA	184	87.0047	96.9953	NA	NA	1.08014	0.97297:0.919117:1:1:1:1	0.18006(0.191964:0.178571:0.169643)	NA	NA	NA	NA
2764	FY960186.1	Dugesiidae	MYN	0.178618	3.05647	0.0584393	0	279	58.8681	220.132	NA	98	63.167	34.833	NA	NA	0.785836	0.472817:1.41688:1:1:1:1	0.136111(0.136111:0.119444:0.152778)	NA	NA	NA	NA
2767	FY952650.1	Dugesiidae	MYN	0.201966	4.06356	0.0497018	1.72346e-99	963	225.446	737.554	NA	340	209.865	130.135	NA	NA	1.10599	1.17156:1.83632:1:1:1:1	0.274306(0.261905:0.200893:0.360119)	NA	NA	NA	NA
2768	Y73B6BL.33	C. elegans	MYN	0.476092	3.21684	0.148	2.5323e-18	360	72.9023	287.098	NA	166	65.3294	100.671	NA	NA	1.03111	0.840273:1.133:1:1:1:1	0.0459016(0.0540984:0.0368852:0.0467213)	NA	NA	NA	NA
2769	DN313943.1	Dugesiidae	MYN	1.39867	3.51799	0.397577	0.022227	504	108.924	395.076	NA	332	81.9473	250.053	NA	NA	1.85669	0.468187:3.37112:1:1:1:1	0.238342(0.300518:0.204663:0.209845)	NA	NA	NA	NA
2773	DN304103.1	Dugesiidae	MYN	0.653878	3.0451	0.214731	4.16545e-09	255	57.982	197.018	NA	135	49.806	85.194	NA	NA	1.19759	0.838798:0.651353:1:1:1:1	0.24(0.245:0.27:0.205)	NA	NA	NA	NA
2775	DN312823.1	Dugesiidae	MYN	0.503607	3.73098	0.13498	9.11259e-30	708	144.697	563.303	NA	331	126.22	204.78	NA	NA	1.1632	0.901906:1.50437:1:1:1:1	0.229592(0.263605:0.210884:0.214286)	NA	NA	NA	NA
2777	HO007452.1	Dugesiidae	MYN	0.311532	3.34425	0.0931546	0	396	86.4009	309.599	NA	179	100.679	78.3212	NA	NA	0.973222	0.79057:1.73298:1:1:1:1	0.172222(0.194444:0.138889:0.183333)	NA	NA	NA	NA
2778	EG348411.1	Dugesiidae	MYN	1.08351	1.68149	0.644375	0.454816	102	20.6605	81.3395	NA	59	13.849	45.151	NA	NA	1.20463	0.805751:0.825107:1:1:1:1	0.0566343(0.0436893:0.038835:0.0873786)	NA	NA	NA	NA
2782	FY945359.1	Dugesiidae	MYN	0.917005	3.89623	0.235357	2.58033e-13	885	180.364	704.636	NA	515	146.625	368.375	NA	NA	1.52417	1.49806:1.5871:1:1:1:1	0.247664(0.296729:0.238318:0.207944)	NA	NA	NA	NA
2786	FY955998.1	Dugesiidae	MYN	0.63745	3.72687	0.171041	8.77339e-31	726	143.907	582.093	NA	379	132.861	246.139	NA	NA	1.24983	0.936835:3.38545:1:1:1:1	0.24195(0.263708:0.23107:0.23107)	NA	NA	NA	NA
2789	EG409300.1	Dugesiidae	MYN	0.363579	2.97548	0.122192	0	237	52.8419	184.158	NA	106	53.2989	52.7011	NA	NA	0.945932	0.768115:2.16732:1:1:1:1	0.108772(0.126316:0.0921053:0.107895)	NA	NA	NA	NA
2790	DN300386.1	Dugesiidae	MYN	0.335233	2.47264	0.135577	0	135	27.0276	107.972	NA	57	27.9535	29.0465	NA	NA	0.763151	0.911816:1.4541:1:1:1:1	0.22695(0.276596:0.191489:0.212766)	NA	NA	NA	NA
2794	EC616626.1	Dugesiidae	MYN	0.250044	3.69241	0.0677184	1.62847e-57	618	137.444	480.556	NA	230	128.041	101.959	NA	NA	1.01563	1.19076:1.31274:1:1:1:1	0.236378(0.245192:0.211538:0.252404)	NA	NA	NA	NA
2795	BP185529.1	Dugesiidae	MYN	0.490939	3.46818	0.141555	3.22213e-25	492	101.925	390.075	NA	232	92.3157	139.684	NA	NA	1.10772	0.747298:1.36392:1:1:1:1	0.220952(0.26:0.194286:0.208571)	NA	NA	NA	NA
2802	DN309405.1	Dugesiidae	MYN	1.79467	3.35302	0.53524	4.35604e-07	468	87.4175	380.583	NA	331	79.9685	251.032	NA	NA	2.08576	0.474259:1.30381:1:1:1:1	0.226547(0.257485:0.188623:0.233533)	NA	NA	NA	NA
2803	K08E3.5a	C. elegans	MYN	0.148812	2.80822	0.0529917	4.99457e-20	171	42.2791	128.721	NA	55	37.7007	17.2993	NA	NA	0.806342	2.11214:3.07249:1:1:1:1	0.0239031(0.0255403:0.0166994:0.0294695)	NA	NA	NA	NA
2804	ZC477.9a	C. elegans	MYN	0.39621	1.94553	0.203652	0.000348569	96	30.7539	65.2461	NA	41	21.342	19.658	NA	NA	0.89254	3.22081:8.87571:1:1:1:1	0.00693069(0.00742574:0.00544554:0.00792079)	NA	NA	NA	NA
2811	FY943381.1	Dugesiidae	MYN	0.348081	3.13954	0.11087	0	366	65.7632	300.237	NA	156	73.4851	82.5149	NA	NA	0.849653	1.10392:2.76687:1:1:1:1	0.15122(0.173171:0.12439:0.156098)	NA	NA	NA	NA
2812	BW636658.1	Dugesiidae	MYN	0.635122	3.68379	0.17241	3.45912e-12	591	135.872	455.128	NA	295	102.831	192.169	NA	NA	1.33602	1.40233:2.35598:1:1:1:1	0.237654(0.263468:0.200337:0.249158)	NA	NA	NA	NA
2814	W04D2.6a	C. elegans	MYN	0.442303	2.80342	0.157773	9.33261e-09	183	42.0091	140.991	NA	81	34.0825	46.9175	NA	NA	0.984315	1.22102:0.932974:1:1:1:1	0.020331(0.0234043:0.0170213:0.0205674)	NA	NA	NA	NA
2818	DN300483.1	Dugesiidae	MYN	0.213138	3.37378	0.0631749	9.11075e-40	375	89.8708	285.129	NA	136	83.2839	52.7161	NA	NA	0.970603	0.838915:1.8064:1:1:1:1	0.188725(0.205882:0.211397:0.148897)	NA	NA	NA	NA
2824	FY957195.1	Dugesiidae	MYN	0.893448	3.82275	0.233719	4.09505e-17	864	163.53	700.47	NA	503	140.359	362.641	NA	NA	1.44788	1.28082:0.985844:1:1:1:1	0.229842(0.275561:0.203242:0.210723)	NA	NA	NA	NA
2826	FY957897.1	Dugesiidae	MYN	0.227711	3.85997	0.058993	7.27452e-83	864	171.851	692.149	NA	300	164.41	135.59	NA	NA	0.950172	0.831865:1.0337:1:1:1:1	0.233233(0.277778:0.192192:0.22973)	NA	NA	NA	NA
2828	FY935025.1	Dugesiidae	MYN	1.11157	3.2116	0.346111	8.34841e-23	450	72.3943	377.606	NA	286	75.4388	210.561	NA	NA	1.44941	0.228992:0.611568:1:1:1:1	0.173401(0.189394:0.164141:0.166667)	NA	NA	NA	NA
2829	EC386017.1	Dugesiidae	MYN	0.359907	2.31127	0.155719	1.04534e-06	93	21.7952	71.2048	NA	38	18.1387	19.8613	NA	NA	0.817222	3.71559:5.49222:1:1:1:1	0.0355903(0.0390625:0.0338542:0.0338542)	NA	NA	NA	NA
2831	R53.2	C. elegans	MYN	0.502603	3.20495	0.156821	8.0506e-21	339	71.7555	267.245	NA	165	67.864	97.136	NA	NA	1.0746	0.458559:1.04871:1:1:1:1	0.124049(0.134703:0.121005:0.116438)	NA	NA	NA	NA
2832	Y76A2B.3	C. elegans	MYN	0.596242	3.93893	0.151371	8.41473e-29	774	190.931	583.069	NA	402	163.293	238.707	NA	NA	1.42082	1.2328:1.18033:1:1:1:1	0.0930674(0.109687:0.0790598:0.0904558)	NA	NA	NA	NA
2833	DN312571.1	Dugesiidae	MYN	0.250335	2.98713	0.0838047	0	240	53.6689	186.331	NA	95	55.6018	39.3982	NA	NA	0.862337	0.84844:2.61159:1:1:1:1	0.104336(0.126016:0.0853659:0.101626)	NA	NA	NA	NA
2840	EG413414.1	Dugesiidae	MYN	0.64025	3.64471	0.175666	9.95372e-20	549	128.974	420.026	NA	291	111.187	179.813	NA	NA	1.34607	1.16249:1.24563:1:1:1:1	0.249623(0.29638:0.21267:0.239819)	NA	NA	NA	NA
2841	FY959643.1	Dugesiidae	MYN	0.0942626	3.81799	0.0246891	0	798	162.496	635.504	NA	235	178.816	56.1838	NA	NA	0.852521	1.31031:1.04429:1:1:1:1	0.213218(0.232759:0.127586:0.27931)	NA	NA	NA	NA
2845	F47D12.4c	C. elegans	MYN	0.640747	3.62372	0.17682	1.52623e-15	588	125.414	462.586	NA	300	102.411	197.589	NA	NA	1.27698	1.25567:1.2004:1:1:1:1	0.204689(0.268061:0.161597:0.184411)	NA	NA	NA	NA
2846	DN315058.1	Dugesiidae	MYN	0.295858	2.95428	0.100146	0	294	51.3691	242.631	NA	120	61.169	58.831	NA	NA	0.760351	0.711599:1.92675:1:1:1:1	0.114943(0.130542:0.1133:0.100985)	NA	NA	NA	NA
2852	F45E6.3	C. elegans	MYN	0.789753	3.18865	0.247676	1.16089e-06	312	70.2132	241.787	NA	174	56.6446	117.355	NA	NA	1.32961	0.953113:1.62534:1:1:1:1	0.0548293(0.0631808:0.046841:0.0544662)	NA	NA	NA	NA
2853	FY928395.1	Dugesiidae	MYN	0.69045	3.08141	0.22407	2.34378e-10	318	60.8579	257.142	NA	166	53.1221	112.878	NA	NA	1.14802	0.634191:0.87256:1:1:1:1	0.212963(0.217593:0.162037:0.259259)	NA	NA	NA	NA
2855	ZC434.7b	C. elegans	MYN	0.769054	2.65914	0.289212	2.08377e-09	225	34.6575	190.343	NA	122	33.1129	88.8871	NA	NA	1.06019	0.379565:1.30565:1:1:1:1	0.165217(0.182609:0.152174:0.16087)	NA	NA	NA	NA
2857	DN298895.1	Dugesiidae	MYN	0.935259	2.68254	0.348646	0.115414	186	43.1606	142.839	NA	103	28.6283	74.3717	NA	NA	1.34071	1.09628:2.30506:1:1:1:1	0.245421(0.230769:0.258242:0.247253)	NA	NA	NA	NA
2860	FY932138.1	Dugesiidae	MYN	0.450341	2.9093	0.154794	1.81759e-11	237	48.3789	188.621	NA	105	41.791	63.209	NA	NA	0.952288	0.981354:1.91237:1:1:1:1	0.116352(0.147799:0.100629:0.100629)	NA	NA	NA	NA
2861	FY949513.1	Dugesiidae	MYN	1.49839	3.10063	0.483252	7.57367e-05	327	62.4381	264.562	NA	222	54.9325	167.067	NA	NA	1.80432	1.29774:0.644709:1:1:1:1	0.178322(0.199301:0.146853:0.188811)	NA	NA	NA	NA
2862	BP187629.1	Dugesiidae	MYN	0.409328	2.7314	0.14986	2.55436e-10	210	38.163	171.837	NA	86	32.0216	53.9784	NA	NA	0.831315	1.0735:1.39956:1:1:1:1	0.180108(0.205645:0.157258:0.177419)	NA	NA	NA	NA
2863	DN314205.1	Dugesiidae	MYN	0.459454	3.44056	0.133541	0	537	98.2394	438.761	NA	252	102.448	149.552	NA	NA	1.00482	0.609933:0.893417:1:1:1:1	0.165485(0.196809:0.125887:0.173759)	NA	NA	NA	NA
2868	EG354657.1	Dugesiidae	MYN	1.18467	2.09322	0.565955	0.173995	222	46.3377	175.662	NA	137	32.6207	104.379	NA	NA	1.37431	0.0860689:2.56822:1:1:1:1	0.225309(0.283951:0.145062:0.246914)	NA	NA	NA	NA
2870	FY932913.1	Dugesiidae	MYN	0.0679631	3.7551	0.0180989	2.12707e-76	573	149.426	423.574	NA	155	127.498	27.502	NA	NA	1.02949	2.76406:1.755:1:1:1:1	0.249132(0.291667:0.182292:0.273438)	NA	NA	NA	NA
2877	F02E8.6	C. elegans	MYN	0.99921	4.66047	0.214401	6.73312e-20	2106	499.678	1606.32	NA	1266	385.546	880.454	NA	NA	1.8679	1.11137:1.9785:1:1:1:1	0.126133(0.139485:0.1098:0.129113)	NA	NA	NA	NA
2879	DN303044.1	Dugesiidae	MYN	0.350133	2.80857	0.124666	5.4677e-13	177	42.2988	134.701	NA	75	37.4469	37.5531	NA	NA	0.937641	1.73216:1.94458:1:1:1:1	0.11358(0.118519:0.0888889:0.133333)	NA	NA	NA	NA
2885	FY943204.1	Dugesiidae	MYN	0.590553	3.93724	0.149992	2.00745e-30	897	190.5	706.5	NA	451	163.327	287.673	NA	NA	1.3013	1.18999:1.19031:1:1:1:1	0.237474(0.259202:0.204755:0.248466)	NA	NA	NA	NA
2886	FY968443.1	Dugesiidae	MYN	0.353249	2.13238	0.16566	2.3703e-05	81	17.1702	63.8298	NA	32	14.1362	17.8638	NA	NA	0.730385	1.75884:1.62352:1:1:1:1	0.0606061(0.0707071:0.0454545:0.0656566)	NA	NA	NA	NA
2889	FY936957.1	Dugesiidae	MYN	0.519595	3.36477	0.154422	2.90619e-22	429	88.7982	340.202	NA	209	81.741	127.259	NA	NA	1.10852	0.891627:1.75449:1:1:1:1	0.255238(0.264286:0.292857:0.208571)	NA	NA	NA	NA
2890	F49E10.1	C. elegans	MYN	0.83748	3.4265	0.244413	5.33821e-18	477	96.4154	380.585	NA	280	90.4794	189.521	NA	NA	1.3608	0.877989:1.60276:1:1:1:1	0.0499084(0.0625:0.0425824:0.0446429)	NA	NA	NA	NA
2891	BW636336.1	Dugesiidae	MYN	0.353035	3.15256	0.111984	2.11396e-18	309	66.9142	242.086	NA	125	57.0102	67.9898	NA	NA	0.959274	1.45564:1.24376:1:1:1:1	0.153374(0.184049:0.122699:0.153374)	NA	NA	NA	NA
2892	FY936847.1	Dugesiidae	MYN	0.281783	3.26312	0.0863538	8.96938e-36	345	77.5426	267.457	NA	138	75.4007	62.5993	NA	NA	0.951872	1.48891:1.09743:1:1:1:1	0.234667(0.272:0.188:0.244)	NA	NA	NA	NA
2896	EE282569.1	Dugesiidae	MYN	0.37912	3.65306	0.103781	1.13623e-28	528	130.419	397.581	NA	228	109.825	118.175	NA	NA	1.1878	1.54385:1.21492:1:1:1:1	0.248879(0.309417:0.217489:0.219731)	NA	NA	NA	NA
2897	FG311705.1	Dugesiidae	MYN	0.357183	2.88713	0.123715	1.46086e-18	231	46.9701	184.03	NA	96	44.2453	51.7547	NA	NA	0.871608	0.82635:0.591893:1:1:1:1	0.174174(0.207207:0.135135:0.18018)	NA	NA	NA	NA
2898	EC618392.1	Dugesiidae	MYN	0.375203	3.50269	0.107119	1.71728e-39	483	106.724	376.276	NA	213	102.4	110.6	NA	NA	1.06626	1.07165:1.4832:1:1:1:1	0.185351(0.215247:0.17713:0.163677)	NA	NA	NA	NA
2899	BP185349.1	Dugesiidae	MYN	0.0720669	2.49007	0.0289418	4.86594e-05	54	9.68338	44.3166	NA	10	7	3	NA	NA	0.505668	2:2:1:1:1:1	0.161905(0.185714:0.0642857:0.235714)	NA	NA	NA	NA
2901	BP188219.1	Dugesiidae	MYN	0.136347	2.10981	0.0646252	1.14872e-08	66	16.6612	49.3388	NA	21	14.8818	6.11824	NA	NA	0.634535	2:2:1:1:1:1	0.0339703(0.0414013:0.0254777:0.0350318)	NA	NA	NA	NA
2908	FY956313.1	Dugesiidae	MYN	0.0718712	3.77262	0.0190507	3.10862e-117	747	152.958	594.042	NA	191	150.381	40.6193	NA	NA	0.829648	0.565769:1.41022:1:1:1:1	0.228346(0.269291:0.204724:0.211024)	NA	NA	NA	NA
2909	DN298584.1	Dugesiidae	MYN	0.319618	2.38116	0.134228	2.06199e-07	123	23.924	99.076	NA	45	19.3408	25.6592	NA	NA	0.720595	0.821531:1.33849:1:1:1:1	0.0484848(0.0515152:0.0484848:0.0454545)	NA	NA	NA	NA
2911	FY951212.1	Dugesiidae	MYN	0.232977	2.32421	0.100239	0	141	22.1746	118.825	NA	55	31.3208	23.6792	NA	NA	0.561859	0.378957:1.35247:1:1:1:1	0.0475177(0.0574468:0.0382979:0.0468085)	NA	NA	NA	NA
2916	DN304569.1	Dugesiidae	MYN	0.295777	3.71732	0.0795672	3.3397e-38	630	142.085	487.915	NA	237	118.186	118.814	NA	NA	1.06744	0.920378:2.66249:1:1:1:1	0.214506(0.238426:0.196759:0.208333)	NA	NA	NA	NA
2917	DN305922.1	Dugesiidae	MYN	0.725642	3.37464	0.215028	2.49058e-08	426	89.9741	336.026	NA	226	70.8042	155.196	NA	NA	1.28513	1.08869:1.96799:1:1:1:1	0.242424(0.285354:0.20202:0.239899)	NA	NA	NA	NA
2918	DN314511.1	Dugesiidae	MYN	1.40161	3.43276	0.408305	2.34386e-08	513	97.2238	415.776	NA	339	86.1524	252.848	NA	NA	1.78656	0.933818:1.28285:1:1:1:1	0.236682(0.271689:0.184932:0.253425)	NA	NA	NA	NA
2920	FY969205.1	Dugesiidae	MYN	0.619879	3.86002	0.16059	1.12146e-24	750	171.862	578.138	NA	388	145.128	242.872	NA	NA	1.36236	1.11021:1.99011:1:1:1:1	0.240084(0.275574:0.222338:0.222338)	NA	NA	NA	NA
2921	FY942680.1	Dugesiidae	MYN	1.02733	3.86337	0.265915	1.19263e-16	891	172.631	718.369	NA	544	150.051	393.949	NA	NA	1.57681	0.782445:1.76899:1:1:1:1	0.255141(0.290584:0.262175:0.212662)	NA	NA	NA	NA
2924	DN296848.1	Dugesiidae	MYN	0.316357	3.84874	0.0821975	1.37141e-52	717	169.297	547.703	NA	292	151.444	140.556	NA	NA	1.15042	0.673927:2.33215:1:1:1:1	0.241396(0.278761:0.210914:0.234513)	NA	NA	NA	NA
2925	FY948760.1	Dugesiidae	MYN	0.347153	3.9116	0.0887496	3.5225e-64	852	184.098	667.902	NA	357	172.295	184.705	NA	NA	1.11735	0.799996:1.49817:1:1:1:1	0.247102(0.312239:0.212796:0.216273)	NA	NA	NA	NA
2929	FY939808.1	Dugesiidae	MYN	1.26352	2.96362	0.426343	4.37201e-21	342	52.0128	289.987	NA	223	57.6499	165.35	NA	NA	1.52208	0.208037:1.1214:1:1:1:1	0.0891089(0.118812:0.0726073:0.0759076)	NA	NA	NA	NA
2935	EG407084.1	Dugesiidae	MYN	0.500208	2.5193	0.19855	0.00313658	126	31.031	94.969	NA	55	20.671	34.329	NA	NA	0.997466	1.12771:3.32813:1:1:1:1	0.0533333(0.04:0.0542857:0.0657143)	NA	NA	NA	NA
2940	FY976798.1	Dugesiidae	MYN	0.751535	3.30804	0.227184	2.5644e-23	453	82.3288	370.671	NA	255	81.8569	173.143	NA	NA	1.21616	0.735649:1.50088:1:1:1:1	0.21988(0.228916:0.198795:0.231928)	NA	NA	NA	NA
2944	FY958181.1	Dugesiidae	MYN	0.308849	3.85611	0.0800934	6.56914e-64	825	170.97	654.03	NA	324	159.105	164.895	NA	NA	1.04397	1.1388:1.69855:1:1:1:1	0.250801(0.298077:0.213942:0.240385)	NA	NA	NA	NA
2947	DN305510.1	Dugesiidae	MYN	0.23513	3.2223	0.0729696	1.78101e-37	348	73.4351	274.565	NA	127	71.9902	55.0098	NA	NA	0.865484	1.58118:2.84365:1:1:1:1	0.160661(0.207207:0.123874:0.150901)	NA	NA	NA	NA
2950	FY954483.1	Dugesiidae	MYN	0.209844	3.21113	0.0653491	0	402	72.349	329.651	NA	145	85.0536	59.9464	NA	NA	0.749993	0.359078:2.00133:1:1:1:1	0.115784(0.141745:0.0872274:0.11838)	NA	NA	NA	NA
2953	DN304126.1	Dugesiidae	MYN	0.893953	3.09751	0.288604	0.00026028	288	62.1787	225.821	NA	163	47.2248	115.775	NA	NA	1.3697	0.486325:0.954468:1:1:1:1	0.191358(0.207407:0.192593:0.174074)	NA	NA	NA	NA
2955	DN293202.1	Dugesiidae	MYN	0.394186	3.11563	0.126519	0	405	63.6995	341.3	NA	173	69.444	103.556	NA	NA	0.822223	0.350779:0.868469:1:1:1:1	0.202614(0.228758:0.19281:0.186275)	NA	NA	NA	NA
2959	EG408686.1	Dugesiidae	MYN	0.4392	2.9156	0.150638	2.97457e-08	183	48.7874	134.213	NA	83	38.6429	44.3571	NA	NA	1.0994	1.67012:1.65311:1:1:1:1	0.0890411(0.0924658:0.0719178:0.10274)	NA	NA	NA	NA
2961	FY940810.1	Dugesiidae	MYN	0.234607	3.90298	0.0601099	4.57838e-77	819	181.993	637.007	NA	297	169.229	127.771	NA	NA	1.04977	0.841611:1.94188:1:1:1:1	0.214372(0.259058:0.164855:0.219203)	NA	NA	NA	NA
2962	C43G2.1	C. elegans	MYN	0.466816	3.88253	0.120235	3.30488e-22	660	177.098	482.902	NA	303	135.524	167.476	NA	NA	1.38336	1.50232:2.74438:1:1:1:1	0.133261(0.132898:0.11329:0.153595)	NA	NA	NA	NA
2963	EG348873.1	Dugesiidae	MYN	0.199538	3.45514	0.0577509	7.23734e-37	441	100.169	340.831	NA	145	85.3347	59.6653	NA	NA	0.939017	1.4466:1.2948:1:1:1:1	0.239726(0.275685:0.219178:0.224315)	NA	NA	NA	NA
2965	FY955098.1	Dugesiidae	MYN	0.313739	3.74196	0.0838434	1.72196e-48	675	146.831	528.169	NA	267	132.056	134.944	NA	NA	1.05947	1.04339:1.71667:1:1:1:1	0.237711(0.285714:0.195853:0.231567)	NA	NA	NA	NA
2968	BW635633.1	Dugesiidae	MYN	0.207369	3.22401	0.0643203	0	330	73.6023	256.398	NA	123	76.7078	46.2922	NA	NA	0.880192	0.836802:1.61029:1:1:1:1	0.192029(0.166667:0.152174:0.257246)	NA	NA	NA	NA
2969	FG311165.1	Dugesiidae	MYN	0.441205	2.653	0.166304	9.64848e-05	111	30.9415	80.0585	NA	49	22.531	26.469	NA	NA	1.05775	2.2512:2.45323:1:1:1:1	0.238977(0.277778:0.224868:0.214286)	NA	NA	NA	NA
2970	BW635028.1	Dugesiidae	MYN	0.97316	2.21497	0.439355	0.247485	102	24.9852	77.0148	NA	58	16.9482	41.0518	NA	NA	1.27734	1.64442:2.64796:1:1:1:1	0.207692(0.2:0.153846:0.269231)	NA	NA	NA	NA
2973	FY944591.1	Dugesiidae	MYN	0.694895	3.48841	0.199201	5.53868e-21	567	104.712	462.288	NA	304	96.1381	207.862	NA	NA	1.21079	0.890408:1.58954:1:1:1:1	0.143716(0.147541:0.131148:0.152459)	NA	NA	NA	NA
2974	BW643850.1	Dugesiidae	MYN	1.13797	3.27614	0.347352	1.24336e-06	357	78.9	278.1	NA	228	67.8742	160.126	NA	NA	1.61053	0.843823:1.54524:1:1:1:1	0.238739(0.209459:0.263514:0.243243)	NA	NA	NA	NA
2975	BP186687.1	Dugesiidae	MYN	2.08023	3.2239	0.645251	0.137169	300	73.5922	226.408	NA	215	57.7133	157.287	NA	NA	2.36078	2:2:1:1:1:1	0.223724(0.193694:0.207207:0.27027)	NA	NA	NA	NA
2983	EG408671.1	Dugesiidae	MYN	0.112156	3.02677	0.0370546	3.54299e-22	216	56.5822	159.418	NA	61	44.4724	16.5276	NA	NA	0.875653	2:2:1:1:1:1	0.12362(0.149007:0.0728477:0.149007)	NA	NA	NA	NA
2984	FY945096.1	Dugesiidae	MYN	0.760559	2.81413	0.270265	4.65037e-07	195	42.6134	152.387	NA	108	37.0109	70.9891	NA	NA	1.20933	1.24156:2.48961:1:1:1:1	0.0643045(0.0708661:0.0472441:0.0748031)	NA	NA	NA	NA
2985	FY968905.1	Dugesiidae	MYN	0.142562	2.60117	0.0548068	8.82243e-18	108	32.0798	75.9202	NA	40	30.1743	9.82573	NA	NA	0.872854	0.97693:0.737794:1:1:1:1	0.0814249(0.0992366:0.0763359:0.0687023)	NA	NA	NA	NA
2988	KC508615.1	Dugesiidae	MYN	0.964798	4.4689	0.215892	4.80632e-49	2133	387.043	1745.96	NA	1287	351.926	935.074	NA	NA	1.60064	0.93584:1.15512:1:1:1:1	0.215347(0.240594:0.214356:0.191089)	NA	NA	NA	NA
2991	R53.3a	C. elegans	MYN	1.2186	3.81771	0.319196	0.000222007	627	162.434	464.566	NA	396	121.902	274.098	NA	NA	1.89194	0.508209:1.61444:1:1:1:1	0.0865562(0.0801105:0.0957643:0.0837937)	NA	NA	NA	NA
2992	EE669372.1	Dugesiidae	MYN	0.299317	2.93287	0.102056	6.68917e-15	252	49.9237	202.076	NA	91	41.3532	49.6468	NA	NA	0.82105	0.830739:1.38637:1:1:1:1	0.106061(0.131016:0.0882353:0.0989305)	NA	NA	NA	NA
2994	FY933406.1	Dugesiidae	MYN	0.491187	3.75718	0.130733	2.14464e-24	600	149.842	450.158	NA	285	123.387	161.613	NA	NA	1.30683	0.715257:1.35552:1:1:1:1	0.260228(0.303823:0.241449:0.235412)	NA	NA	NA	NA
2998	BW639328.1	Dugesiidae	MYN	0.196775	3.31177	0.0594168	3.64735e-32	366	82.7394	283.261	NA	120	71.2867	48.7133	NA	NA	0.900963	1.14754:1.58794:1:1:1:1	0.240149(0.297125:0.188498:0.234824)	NA	NA	NA	NA
3004	FY939341.1	Dugesiidae	MYN	1.17395	0.999967	1.17399	0.366631	96	27.9786	68.0214	NA	53	13.6982	39.3018	NA	NA	1.12325	8.02625:1.42601:1:1:1:1	0.246377(0.304348:0.222826:0.211957)	NA	NA	NA	NA
3011	FY976823.1	Dugesiidae	MYN	0.150047	2.37753	0.0631106	5.63089e-09	87	23.8084	63.1916	NA	27	18.6877	8.31225	NA	NA	0.759619	8.82901:18.1262:1:1:1:1	0.116352(0.113208:0.103774:0.132075)	NA	NA	NA	NA
3012	FY945960.1	Dugesiidae	MYN	0.370804	3.62468	0.1023	0	663	125.576	537.424	NA	286	130.025	155.975	NA	NA	0.987105	0.632095:1.98113:1:1:1:1	0.216667(0.234:0.202:0.214)	NA	NA	NA	NA
3013	FY939221.1	Dugesiidae	MYN	0.914021	1.50323	0.608038	0.183933	177	34.8854	142.115	NA	97	22.6383	74.3617	NA	NA	1.03015	2.1088:1.56973:1:1:1:1	0.0548862(0.064257:0.0481928:0.0522088)	NA	NA	NA	NA
3023	EE281682.1	Dugesiidae	MYN	1.75773	3.24088	0.542361	0.0282231	390	75.2771	314.723	NA	262	58.8206	203.179	NA	NA	2.044	0.948858:1.18392:1:1:1:1	0.195364(0.225166:0.152318:0.208609)	NA	NA	NA	NA
3025	FY933569.1	Dugesiidae	MYN	0.454002	2.72327	0.166712	7.98469e-10	153	37.7517	115.248	NA	73	33.8672	39.1328	NA	NA	1.01393	1.11874:1.69088:1:1:1:1	0.0525956(0.0532787:0.0553279:0.0491803)	NA	NA	NA	NA
3028	R74.1	C. elegans	MYN	0.366573	4.68668	0.0782159	1.10579e-162	2376	517.45	1858.55	NA	1017	479.994	537.006	NA	NA	1.30742	1.04617:1.42141:1:1:1:1	0.153622(0.176936:0.131973:0.151957)	NA	NA	NA	NA
3030	FY935321.1	Dugesiidae	MYN	0.479923	3.46662	0.138441	0	552	101.713	450.287	NA	265	106.415	158.585	NA	NA	1.03026	0.934391:1.32238:1:1:1:1	0.202628(0.240664:0.178423:0.188797)	NA	NA	NA	NA
3035	HO006909.1	Dugesiidae	MYN	0.397419	3.20941	0.123829	2.11994e-16	363	72.1833	290.817	NA	149	60.0092	88.9908	NA	NA	0.956588	0.615704:1.30053:1:1:1:1	0.158487(0.184049:0.141104:0.150307)	NA	NA	NA	NA
3038	FY956901.1	Dugesiidae	MYN	0.0765671	3.57369	0.0214252	8.46352e-78	507	117.322	389.678	NA	140	111.721	28.2792	NA	NA	0.885817	2:2:1:1:1:1	0.223529(0.267647:0.132353:0.270588)	NA	NA	NA	NA
3039	BW638176.1	Dugesiidae	MYN	0.286973	3.23083	0.0888233	0	387	74.275	312.725	NA	154	79.6082	74.3918	NA	NA	0.851974	1.23243:1.17681:1:1:1:1	0.153566(0.174672:0.139738:0.146288)	NA	NA	NA	NA
3041	DN300218.1	Dugesiidae	MYN	0.730686	2.65042	0.275687	0.00125339	132	34.257	97.743	NA	71	26.2026	44.7974	NA	NA	1.2289	3.08547:2.77478:1:1:1:1	0.191358(0.222222:0.148148:0.203704)	NA	NA	NA	NA
3043	GW840729.1	Dugesiidae	MYN	0.863135	3.98995	0.216327	1.36799e-30	936	204.371	731.629	NA	557	187.136	369.864	NA	NA	1.54586	0.906994:2.27159:1:1:1:1	0.23717(0.264574:0.214499:0.232436)	NA	NA	NA	NA
3044	FY938935.1	Dugesiidae	MYN	0.254889	3.45908	0.0736869	0	474	100.696	373.304	NA	182	101.683	80.3169	NA	NA	0.935586	0.871129:1.72889:1:1:1:1	0.127315(0.149306:0.09375:0.138889)	NA	NA	NA	NA
3053	FY940535.1	Dugesiidae	MYN	1.29084	1.57676	0.818663	1	147	40.3692	106.631	NA	90	24.8505	65.1495	NA	NA	1.36936	2:2:1:1:1:1	0.22695(0.27305:0.166667:0.241135)	NA	NA	NA	NA
3054	DN301344.1	Dugesiidae	MYN	0.335612	3.12435	0.107418	0	345	64.4445	280.556	NA	148	72.507	75.493	NA	NA	0.856536	1.05352:1.0458:1:1:1:1	0.181704(0.184211:0.142857:0.218045)	NA	NA	NA	NA
3055	BP191461.1	Dugesiidae	MYN	0.548386	3.09646	0.177101	1.43289e-21	369	62.0918	306.908	NA	179	61.2323	117.768	NA	NA	0.977152	0.337948:1.01466:1:1:1:1	0.225939(0.244718:0.204225:0.228873)	NA	NA	NA	NA
3058	EE283948.1	Dugesiidae	MYN	0.389265	2.994	0.130015	7.61547e-14	222	54.1628	167.837	NA	98	47.0873	50.9127	NA	NA	1.02476	1.93178:1.08964:1:1:1:1	0.140244(0.155488:0.125:0.140244)	NA	NA	NA	NA
3059	EC614588.1	Dugesiidae	MYN	0.725243	2.90258	0.249861	3.32567e-19	258	47.9477	210.052	NA	146	49.9412	96.0588	NA	NA	1.12989	0.929462:1.03506:1:1:1:1	0.0888325(0.104061:0.0736041:0.0888325)	NA	NA	NA	NA
3063	Y46G5A.4	C. elegans	MYN	0.481428	4.42155	0.108882	3.64219e-80	1566	363.36	1202.64	NA	749	324.104	424.896	NA	NA	1.39566	1.23355:1.44091:1:1:1:1	0.0571495(0.0742712:0.0453494:0.0518279)	NA	NA	NA	NA
3064	DN312516.1	Dugesiidae	MYN	0.427493	3.43331	0.124513	6.79886e-29	471	97.2949	373.705	NA	210	89.3444	120.656	NA	NA	1.04841	2.20514:1.65005:1:1:1:1	0.165913(0.214932:0.128959:0.153846)	NA	NA	NA	NA
3067	FY943965.1	Dugesiidae	MYN	0.208321	3.60435	0.0577971	4.31396e-64	594	122.218	471.782	NA	204	118.475	85.525	NA	NA	0.907066	0.710758:1.48324:1:1:1:1	0.253214(0.291322:0.233471:0.234848)	NA	NA	NA	NA
3071	DN310800.1	Dugesiidae	MYN	0.159299	2.74769	0.0579756	0	270	39.0011	230.999	NA	82	49.0024	32.9976	NA	NA	0.533189	0.402586:1.00079:1:1:1:1	0.0836941(0.0952381:0.0649351:0.0909091)	NA	NA	NA	NA
3072	ZK377.2a	C. elegans	MYN	0.543706	3.33492	0.163034	4.43507e-12	339	85.3331	253.667	NA	167	69.0372	97.9628	NA	NA	1.24631	2.25611:1.7184:1:1:1:1	0.0195692(0.0244287:0.0212766:0.0130024)	NA	NA	NA	NA
3073	DN302003.1	Dugesiidae	MYN	0.321717	3.68808	0.0872315	8.48946e-36	600	136.652	463.348	NA	236	115.058	120.942	NA	NA	1.08842	1.82571:1.23975:1:1:1:1	0.230392(0.291667:0.183824:0.215686)	NA	NA	NA	NA
3074	EE668129.1	Dugesiidae	MYN	1.21151	3.71406	0.326196	3.23279e-06	594	141.468	452.532	NA	381	113.46	267.54	NA	NA	1.80752	0.980146:1.677:1:1:1:1	0.238942(0.266588:0.235782:0.214455)	NA	NA	NA	NA
3078	FY926807.1	Dugesiidae	MYN	0.842015	2.91676	0.288682	1.18585e-10	273	48.8624	224.138	NA	158	46.3413	111.659	NA	NA	1.21336	0.702041:1.25045:1:1:1:1	0.124762(0.171429:0.105714:0.0971429)	NA	NA	NA	NA
3081	BW637979.1	Dugesiidae	MYN	0.0430963	2.33308	0.0184718	1.04301e-09	75	23.6524	51.3476	NA	19	16.9487	2.05129	NA	NA	0.765278	2:2:1:1:1:1	0.2(0.22:0.12:0.26)	NA	NA	NA	NA
3083	BW637989.1	Dugesiidae	MYN	1.44473	3.07119	0.470414	0.000139698	285	60.0342	224.966	NA	195	52.611	142.389	NA	NA	1.78734	1.1925:1.48006:1:1:1:1	0.144578(0.165663:0.135542:0.13253)	NA	NA	NA	NA
3089	DN313320.1	Dugesiidae	MYN	0.662331	2.6933	0.245918	2.59909e-05	177	36.2726	140.727	NA	91	29.9186	61.0814	NA	NA	1.07854	1.06063:1.80965:1:1:1:1	0.0448718(0.0442308:0.0307692:0.0596154)	NA	NA	NA	NA
3090	DN314669.1	Dugesiidae	MYN	0.345666	2.97799	0.116074	2.44146e-24	243	53.0192	189.981	NA	105	52.5898	52.4102	NA	NA	0.920002	0.803836:1.83016:1:1:1:1	0.258226(0.281116:0.233906:0.259657)	NA	NA	NA	NA
3094	FY925196.1	Dugesiidae	MYN	0.314303	2.54652	0.123425	0	177	29.8254	147.175	NA	71	33.8135	37.1865	NA	NA	0.690443	0.523136:3.10686:1:1:1:1	0.0527066(0.0576923:0.0470085:0.0534188)	NA	NA	NA	NA
3097	EG353792.1	Dugesiidae	MYN	1.66337	3.61605	0.459995	0.0425137	465	124.139	340.861	NA	317	93.4473	223.553	NA	NA	2.18467	0.981099:1.74156:1:1:1:1	0.251445(0.236994:0.268786:0.248555)	NA	NA	NA	NA
3099	FY939725.1	Dugesiidae	MYN	0.0211356	3.79373	0.00557119	0	783	157.323	625.677	NA	172	158.963	13.0368	NA	NA	0.779138	0.927258:1.27254:1:1:1:1	0.240385(0.302885:0.197115:0.221154)	NA	NA	NA	NA
3100	DN312254.1	Dugesiidae	MYN	0.67566	3.0263	0.223263	3.57002e-11	225	56.5467	168.453	NA	125	51.5665	73.4335	NA	NA	1.26642	1.37144:4.32146:1:1:1:1	0.251156(0.266078:0.241488:0.245902)	NA	NA	NA	NA
3107	BP185785.1	Dugesiidae	MYN	0.73301	3.35232	0.218657	9.84918e-14	405	87.3357	317.664	NA	225	77.6437	147.356	NA	NA	1.29785	1.11087:2.42215:1:1:1:1	0.251925(0.269802:0.285479:0.200495)	NA	NA	NA	NA
3108	FY946951.1	Dugesiidae	MYN	1.04216	3.80486	0.273902	2.31616e-23	840	159.676	680.324	NA	527	149.792	377.208	NA	NA	1.56732	0.859307:1.0579:1:1:1:1	0.214138(0.235294:0.219814:0.187307)	NA	NA	NA	NA
3109	FY935564.1	Dugesiidae	MYN	0.111856	3.6911	0.0303042	7.72035e-94	588	137.204	450.796	NA	183	136.251	46.7488	NA	NA	0.947038	2.36915:1.67553:1:1:1:1	0.223801(0.283304:0.168739:0.219361)	NA	NA	NA	NA
3116	Y57G11C.11a	C. elegans	MYN	0.588891	2.69634	0.218404	1.22315e-05	135	36.42	98.58	NA	69	29.2931	39.7069	NA	NA	1.15743	1.48541:0.465043:1:1:1:1	0.0317164(0.0298507:0.0298507:0.0354478)	NA	NA	NA	NA
3118	BW642844.1	Dugesiidae	MYN	0.062383	3.10482	0.0200923	0	288	62.7881	225.212	NA	77	63.5296	13.4704	NA	NA	0.725678	0.980317:1.78389:1:1:1:1	0.251389(0.275:0.191667:0.2875)	NA	NA	NA	NA
3122	DN316200.1	Dugesiidae	MYN	0.737162	2.6932	0.273713	1.05228e-16	210	36.2677	173.732	NA	120	39.3862	80.6138	NA	NA	1.07498	0.436459:1.04777:1:1:1:1	0.0731523(0.0950226:0.0678733:0.0565611)	NA	NA	NA	NA
3126	BW638205.1	Dugesiidae	MYN	0.979922	1.43442	0.683148	0.374686	180	41.5934	138.407	NA	99	25.3047	73.6953	NA	NA	1.08494	0.535958:1.14911:1:1:1:1	0.252621(0.254717:0.27044:0.232704)	NA	NA	NA	NA
3131	FY939792.1	Dugesiidae	MYN	1.42223	3.6027	0.394768	1.1119e-06	585	121.948	463.052	NA	382	101.671	280.329	NA	NA	1.87677	1.45956:4.61004:1:1:1:1	0.167256(0.183746:0.164311:0.15371)	NA	NA	NA	NA
3132	EG350409.1	Dugesiidae	MYN	0.763664	3.57812	0.213426	1.30065e-26	582	118.017	463.983	NA	333	113.646	219.354	NA	NA	1.33437	0.981897:1.10624:1:1:1:1	0.24664(0.294355:0.245968:0.199597)	NA	NA	NA	NA
3136	FY951029.1	Dugesiidae	MYN	1.76015	0.991868	1.77458	0.396819	24	3.75276	20.2472	NA	17	3.26733	13.7327	NA	NA	1.64002	2:2:1:1:1:1	0.198925(0.225806:0.16129:0.209677)	NA	NA	NA	NA
3138	EE280712.1	Dugesiidae	MYN	0.620951	3.40032	0.182615	2.36142e-17	420	93.1084	326.892	NA	219	82.5095	136.491	NA	NA	1.2371	0.934935:1.15373:1:1:1:1	0.259766(0.320313:0.244141:0.214844)	NA	NA	NA	NA
3140	DN306593.1	Dugesiidae	MYN	0.700622	2.63695	0.265694	0.000377557	162	33.6474	128.353	NA	84	26.2896	57.7104	NA	NA	1.1028	1.54554:1.04771:1:1:1:1	0.0657658(0.0702703:0.0594595:0.0675676)	NA	NA	NA	NA
3141	Y102A5A.1	C. elegans	MYN	1.10789	2.666	0.415563	8.83228e-06	978	251.965	726.035	NA	600	183.571	416.429	NA	NA	1.50931	1.71775:0.899954:1:1:1:1	0.0624838(0.0791115:0.0494934:0.0588465)	NA	NA	NA	NA
3142	EE280787.1	Dugesiidae	MYN	1.78756	2.02391	0.88322	0.849228	153	44.5991	108.401	NA	105	31.1981	73.8019	NA	NA	1.85646	0.823355:2.1117:1:1:1:1	0.231884(0.289855:0.195652:0.210145)	NA	NA	NA	NA
3145	BW635588.1	Dugesiidae	MYN	0.583363	3.60632	0.161761	1.12458e-20	531	122.538	408.462	NA	270	105.451	164.549	NA	NA	1.28096	1.31764:1.82728:1:1:1:1	0.224525(0.259067:0.150259:0.264249)	NA	NA	NA	NA
3147	F40F4.5	C. elegans	MYN	0.562298	4.32672	0.129959	1.73375e-33	1356	320.204	1035.8	NA	656	247.419	408.581	NA	NA	1.45122	1.12544:1.34278:1:1:1:1	0.223889(0.270833:0.200833:0.2)	NA	NA	NA	NA
3149	FY930759.1	Dugesiidae	MYN	0.582419	3.67742	0.158377	3.16237e-12	537	130.337	406.663	NA	260	97.0272	162.973	NA	NA	1.33362	0.769173:2.70019:1:1:1:1	0.239352(0.222222:0.2125:0.283333)	NA	NA	NA	NA
3150	FY948153.1	Dugesiidae	MYN	1.08389	3.47879	0.31157	0.00236155	387	83.9196	303.08	NA	233	62.3309	170.669	NA	NA	1.60321	1.21109:2.01876:1:1:1:1	0.217143(0.251429:0.18:0.22)	NA	NA	NA	NA
3153	DN310268.1	Dugesiidae	MYN	0.237147	2.3229	0.102091	2.99892e-08	93	22.1359	70.8641	NA	33	18.7265	14.2735	NA	NA	0.733598	1.41155:3.34693:1:1:1:1	0.0253333(0.034:0.016:0.026)	NA	NA	NA	NA
3154	DN309133.1	Dugesiidae	MYN	0.269058	3.75974	0.071563	0	726	150.354	575.646	NA	285	155.204	129.796	NA	NA	0.991974	1.34795:1.24485:1:1:1:1	0.250324(0.291829:0.214008:0.245136)	NA	NA	NA	NA
3156	FY941387.1	Dugesiidae	MYN	1.39724	3.54585	0.39405	4.09276e-08	576	113.046	462.954	NA	390	99.5441	290.456	NA	NA	1.81893	1.46528:1.73718:1:1:1:1	0.249612(0.334884:0.246512:0.167442)	NA	NA	NA	NA
3158	BP187355.1	Dugesiidae	MYN	0.455241	3.25023	0.140064	1.21806e-15	318	76.2217	241.778	NA	147	64.784	82.216	NA	NA	1.12518	1.06497:1.41477:1:1:1:1	0.25093(0.292265:0.21571:0.244817)	NA	NA	NA	NA
3159	DN313118.1	Dugesiidae	MYN	0.979369	2.00505	0.48845	0.000166111	708	180.655	527.345	NA	411	126.14	284.86	NA	NA	1.24109	1.2815:1.95665:1:1:1:1	0.22542(0.226619:0.188849:0.260791)	NA	NA	NA	NA
3162	EE667285.1	Dugesiidae	MYN	0.671262	3.61764	0.185552	1.01318e-29	660	124.402	535.598	NA	352	118.319	233.681	NA	NA	1.22662	0.708228:0.780701:1:1:1:1	0.218841(0.278261:0.154348:0.223913)	NA	NA	NA	NA
3163	BW642419.1	Dugesiidae	MYN	0.264435	3.01404	0.0877346	0	273	55.6295	217.37	NA	107	58.9838	48.0162	NA	NA	0.824724	0.800158:2.27287:1:1:1:1	0.228938(0.247253:0.186813:0.252747)	NA	NA	NA	NA
3165	HO006822.1	Dugesiidae	MYN	1.00195	3.14912	0.318169	0.000396003	309	66.6082	242.392	NA	181	51.2256	129.774	NA	NA	1.4648	1.08736:2.71677:1:1:1:1	0.147208(0.159898:0.147208:0.134518)	NA	NA	NA	NA
3171	FY968829.1	Dugesiidae	MYN	0.249021	3.81426	0.0652868	1.15535e-49	711	161.69	549.31	NA	253	136.761	116.239	NA	NA	1.0598	1.79111:1.32773:1:1:1:1	0.241338(0.267025:0.207885:0.249104)	NA	NA	NA	NA
3173	F25D7.3a	C. elegans	MYN	0.797205	3.07665	0.259115	1.53282e-14	339	60.4731	278.527	NA	194	58.5749	135.425	NA	NA	1.20383	0.918257:0.597568:1:1:1:1	0.0301918(0.0318237:0.0257038:0.0330477)	NA	NA	NA	NA
3178	BW635565.1	Dugesiidae	MYN	0.175846	2.90851	0.0604591	0	267	48.328	218.672	NA	92	57.8361	34.1639	NA	NA	0.670468	0.965745:1.15549:1:1:1:1	0.223404(0.244681:0.180851:0.244681)	NA	NA	NA	NA
3180	FY954350.1	Dugesiidae	MYN	0.0854131	3.71947	0.0229638	7.34955e-55	525	142.494	382.506	NA	140	109.318	30.682	NA	NA	1.07176	4.7337:3.03967:1:1:1:1	0.16087(0.181159:0.156522:0.144928)	NA	NA	NA	NA
3182	FY952392.1	Dugesiidae	MYN	0.433036	3.96307	0.109268	3.54593e-54	951	197.176	753.824	NA	427	180.099	246.901	NA	NA	1.16494	1.0727:1.73789:1:1:1:1	0.215839(0.237578:0.206522:0.203416)	NA	NA	NA	NA
3183	BW638498.1	Dugesiidae	MYN	1.23381	0.911341	1.35384	0.0156594	126	34.5505	91.4495	NA	68	12.9682	55.0318	NA	NA	1.14538	4.35851:1.72361:1:1:1:1	0.041116(0.0396476:0.0374449:0.0462555)	NA	NA	NA	NA
3188	BW638533.1	Dugesiidae	MYN	0.274247	3.09907	0.0884934	2.37531e-31	294	62.3081	231.692	NA	115	61.8989	53.1011	NA	NA	0.872918	1.58037:1.2828:1:1:1:1	0.235329(0.258803:0.221831:0.225352)	NA	NA	NA	NA
3190	K07H8.3	C. elegans	MYN	0.232233	2.79439	0.0831069	0	207	41.5069	165.493	NA	78	45.4126	32.5874	NA	NA	0.745988	1.38076:4.62754:1:1:1:1	0.0741758(0.0934066:0.0521978:0.0769231)	NA	NA	NA	NA
3191	EG418111.1	Dugesiidae	MYN	0.67144	2.90438	0.231182	0	282	48.0627	233.937	NA	152	50.9513	101.049	NA	NA	1.05201	0.411881:1.40206:1:1:1:1	0.171429(0.185714:0.160714:0.167857)	NA	NA	NA	NA
3194	FY934368.1	Dugesiidae	MYN	0.399658	2.89176	0.138206	7.36664e-08	159	47.261	111.739	NA	71	36.4667	34.5333	NA	NA	1.14041	2.25637:1.93305:1:1:1:1	0.0611111(0.0619048:0.0595238:0.0619048)	NA	NA	NA	NA
3196	BW635881.1	Dugesiidae	MYN	0.405488	2.79374	0.145142	4.27303e-15	183	41.4706	141.529	NA	84	39.8068	44.1932	NA	NA	0.946701	1.04796:1.40244:1:1:1:1	0.144345(0.142857:0.125:0.165179)	NA	NA	NA	NA
3200	F33H12.6	C. elegans	MYN	0.441306	2.42729	0.18181	3.53278e-07	99	25.4416	73.5584	NA	47	22.6563	24.3437	NA	NA	0.951675	0.859557:1.96642:1:1:1:1	0.00490196(0.00514706:0.00551471:0.00404412)	NA	NA	NA	NA
3201	AK388615.1	Dugesiidae	MYN	0.471644	3.66614	0.128649	5.51788e-33	576	132.712	443.288	NA	275	120.362	154.638	NA	NA	1.20766	1.12501:0.886143:1:1:1:1	0.263464(0.318777:0.218341:0.253275)	NA	NA	NA	NA
3204	EE667785.1	Dugesiidae	MYN	0.427567	3.77345	0.113309	2.55613e-42	732	153.126	578.874	NA	327	139.084	187.916	NA	NA	1.12749	0.805568:1.25521:1:1:1:1	0.225296(0.245059:0.250988:0.179842)	NA	NA	NA	NA
3207	DN309193.1	Dugesiidae	MYN	0.615295	2.56967	0.239445	4.82957e-06	156	30.7605	125.24	NA	77	26.2128	50.7872	NA	NA	1.00066	0.216016:2.94214:1:1:1:1	0.0384115(0.0488281:0.03125:0.0351563)	NA	NA	NA	NA
3211	FY955863.1	Dugesiidae	MYN	0.125008	3.90524	0.0320103	1.24915e-94	870	182.542	687.458	NA	243	164.139	78.8612	NA	NA	0.918169	0.793816:1.78056:1:1:1:1	0.228125(0.248438:0.196875:0.239063)	NA	NA	NA	NA
3212	BP190942.1	Dugesiidae	MYN	0.15632	3.11414	0.0501967	1.43659e-23	270	63.5732	206.427	NA	81	51.9836	29.0164	NA	NA	0.852758	2.39311:1.79475:1:1:1:1	0.140411(0.14726:0.109589:0.164384)	NA	NA	NA	NA
3214	DN312584.1	Dugesiidae	MYN	0.207502	2.90823	0.07135	0	279	48.3103	230.69	NA	94	52.2397	41.7603	NA	NA	0.675148	2.27893:1.59437:1:1:1:1	0.11875(0.15625:0.115625:0.084375)	NA	NA	NA	NA
3217	BW637402.1	Dugesiidae	MYN	0.552064	3.72401	0.148245	3.54693e-28	651	143.357	507.643	NA	324	126.888	197.112	NA	NA	1.25056	0.882403:1.40092:1:1:1:1	0.214784(0.263598:0.156904:0.223849)	NA	NA	NA	NA
3218	AY067739.1	Dugesiidae	MYN	0.506383	1.51686	0.333836	0.11579	36	8.88221	27.1178	NA	15	5.77676	9.22324	NA	NA	0.755697	1.07285:18.0296:1:1:1:1	0.223148(0.244444:0.194444:0.230556)	NA	NA	NA	NA
3219	FY947838.1	Dugesiidae	MYN	0.0353118	2.57574	0.0137094	3.5326e-18	120	31.0104	88.9896	NA	29	25.9894	3.01063	NA	NA	0.69181	2:2:1:1:1:1	0.0419948(0.0413386:0.0413386:0.0433071)	NA	NA	NA	NA
3221	JX010611.1	Dugesiidae	MYN	0.43157	3.57516	0.120713	2.77599e-23	489	117.553	371.447	NA	220	98.6229	121.377	NA	NA	1.18727	1.49816:2.46261:1:1:1:1	0.197211(0.189243:0.169323:0.233068)	NA	NA	NA	NA
3224	DN311161.1	Dugesiidae	MYN	0.370114	3.88457	0.0952778	6.98158e-43	813	177.582	635.418	NA	336	151.211	184.789	NA	NA	1.13777	0.684313:1.5434:1:1:1:1	0.236188(0.28453:0.160221:0.263812)	NA	NA	NA	NA
3226	DN313662.1	Dugesiidae	MYN	0.908909	3.68758	0.246479	2.18972e-10	648	136.561	511.439	NA	375	110.003	264.997	NA	NA	1.49449	0.988966:1.69393:1:1:1:1	0.231183(0.268817:0.188172:0.236559)	NA	NA	NA	NA
3229	ZC84.3	C. elegans	MYN	0.898525	3.82435	0.234948	1.37685e-10	651	163.881	487.119	NA	384	130.234	253.766	NA	NA	1.63506	1.70829:2.12162:1:1:1:1	0.0551034(0.0595117:0.0559512:0.0498474)	NA	NA	NA	NA
3230	Y71G12B.11b	C. elegans	MYN	0.708	4.87774	0.145149	1.12938e-66	2703	667.574	2035.43	NA	1478	550.131	927.869	NA	NA	1.73782	1.24254:1.2628:1:1:1:1	0.23494(0.276535:0.209409:0.218876)	NA	NA	NA	NA
3233	JQ425143.1	Dugesiidae	MYN	0.834332	3.91769	0.212965	6.26614e-12	783	185.598	597.402	NA	443	144.366	298.634	NA	NA	1.56519	2.77783:1.02599:1:1:1:1	0.238411(0.269868:0.226821:0.218543)	NA	NA	NA	NA
3238	BW635692.1	Dugesiidae	MYN	0.682919	3.91539	0.174419	1.27785e-28	795	185.03	609.97	NA	431	162.632	268.368	NA	NA	1.43525	1.70148:3.21055:1:1:1:1	0.232651(0.274744:0.196246:0.226962)	NA	NA	NA	NA
3240	EE282439.1	Dugesiidae	MYN	0.901942	3.17416	0.284152	7.90063e-06	552	132.297	419.703	NA	316	97.7819	218.218	NA	NA	1.44652	1.16288:1.8925:1:1:1:1	0.233396(0.241541:0.240602:0.218045)	NA	NA	NA	NA
3242	EE283742.1	Dugesiidae	MYN	0.526256	3.50571	0.150114	8.8923e-29	492	107.156	384.844	NA	246	101.005	144.995	NA	NA	1.17517	0.935215:0.954774:1:1:1:1	0.235294(0.281513:0.210084:0.214286)	NA	NA	NA	NA
3247	DN291704.1	Dugesiidae	MYN	1.38209	3.28059	0.421293	8.85568e-05	375	79.3698	295.63	NA	248	66.8892	181.111	NA	NA	1.78391	1.5717:0.711629:1:1:1:1	0.220513(0.217949:0.207692:0.235897)	NA	NA	NA	NA
3252	FY951133.1	Dugesiidae	MYN	0.302257	2.49598	0.121098	8.59798e-10	117	27.8818	89.1182	NA	47	24.8857	22.1143	NA	NA	0.825034	0.87237:0.893654:1:1:1:1	0.0527307(0.0536723:0.0451977:0.059322)	NA	NA	NA	NA
3254	DN312256.1	Dugesiidae	MYN	0.412052	2.6484	0.155585	7.29963e-06	153	34.1651	118.835	NA	63	25.7845	37.2155	NA	NA	0.911433	1.6001:1.89799:1:1:1:1	0.0473251(0.0514403:0.0473251:0.0432099)	NA	NA	NA	NA
3255	DN302837.1	Dugesiidae	MYN	0.580857	2.5806	0.225086	1.21819e-05	150	31.212	118.788	NA	72	25.4239	46.5761	NA	NA	0.996964	0.589363:4.68561:1:1:1:1	0.0725971(0.0828221:0.0674847:0.0674847)	NA	NA	NA	NA
3256	FY961544.1	Dugesiidae	MYN	0.517237	3.26254	0.158538	0	375	77.4825	297.517	NA	193	82.519	110.481	NA	NA	1.08447	0.68578:1.37683:1:1:1:1	0.216356(0.229814:0.208075:0.21118)	NA	NA	NA	NA
3258	FY944599.1	Dugesiidae	MYN	0.843221	3.2339	0.260744	2.53196e-06	501	126.45	374.55	NA	282	93.566	188.434	NA	NA	1.44662	0.982949:1.52265:1:1:1:1	0.230442(0.244898:0.196429:0.25)	NA	NA	NA	NA
3259	EC385436.1	Dugesiidae	MYN	0.263664	2.71059	0.0972716	7.96771e-15	165	37.1189	127.881	NA	62	33.7023	28.2977	NA	NA	0.814132	1.74616:1.91142:1:1:1:1	0.0584046(0.0705128:0.0576923:0.0470085)	NA	NA	NA	NA
3261	EE281940.1	Dugesiidae	MYN	0.37637	2.73012	0.137858	0	183	38.0978	144.902	NA	84	41.3502	42.6498	NA	NA	0.866385	0.786431:1.86109:1:1:1:1	0.0693848(0.0793991:0.0579399:0.0708155)	NA	NA	NA	NA
3262	FY949515.1	Dugesiidae	MYN	0.20716	3.88418	0.0533342	6.48662e-97	792	177.488	614.512	NA	286	175.038	110.962	NA	NA	1.03119	0.823671:1.18806:1:1:1:1	0.235983(0.275724:0.186075:0.246149)	NA	NA	NA	NA
3263	JX010625.1	Dugesiidae	MYN	0.774849	3.1636	0.244927	5.0896e-08	342	67.9062	274.094	NA	188	56.7988	131.201	NA	NA	1.24915	1.15205:1.93537:1:1:1:1	0.0908046(0.0965517:0.0965517:0.0793103)	NA	NA	NA	NA
3271	FY931526.1	Dugesiidae	MYN	0.0153594	2.80468	0.00547634	7.40279e-30	174	42.0802	131.92	NA	39	36.9989	2.00109	NA	NA	0.68993	2:2:1:1:1:1	0.0634589(0.0669456:0.0543933:0.0690377)	NA	NA	NA	NA
3273	EC386217.1	Dugesiidae	MYN	0.16102	3.72837	0.0431878	1.44382e-83	618	144.195	473.805	NA	210	141.487	68.5132	NA	NA	0.993373	1.50938:1.55683:1:1:1:1	0.22428(0.271605:0.205761:0.195473)	NA	NA	NA	NA
3274	BW638543.1	Dugesiidae	MYN	0.776356	3.05293	0.254299	6.48612e-06	267	58.5902	208.41	NA	146	46.9912	99.0088	NA	NA	1.27592	0.921744:2.15548:1:1:1:1	0.206667(0.305:0.115:0.2)	NA	NA	NA	NA
3275	BP186556.1	Dugesiidae	MYN	0.201291	0.162525	1.23852	0.998687	81	28.2716	52.7284	NA	13	4	9	NA	NA	0.187761	10.0414:5.10037:1:1:1:1	0.218391(0.206897:0.198276:0.25)	NA	NA	NA	NA
3282	DN314710.1	Dugesiidae	MYN	0.180849	3.47986	0.0519701	0	426	103.525	322.475	NA	155	103.198	51.8025	NA	NA	0.982561	1.40638:1.29633:1:1:1:1	0.136478(0.156604:0.109434:0.143396)	NA	NA	NA	NA
3283	Y47G6A.6	C. elegans	MYN	0.333919	2.23944	0.149109	6.63847e-06	93	19.8047	73.1953	NA	36	16.5296	19.4704	NA	NA	0.739707	0.905357:2.81156:1:1:1:1	0.00847458(0.011734:0.00456323:0.00912647)	NA	NA	NA	NA
3285	FY937632.1	Dugesiidae	MYN	0.867371	3.38611	0.256156	1.36861e-11	435	91.3603	343.64	NA	255	80.1469	174.853	NA	NA	1.39637	1.13355:1.23932:1:1:1:1	0.238672(0.272812:0.218808:0.224395)	NA	NA	NA	NA
3294	DN310726.1	Dugesiidae	MYN	0.246738	3.2823	0.0751721	3.42805e-24	312	79.5516	232.448	NA	115	66.1975	48.8025	NA	NA	1.02073	1.9462:1.49864:1:1:1:1	0.106641(0.12069:0.091954:0.10728)	NA	NA	NA	NA
3301	FY939799.1	Dugesiidae	MYN	0.393954	3.83114	0.102829	0	879	165.371	713.629	NA	388	170.644	217.356	NA	NA	1.04061	0.852738:1.73266:1:1:1:1	0.240641(0.271313:0.219892:0.230717)	NA	NA	NA	NA
3305	EG352570.1	Dugesiidae	MYN	0.860434	3.69188	0.233061	5.95747e-07	510	137.347	372.653	NA	294	103.708	190.292	NA	NA	1.62297	2.20485:1.31381:1:1:1:1	0.250725(0.271739:0.243478:0.236957)	NA	NA	NA	NA
3308	F52H2.4	C. elegans	MYN	0.77174	2.42881	0.317744	5.50452e-05	318	89.6671	228.333	NA	172	64.6124	107.388	NA	NA	1.23899	1.00156:3.17366:1:1:1:1	0.0504115(0.0534979:0.0442387:0.0534979)	NA	NA	NA	NA
3312	BW638561.1	Dugesiidae	MYN	0.994625	3.42293	0.290577	1.64071e-05	360	95.9581	264.042	NA	221	76.2097	144.79	NA	NA	1.64189	1.41623:1.73633:1:1:1:1	0.117918(0.130435:0.118577:0.104743)	NA	NA	NA	NA
3313	DN291531.1	Dugesiidae	MYN	0.326395	3.35508	0.0972838	3.70312e-28	459	87.658	371.342	NA	175	77.7819	97.2181	NA	NA	0.904802	1.06579:1.54544:1:1:1:1	0.188172(0.228111:0.145161:0.191244)	NA	NA	NA	NA
3327	BW642000.1	Dugesiidae	MYN	0.226358	3.37104	0.0671479	4.24085e-40	477	89.543	387.457	NA	158	82.7936	75.2064	NA	NA	0.816681	0.745463:1.74596:1:1:1:1	0.231537(0.284431:0.212575:0.197605)	NA	NA	NA	NA
3328	EC618058.1	Dugesiidae	MYN	0.761146	2.55663	0.297714	0.00950435	111	30.2303	80.7697	NA	61	22.8317	38.1683	NA	NA	1.25014	1.81505:0.4579:1:1:1:1	0.236626(0.259259:0.203704:0.246914)	NA	NA	NA	NA
3339	BP189522.1	Dugesiidae	MYN	0.935796	2.32807	0.401963	0	150	22.289	127.711	NA	97	32.4826	64.5174	NA	NA	1.14268	0.531001:3.80119:1:1:1:1	0.222222(0.258621:0.201149:0.206897)	NA	NA	NA	NA
3340	DN315097.1	Dugesiidae	MYN	1.20886	3.41114	0.354386	8.55594e-05	381	94.4606	286.539	NA	233	73.291	159.709	NA	NA	1.75487	0.879484:3.33373:1:1:1:1	0.261635(0.330189:0.232075:0.222642)	NA	NA	NA	NA
3342	GU305860.1	Dugesiidae	MYN	1.40085	2.16623	0.646676	0.0266534	873	215.362	657.638	NA	563	152.53	410.47	NA	NA	1.58966	1.6491:2.07978:1:1:1:1	0.174583(0.1925:0.1575:0.17375)	NA	NA	NA	NA
3352	DN292115.1	Dugesiidae	MYN	0.161852	2.50539	0.0646015	7.09856e-18	129	28.2337	100.766	NA	42	27.3373	14.6627	NA	NA	0.674772	1.95716:1.07579:1:1:1:1	0.0529801(0.0596026:0.0496689:0.0496689)	NA	NA	NA	NA
3356	C47D12.1c	C. elegans	MYN	0.703065	2.8638	0.245501	1.20753e-07	426	122.903	303.097	NA	228	90.1527	137.847	NA	NA	1.32645	1.46436:2.51333:1:1:1:1	0.00834773(0.00912904:0.00653837:0.00937577)	NA	NA	NA	NA
3357	T02G5.8	C. elegans	MYN	0.581211	3.44582	0.168671	1.18974e-09	336	98.9309	237.069	NA	171	75.5819	95.4181	NA	NA	1.42466	0.764598:1.50304:1:1:1:1	0.0682731(0.0795181:0.0710843:0.0542169)	NA	NA	NA	NA
3358	FY938564.1	Dugesiidae	MYN	0.486638	3.63753	0.133783	4.9699e-20	537	127.745	409.255	NA	249	103.159	145.841	NA	NA	1.23619	1.82616:1.43657:1:1:1:1	0.146127(0.191901:0.103873:0.142606)	NA	NA	NA	NA
3359	C35C5.10a	C. elegans	MYN	0.794101	3.2051	0.247762	7.36605e-11	273	71.7701	201.23	NA	163	64.5874	98.4126	NA	NA	1.42794	1.5496:1.68363:1:1:1:1	0.0724638(0.0652174:0.0719064:0.0802676)	NA	NA	NA	NA
3371	FY939960.1	Dugesiidae	MYN	0.21174	3.61253	0.0586127	0	621	123.557	497.443	NA	232	140.521	91.479	NA	NA	0.888375	1.06896:1.31883:1:1:1:1	0.232917(0.27375:0.17875:0.24625)	NA	NA	NA	NA
3374	B0416.6	C. elegans	MYN	0.775476	3.99085	0.194313	3.13491e-32	933	204.617	728.383	NA	535	186.055	348.945	NA	NA	1.48064	0.871502:1.71327:1:1:1:1	0.172125(0.179039:0.149563:0.187773)	NA	NA	NA	NA
3378	FY959053.1	Dugesiidae	MYN	0.128588	1.6416	0.0783312	0.0007034	39	8.12525	30.8748	NA	9	5.4111	3.5889	NA	NA	0.443809	2:2:1:1:1:1	0.256944(0.294823:0.243056:0.232955)	NA	NA	NA	NA
3384	FY955976.1	Dugesiidae	MYN	0.112308	3.95262	0.0284137	9.56925e-110	915	194.447	720.553	NA	255	179.887	75.1129	NA	NA	0.928416	1.41021:0.984793:1:1:1:1	0.231867(0.280093:0.190972:0.224537)	NA	NA	NA	NA
3390	BW643807.1	Dugesiidae	MYN	0.0163509	3.71245	0.00440434	4.40409e-127	579	141.166	437.834	NA	148	140.944	7.05624	NA	NA	0.917499	2:2:1:1:1:1	0.224817(0.298077:0.166209:0.210165)	NA	NA	NA	NA
3391	DN301396.1	Dugesiidae	MYN	0.579904	2.73825	0.211779	4.40608e-08	192	38.5133	153.487	NA	95	33.84	61.16	NA	NA	1.01285	1.07395:2.30408:1:1:1:1	0.0666667(0.0666667:0.0604167:0.0729167)	NA	NA	NA	NA
3392	EE668632.1	Dugesiidae	MYN	1.18815	3.75288	0.316596	5.83957e-06	618	148.985	469.015	NA	395	117.885	277.115	NA	NA	1.80644	1.5146:2.13722:1:1:1:1	0.265267(0.314885:0.244275:0.236641)	NA	NA	NA	NA
3394	FY950936.1	Dugesiidae	MYN	0.46086	1.34183	0.343455	3.68856e-07	384	109.893	274.107	NA	162	68.6467	93.3533	NA	NA	0.712977	3.14236:1.83936:1:1:1:1	0.235333(0.29:0.144:0.272)	NA	NA	NA	NA
3399	FY933823.1	Dugesiidae	MYN	0.423737	3.59573	0.117845	0	663	120.82	542.18	NA	295	120.296	174.704	NA	NA	1.00178	1.21967:1.28711:1:1:1:1	0.230924(0.245783:0.204819:0.242169)	NA	NA	NA	NA
3403	BW640493.1	Dugesiidae	MYN	0.148626	3.83674	0.0387377	0	768	166.611	601.389	NA	252	171.214	80.7862	NA	NA	0.94873	0.683484:1.65825:1:1:1:1	0.250936(0.303371:0.213483:0.235955)	NA	NA	NA	NA
3404	BW639120.1	Dugesiidae	MYN	2.58618	0.806162	3.20801	0.092695	81	17.4646	63.5354	NA	52	8.0323	43.9677	NA	NA	2.20238	1.84045:1.5349:1:1:1:1	0.181818(0.227273:0.121212:0.19697)	NA	NA	NA	NA
3406	K02F3.11	C. elegans	MYN	3.04192	1.62235	1.87502	0.0211456	867	271.299	595.701	NA	601	173.493	427.507	NA	NA	2.59771	1.91354:1.96264:1:1:1:1	0.282422(0.323151:0.345659:0.178457)	NA	NA	NA	NA
3415	DN305985.1	Dugesiidae	MYN	0.379953	3.67546	0.103375	5.60288e-36	627	134.373	492.627	NA	265	118.967	146.033	NA	NA	1.08621	1.17751:1.58182:1:1:1:1	0.242424(0.243506:0.214286:0.269481)	NA	NA	NA	NA
3426	DN299306.1	Dugesiidae	MYN	0.477809	3.39559	0.140715	2.99074e-15	465	92.5221	372.478	NA	205	74.0909	130.909	NA	NA	1.05837	1.20723:1.20142:1:1:1:1	0.236458(0.2875:0.19375:0.228125)	NA	NA	NA	NA
3427	DN313715.1	Dugesiidae	MYN	0.81109	3.91386	0.207235	1.8021e-11	714	184.654	529.346	NA	404	142.752	261.248	NA	NA	1.61352	1.00176:2.16472:1:1:1:1	0.234314(0.280882:0.202941:0.219118)	NA	NA	NA	NA
3432	FY955557.1	Dugesiidae	MYN	0.713394	3.91799	0.182082	1.05448e-18	804	185.672	618.328	NA	434	151.155	282.845	NA	NA	1.45345	1.76977:0.889244:1:1:1:1	0.229433(0.265082:0.19287:0.230347)	NA	NA	NA	NA
3433	BW640232.1	Dugesiidae	MYN	0.190321	3.6807	0.0517078	0	744	135.314	608.686	NA	241	139.116	101.884	NA	NA	0.825128	0.599771:1.31326:1:1:1:1	0.210249(0.257184:0.172414:0.201149)	NA	NA	NA	NA
3440	FY967260.1	Dugesiidae	MYN	0.621211	1.47742	0.420469	8.02217e-05	411	99.5002	311.5	NA	195	64.2171	130.783	NA	NA	0.828494	3.14803:1.55625:1:1:1:1	0.151282(0.166667:0.123077:0.164103)	NA	NA	NA	NA
3441	EG344355.1	Dugesiidae	MYN	0.290504	3.05737	0.0950176	4.43933e-27	252	58.9385	193.062	NA	104	57.6319	46.3681	NA	NA	0.937627	0.843105:1.39556:1:1:1:1	0.116512(0.155093:0.0787037:0.115741)	NA	NA	NA	NA
3443	DN308440.1	Dugesiidae	MYN	0.298197	3.21126	0.0928598	0	327	72.3622	254.638	NA	136	73.6879	62.3121	NA	NA	0.942832	0.659612:1.1091:1:1:1:1	0.260794(0.295337:0.264249:0.222798)	NA	NA	NA	NA
3452	FY927808.1	Dugesiidae	MYN	0.374365	2.64778	0.141388	0	210	34.1366	175.863	NA	86	34.4667	51.5333	NA	NA	0.743921	0.915418:1.0512:1:1:1:1	0.165017(0.193069:0.143564:0.158416)	NA	NA	NA	NA
3453	BP189026.1	Dugesiidae	MYN	0.338886	3.01799	0.112289	1.12352e-20	234	55.9234	178.077	NA	101	52.5059	48.4941	NA	NA	0.979162	1.2668:1.49841:1:1:1:1	0.149007(0.165563:0.122517:0.15894)	NA	NA	NA	NA
3454	DN300082.1	Dugesiidae	MYN	0.294113	3.22668	0.0911505	1.23993e-32	324	73.8649	250.135	NA	132	71.2349	60.7651	NA	NA	0.962674	2.01239:1.1279:1:1:1:1	0.225575(0.275862:0.163793:0.237069)	NA	NA	NA	NA
3455	DN305397.1	Dugesiidae	MYN	0.0270852	3.00345	0.00901801	3.6722e-31	243	54.8502	188.15	NA	48	42.9967	5.00333	NA	NA	0.698915	2.566:0.851186:1:1:1:1	0.168103(0.206897:0.112069:0.185345)	NA	NA	NA	NA
3461	AK389059.1	Dugesiidae	MYN	1.40862	4.46529	0.31546	7.57373e-12	1692	385.184	1306.82	NA	1118	308.486	809.514	NA	NA	2.10447	0.85647:1.80284:1:1:1:1	0.246171(0.277027:0.235811:0.225676)	NA	NA	NA	NA
3462	GQ337490.1	Dugesiidae	MYN	0.707216	4.22165	0.167521	2.56921e-33	1287	278.346	1008.65	NA	691	234.424	456.576	NA	NA	1.4673	1.47771:1.09289:1:1:1:1	0.232228(0.285083:0.175691:0.235912)	NA	NA	NA	NA
3464	FY929355.1	Dugesiidae	MYN	0.467473	3.44117	0.135847	3.41655e-27	498	98.3203	399.68	NA	229	90.4937	138.506	NA	NA	1.05457	1.5734:1.581:1:1:1:1	0.240996(0.267816:0.244828:0.210345)	NA	NA	NA	NA
3467	FY936111.1	Dugesiidae	MYN	0.354418	3.03387	0.11682	0	282	57.1202	224.88	NA	122	58.6003	63.3997	NA	NA	0.897151	1.23227:1.66169:1:1:1:1	0.10307(0.120614:0.0899123:0.0986842)	NA	NA	NA	NA
3469	BW643437.1	Dugesiidae	MYN	0.606407	3.25714	0.186178	3.53578e-15	336	76.9272	259.073	NA	175	68.8831	106.117	NA	NA	1.21329	0.918499:1.8318:1:1:1:1	0.228291(0.289916:0.189076:0.205882)	NA	NA	NA	NA
3470	FY928348.1	Dugesiidae	MYN	0.565409	1.72918	0.326981	0.00145758	159	38.6307	120.369	NA	73	26.0844	46.9156	NA	NA	0.848159	0.581309:4.43875:1:1:1:1	0.120192(0.158654:0.0769231:0.125)	NA	NA	NA	NA
3471	BW637572.1	Dugesiidae	MYN	0.353365	0.178643	1.97806	0.115915	141	35.6982	105.302	NA	35	5.4405	29.5595	NA	NA	0.309129	1.4561:2.53598:1:1:1:1	0.231293(0.204082:0.183673:0.306122)	NA	NA	NA	NA
3475	FY962579.1	Dugesiidae	MYN	0.643126	2.91748	0.220439	1.17463e-09	225	48.9097	176.09	NA	119	43.8764	75.1236	NA	NA	1.13752	1.4567:0.9679:1:1:1:1	0.165278(0.220833:0.116667:0.158333)	NA	NA	NA	NA
3483	DN311455.1	Dugesiidae	MYN	1.45455	3.5132	0.414025	8.97367e-13	582	108.231	473.769	NA	400	102.083	297.917	NA	NA	1.83738	0.221757:1.98303:1:1:1:1	0.220893(0.263158:0.188995:0.210526)	NA	NA	NA	NA
3488	BW641362.1	Dugesiidae	MYN	0.271827	3.86619	0.0703089	8.27028e-42	660	173.281	486.719	NA	250	139.214	110.786	NA	NA	1.21552	1.11838:1.34905:1:1:1:1	0.249263(0.30531:0.212389:0.230088)	NA	NA	NA	NA
3498	BP187166.1	Dugesiidae	MYN	1.02892	3.53731	0.290877	3.74043e-09	477	111.767	365.233	NA	296	94.735	201.265	NA	NA	1.61667	1.09061:2.1649:1:1:1:1	0.248235(0.288235:0.215294:0.241176)	NA	NA	NA	NA
3501	DN293900.1	Dugesiidae	MYN	0.0309995	3.2558	0.0095213	2.27405e-38	312	76.7897	235.21	NA	65	57.864	7.136	NA	NA	0.82469	2.02831:1.41562:1:1:1:1	0.171264(0.162069:0.144828:0.206897)	NA	NA	NA	NA
3503	EG403456.1	Dugesiidae	MYN	0.456381	3.19012	0.14306	0	381	70.3511	310.649	NA	176	70.5221	105.478	NA	NA	0.961162	0.977388:1.36935:1:1:1:1	0.173046(0.19378:0.136364:0.188995)	NA	NA	NA	NA
3506	D2045.2	C. elegans	MYN	1.33858	1.89421	0.706667	0.0181809	1095	313.942	781.058	NA	697	216.618	480.382	NA	NA	1.49788	1.25116:2.30776:1:1:1:1	0.0527042(0.0615342:0.0510486:0.0455298)	NA	NA	NA	NA
3507	DN292752.1	Dugesiidae	MYN	0.134995	2.17066	0.0621911	2.12754e-10	126	34.9971	91.0029	NA	36	24.7952	11.2048	NA	NA	0.70041	1.0504:1.8152:1:1:1:1	0.0630631(0.0912162:0.0405405:0.0574324)	NA	NA	NA	NA
3509	EE669287.1	Dugesiidae	MYN	1.06063	3.27138	0.324214	0.000272323	306	78.4012	227.599	NA	185	60.7143	124.286	NA	NA	1.62705	1.04261:2.80263:1:1:1:1	0.120155(0.14186:0.109302:0.109302)	NA	NA	NA	NA
3512	FY967576.1	Dugesiidae	MYN	0.344473	3.35673	0.102622	0	510	87.8511	422.149	NA	207	91.6832	115.317	NA	NA	0.863357	0.412332:1.79533:1:1:1:1	0.195679(0.22963:0.148148:0.209259)	NA	NA	NA	NA
3513	FY955053.1	Dugesiidae	MYN	0.448656	3.41784	0.131269	1.29032e-34	519	95.3081	423.692	NA	234	92.8478	141.152	NA	NA	0.99391	1.0525:2.00153:1:1:1:1	0.221769(0.278571:0.17551:0.211224)	NA	NA	NA	NA
3514	C44B7.2b	C. elegans	MYN	0.777386	3.16162	0.245882	2.74446e-07	285	67.7274	217.273	NA	160	55.7223	104.278	NA	NA	1.34397	0.916142:1.64834:1:1:1:1	0.0678466(0.0914454:0.0530973:0.0589971)	NA	NA	NA	NA
3517	EE666822.1	Dugesiidae	MYN	0.322586	3.87015	0.0833524	4.49185e-43	717	174.199	542.801	NA	288	146.128	141.872	NA	NA	1.18448	1.20582:1.67943:1:1:1:1	0.246405(0.286275:0.192157:0.260784)	NA	NA	NA	NA
3518	FY954319.1	Dugesiidae	MYN	0.261984	3.85385	0.0679798	0	885	170.453	714.547	NA	338	180.688	157.312	NA	NA	0.953785	0.900345:1.53375:1:1:1:1	0.243671(0.283228:0.21519:0.232595)	NA	NA	NA	NA
3519	DN290787.1	Dugesiidae	MYN	0.653867	3.11572	0.209861	5.78993e-11	324	63.7065	260.293	NA	168	55.6403	112.36	NA	NA	1.13793	0.788807:1.82663:1:1:1:1	0.187392(0.204663:0.186528:0.170984)	NA	NA	NA	NA
3521	EG349374.1	Dugesiidae	MYN	1.17371	5.07234	0.231394	0.17824	69	21.6462	47.3538	NA	44	16.2159	27.7841	NA	NA	2.39676	0.801829:1.5534:1:1:1:1	0.257218(0.271654:0.220472:0.279528)	NA	NA	NA	NA
3522	DN300224.1	Dugesiidae	MYN	0.878524	3.7529	0.234092	7.45697e-11	654	148.988	505.012	NA	377	119.261	257.739	NA	NA	1.53334	1.11235:2.56235:1:1:1:1	0.251553(0.251553:0.226708:0.276398)	NA	NA	NA	NA
3523	FY939708.1	Dugesiidae	MYN	0.62589	3.30286	0.1895	2.284e-17	417	81.7621	335.238	NA	215	74.0684	140.932	NA	NA	1.15077	0.874255:0.842646:1:1:1:1	0.261035(0.292237:0.257991:0.232877)	NA	NA	NA	NA
3526	AY067640.1	Dugesiidae	MYN	0.893267	3.66455	0.243759	5.48469e-08	603	132.432	470.568	NA	346	102.384	243.616	NA	NA	1.5019	2.00201:1.93857:1:1:1:1	0.237077(0.280749:0.205882:0.224599)	NA	NA	NA	NA
3530	FY963926.1	Dugesiidae	MYN	0.380809	3.12575	0.12183	0	357	64.5648	292.435	NA	156	69.652	86.348	NA	NA	0.877243	0.737937:1.47975:1:1:1:1	0.154891(0.184783:0.11413:0.165761)	NA	NA	NA	NA
3531	FY932483.1	Dugesiidae	MYN	1.36148	3.16641	0.429976	9.04668e-38	441	68.1618	372.838	NA	306	82.2847	223.715	NA	NA	1.64045	0.132104:0.950923:1:1:1:1	0.230849(0.251553:0.198758:0.242236)	NA	NA	NA	NA
3532	FY935298.1	Dugesiidae	MYN	0.679588	3.47519	0.195554	2.27155e-22	474	102.883	371.117	NA	261	96.7554	164.245	NA	NA	1.28638	1.29488:2.3222:1:1:1:1	0.16303(0.207273:0.130909:0.150909)	NA	NA	NA	NA
3533	FY948215.1	Dugesiidae	MYN	0.641317	3.36729	0.190455	1.96456e-14	438	89.0963	348.904	NA	225	76.6167	148.383	NA	NA	1.19582	1.29025:2.23401:1:1:1:1	0.162162(0.182432:0.135135:0.168919)	NA	NA	NA	NA
3540	DN310599.1	Dugesiidae	MYN	0.75298	3.72501	0.202142	3.70872e-16	621	143.55	477.45	NA	346	120.811	225.189	NA	NA	1.44	0.850771:1.52938:1:1:1:1	0.2762(0.303245:0.283976:0.241379)	NA	NA	NA	NA
3555	DN306455.1	Dugesiidae	MYN	0.970491	3.39553	0.285814	1.15975e-12	441	92.5154	348.485	NA	273	84.5751	188.425	NA	NA	1.47923	1.10032:1.37892:1:1:1:1	0.249428(0.279748:0.243135:0.2254)	NA	NA	NA	NA
3559	BP186165.1	Dugesiidae	MYN	0.274617	2.66459	0.103062	7.26648e-12	168	34.9104	133.09	NA	60	29.5469	30.4531	NA	NA	0.771252	1.41138:1.01436:1:1:1:1	0.103704(0.107407:0.0888889:0.114815)	NA	NA	NA	NA
3562	FY960852.1	Dugesiidae	MYN	0.475805	3.06917	0.155027	2.91977e-11	333	59.8733	273.127	NA	144	48.5739	95.4261	NA	NA	0.942092	0.7438:1.09352:1:1:1:1	0.163561(0.177019:0.136646:0.177019)	NA	NA	NA	NA
3571	FY932304.1	Dugesiidae	MYN	0.37784	3.69125	0.102361	1.01672e-45	645	137.232	507.768	NA	279	128.796	150.204	NA	NA	1.08281	1.34861:1.71046:1:1:1:1	0.233449(0.266551:0.212544:0.221254)	NA	NA	NA	NA
3580	EG416174.1	Dugesiidae	MYN	0.559109	2.75122	0.203222	1.51406e-08	186	39.1847	146.815	NA	92	34.3996	57.6004	NA	NA	1.02092	0.602026:1.83918:1:1:1:1	0.223684(0.256579:0.177632:0.236842)	NA	NA	NA	NA
3581	FY934382.1	Dugesiidae	MYN	0.903895	2.0298	0.445313	0.00285557	87	14.9752	72.0248	NA	50	13.1402	36.8598	NA	NA	1.09769	0.441947:1.85354:1:1:1:1	0.240741(0.138889:0.296296:0.287037)	NA	NA	NA	NA
3585	F54C9.5	C. elegans	MYN	0.132159	3.11716	0.0423973	0	279	63.8298	215.17	NA	96	70.1577	25.8423	NA	NA	0.81507	1.42696:2.74433:1:1:1:1	0.0659841(0.0750853:0.0546075:0.0682594)	NA	NA	NA	NA
3586	BW637315.1	Dugesiidae	MYN	0.116679	1.74007	0.0670543	6.24591e-16	297	70.5221	226.478	NA	66	41.6353	24.3647	NA	NA	0.502149	2:2:1:1:1:1	0.132979(0.146277:0.132979:0.119681)	NA	NA	NA	NA
3587	FY941593.1	Dugesiidae	MYN	0.758608	3.83966	0.197572	9.69004e-32	813	167.26	645.74	NA	462	156.664	305.336	NA	NA	1.39248	0.836611:1.37267:1:1:1:1	0.219551(0.25641:0.185897:0.216346)	NA	NA	NA	NA
3588	AK388620.1	Dugesiidae	MYN	0.350199	3.90655	0.089644	2.49375e-47	762	182.862	579.138	NA	320	158.46	161.54	NA	NA	1.20364	1.78689:2.02479:1:1:1:1	0.146032(0.158333:0.141667:0.138095)	NA	NA	NA	NA
3589	F22D6.3a	C. elegans	MYN	0.308501	2.87846	0.107176	4.02847e-14	201	46.4303	154.57	NA	78	39.0556	38.9444	NA	NA	0.902153	1.3737:1.41669:1:1:1:1	0.0308869(0.033945:0.0247706:0.033945)	NA	NA	NA	NA
3596	EE673777.1	Dugesiidae	MYN	0.893877	3.73637	0.239236	4.98467e-12	654	145.741	508.259	NA	385	120.827	264.173	NA	NA	1.52732	1.13268:1.3287:1:1:1:1	0.221311(0.252049:0.202869:0.209016)	NA	NA	NA	NA
3597	FY928055.1	Dugesiidae	MYN	1.86548	1.90634	0.978566	0.792568	363	85.6024	277.398	NA	246	59.1475	186.853	NA	NA	1.87511	2:2:1:1:1:1	0.177388(0.184211:0.137427:0.210526)	NA	NA	NA	NA
3598	ZC395.2	C. elegans	MYN	0.502178	3.38506	0.148351	1.23497e-19	396	91.2327	304.767	NA	192	80.7128	111.287	NA	NA	1.16635	1.50834:1.28588:1:1:1:1	0.172014(0.213904:0.125668:0.176471)	NA	NA	NA	NA
3599	FY928712.1	Dugesiidae	MYN	0.286191	3.23309	0.0885194	3.1499e-23	315	74.4986	240.501	NA	122	64.9181	57.0819	NA	NA	0.983142	2.00948:1.5096:1:1:1:1	0.244444(0.261905:0.190476:0.280952)	NA	NA	NA	NA
3600	AB362392.1	Dugesiidae	MYN	0.443805	4.10641	0.108076	9.89098e-52	987	238.702	748.298	NA	459	208.755	250.245	NA	NA	1.32959	1.45484:1.19661:1:1:1:1	0.18863(0.193798:0.175388:0.196705)	NA	NA	NA	NA
3601	DN295554.1	Dugesiidae	MYN	0.319005	2.76618	0.115324	8.34254e-18	177	39.9742	137.026	NA	73	38.5689	34.4311	NA	NA	0.871682	2:2:1:1:1:1	0.221861(0.272727:0.178571:0.214286)	NA	NA	NA	NA
3602	AY067588.1	Dugesiidae	MYN	1.0634	1.72181	0.617607	0.683655	309	71.9679	237.032	NA	176	42.9741	133.026	NA	NA	1.21675	2.01087:2.39282:1:1:1:1	0.225225(0.256757:0.189189:0.22973)	NA	NA	NA	NA
3604	DN312908.1	Dugesiidae	MYN	1.10198	3.81338	0.288978	1.33113e-12	777	161.5	615.5	NA	489	138.216	350.784	NA	NA	1.66555	1.08255:1.18159:1:1:1:1	0.242213(0.269384:0.233598:0.223658)	NA	NA	NA	NA
3606	EC614836.1	Dugesiidae	MYN	1.21347	3.38258	0.35874	1.33731e-12	438	90.9313	347.069	NA	289	85.9123	203.088	NA	NA	1.66379	0.659346:1.14368:1:1:1:1	0.229585(0.277108:0.150602:0.261044)	NA	NA	NA	NA
3607	T11G6.2a	C. elegans	MYN	0.699797	3.22482	0.217004	2.42315e-07	270	73.6818	196.318	NA	147	58.3146	88.6854	NA	NA	1.38886	0.823468:1.06543:1:1:1:1	0.0395086(0.0458167:0.0328685:0.0398406)	NA	NA	NA	NA
3611	FY954492.1	Dugesiidae	MYN	0.592944	3.23349	0.183376	0	450	74.5386	375.461	NA	227	76.2485	150.752	NA	NA	1.03033	0.701056:2.53855:1:1:1:1	0.103825(0.111475:0.0819672:0.118033)	NA	NA	NA	NA
3613	BW636007.1	Dugesiidae	MYN	0.739202	3.26419	0.226458	4.75936e-08	282	77.6532	204.347	NA	158	63.0498	94.9502	NA	NA	1.4345	1.16447:4.28552:1:1:1:1	0.259076(0.257426:0.227723:0.292079)	NA	NA	NA	NA
3620	K04F1.15	C. elegans	MYN	0.360208	3.90934	0.0921404	2.23254e-44	738	183.543	554.457	NA	316	157.907	158.093	NA	NA	1.24289	1.42027:1.61644:1:1:1:1	0.120298(0.138132:0.094358:0.128405)	NA	NA	NA	NA
3623	B0495.6	C. elegans	MYN	1.17767	2.99278	0.393502	0.0108781	249	54.0754	194.925	NA	156	41.8815	114.118	NA	NA	1.57186	0.769329:1.10007:1:1:1:1	0.220974(0.258427:0.179775:0.224719)	NA	NA	NA	NA
3625	FY975790.1	Dugesiidae	MYN	0.647328	3.92081	0.165101	9.90955e-47	876	186.372	689.628	NA	477	179.801	297.199	NA	NA	1.34377	0.987735:1.48577:1:1:1:1	0.238095(0.238636:0.189935:0.285714)	NA	NA	NA	NA
3627	FY965784.1	Dugesiidae	MYN	0.807203	3.45385	0.233711	4.23653e-22	498	99.9965	398.004	NA	290	96.2182	193.782	NA	NA	1.33864	0.89568:1.38388:1:1:1:1	0.233046(0.25894:0.221948:0.218249)	NA	NA	NA	NA
3628	FY932961.1	Dugesiidae	MYN	0.381714	3.09495	0.123334	0	318	61.9668	256.033	NA	144	67.9432	76.0568	NA	NA	0.910425	0.923298:1.34793:1:1:1:1	0.215447(0.223577:0.162602:0.260163)	NA	NA	NA	NA
3634	T07C4.9a	C. elegans	MYN	0.593432	3.78809	0.156657	6.02691e-14	588	156.146	431.854	NA	294	117.718	176.282	NA	NA	1.44179	1.27603:1.16762:1:1:1:1	0.10354(0.128257:0.1002:0.0821643)	NA	NA	NA	NA
3635	FY925166.1	Dugesiidae	MYN	0.239204	1.49962	0.15951	9.75184e-07	135	32.5609	102.439	NA	42	21.114	20.886	NA	NA	0.543205	2.50064:2.5193:1:1:1:1	0.0422535(0.0516432:0.028169:0.0469484)	NA	NA	NA	NA
3636	FY973139.1	Dugesiidae	MYN	0.301493	1.14965	0.262248	0.0554431	18	4.63141	13.3686	NA	7	3.75921	3.24079	NA	NA	0.519724	2:2:1:1:1:1	0.218165(0.241573:0.188202:0.224719)	NA	NA	NA	NA
3639	FY944405.1	Dugesiidae	MYN	0.162427	3.00343	0.0540805	0	306	54.8485	251.152	NA	107	70.428	36.572	NA	NA	0.671658	0.78701:1.22746:1:1:1:1	0.0779295(0.0972696:0.0546075:0.0819113)	NA	NA	NA	NA
3644	DN300480.1	Dugesiidae	MYN	0.128024	2.65931	0.0481419	2.28969e-17	174	34.6655	139.334	NA	46	29.7526	16.2474	NA	NA	0.632325	1.98833:3.39966:1:1:1:1	0.2(0.266667:0.116667:0.216667)	NA	NA	NA	NA
3645	BP192075.1	Dugesiidae	MYN	0.882959	1.76232	0.50102	0.35696	69	13.1212	55.8788	NA	37	8.89743	28.1026	NA	NA	1.05018	0.505828:2.86111:1:1:1:1	0.218346(0.24031:0.20155:0.213178)	NA	NA	NA	NA
3648	FY939256.1	Dugesiidae	MYN	0.36409	3.65965	0.0994874	0	660	131.57	528.43	NA	288	136.578	151.422	NA	NA	1.02106	0.74548:1.3276:1:1:1:1	0.235683(0.26652:0.204846:0.235683)	NA	NA	NA	NA
3651	DN301937.1	Dugesiidae	MYN	0.644492	3.41345	0.18881	3.60789e-23	495	94.7522	400.248	NA	261	89.8231	171.177	NA	NA	1.17452	0.671354:1.84019:1:1:1:1	0.171192(0.190045:0.144796:0.178733)	NA	NA	NA	NA
3653	BW641277.1	Dugesiidae	MYN	0.902053	2.77589	0.32496	3.80248e-05	672	171.433	500.567	NA	378	119.289	258.711	NA	NA	1.38008	0.70126:2.05598:1:1:1:1	0.270721(0.324324:0.271622:0.216216)	NA	NA	NA	NA
3656	DN290667.1	Dugesiidae	MYN	0.438741	3.40311	0.128923	8.07469e-32	456	93.4555	362.544	NA	209	89.8566	119.143	NA	NA	1.04628	0.565702:0.951987:1:1:1:1	0.209472(0.248634:0.20765:0.172131)	NA	NA	NA	NA
3667	DN314376.1	Dugesiidae	MYN	0.910273	3.65804	0.248842	7.97722e-10	636	131.287	504.713	NA	366	105.16	260.84	NA	NA	1.47748	0.956598:2.08693:1:1:1:1	0.246612(0.278455:0.20935:0.252033)	NA	NA	NA	NA
3668	T02H6.11	C. elegans	MYN	0.986708	3.17686	0.310592	2.06991e-06	342	69.1183	272.882	NA	203	57.5037	145.496	NA	NA	1.42934	0.457484:1.36849:1:1:1:1	0.211538(0.253846:0.15:0.230769)	NA	NA	NA	NA
3669	DN295086.1	Dugesiidae	MYN	0.46379	2.96256	0.15655	0	279	51.9399	227.06	NA	130	51.8463	78.1537	NA	NA	0.928973	1.22842:1.20525:1:1:1:1	0.185792(0.245902:0.139344:0.172131)	NA	NA	NA	NA
3671	C52E4.4	C. elegans	MYN	0.0813843	2.87987	0.0282597	6.50614e-26	195	46.5174	148.483	NA	52	40.5594	11.4406	NA	NA	0.748965	1.14265:1.0799:1:1:1:1	0.0383142(0.0482759:0.0229885:0.0436782)	NA	NA	NA	NA
3674	FY958894.1	Dugesiidae	MYN	0.992296	3.07056	0.323165	0.00194551	300	59.9839	240.016	NA	175	45.1994	129.801	NA	NA	1.40784	0.94807:1.73067:1:1:1:1	0.0880952(0.0952381:0.0714286:0.097619)	NA	NA	NA	NA
3676	Y48G8AL.11	C. elegans	MYN	0.511157	3.24848	0.157352	9.04937e-13	297	76.0439	220.956	NA	145	63.4597	81.5403	NA	NA	1.21202	1.79025:1.80972:1:1:1:1	0.0321856(0.0404192:0.0261976:0.0299401)	NA	NA	NA	NA
3678	FY935226.1	Dugesiidae	MYN	1.21164	3.72176	0.325557	1.09913e-07	627	142.928	484.072	NA	401	117.291	283.709	NA	NA	1.78384	1.17597:2.17682:1:1:1:1	0.23348(0.281938:0.200441:0.218062)	NA	NA	NA	NA
3679	BW637579.1	Dugesiidae	MYN	1.42752	3.81977	0.373718	2.20366e-05	717	162.883	554.117	NA	469	128.562	340.438	NA	NA	1.97097	0.905523:1.67005:1:1:1:1	0.235199(0.251217:0.212287:0.242092)	NA	NA	NA	NA
3689	DN290610.1	Dugesiidae	MYN	0.137891	3.426	0.0402483	2.69441e-53	438	96.3517	341.648	NA	134	90.9923	43.0077	NA	NA	0.861214	1.21822:1.28964:1:1:1:1	0.189139(0.22191:0.176966:0.168539)	NA	NA	NA	NA
3692	DN312689.1	Dugesiidae	MYN	0.429865	3.70913	0.115894	6.19598e-56	690	140.542	549.458	NA	318	139.305	178.695	NA	NA	1.0978	0.792792:1.25177:1:1:1:1	0.231605(0.259259:0.2:0.235556)	NA	NA	NA	NA
3694	DN312122.1	Dugesiidae	MYN	0.911708	3.61583	0.252144	3.45726e-18	585	124.102	460.898	NA	352	113.474	238.526	NA	NA	1.48536	0.485918:1.32491:1:1:1:1	0.237415(0.25102:0.236735:0.22449)	NA	NA	NA	NA
3696	FY944932.1	Dugesiidae	MYN	0.520556	3.90663	0.133249	2.18725e-45	753	182.882	570.118	NA	384	170.905	213.095	NA	NA	1.34294	1.03093:2.32925:1:1:1:1	0.24494(0.259821:0.228571:0.246429)	NA	NA	NA	NA
3697	DN308774.1	Dugesiidae	MYN	0.527815	3.2422	0.162795	3.20115e-18	309	75.4099	233.59	NA	158	69.6866	88.3134	NA	NA	1.19025	0.837452:1.83912:1:1:1:1	0.186869(0.200758:0.174242:0.185606)	NA	NA	NA	NA
3699	FY930310.1	Dugesiidae	MYN	1.62389	1.85223	0.87672	0.696211	363	87.8914	275.109	NA	243	60.3408	182.659	NA	NA	1.67917	2:2:1:1:1:1	0.23374(0.237805:0.207317:0.256098)	NA	NA	NA	NA
3701	FY933379.1	Dugesiidae	MYN	0.178932	3.07196	0.0582468	7.11832e-26	273	60.0958	212.904	NA	86	52.2304	33.7696	NA	NA	0.815777	0.908351:1.39685:1:1:1:1	0.153061(0.193878:0.122449:0.142857)	NA	NA	NA	NA
3703	Y76A2B.5	C. elegans	MYN	0.348048	2.43056	0.143197	0	120	25.5528	94.4472	NA	52	25.7714	26.2286	NA	NA	0.791498	0.928405:2.16971:1:1:1:1	0.0312132(0.0353357:0.0282686:0.0300353)	NA	NA	NA	NA
3705	FY930278.1	Dugesiidae	MYN	0.719321	3.55021	0.202614	3.00974e-08	489	113.705	375.295	NA	258	85.602	172.398	NA	NA	1.37757	0.919242:1.54309:1:1:1:1	0.253506(0.254045:0.260518:0.245955)	NA	NA	NA	NA
3706	Y6B3A.1b	C. elegans	MYN	0.528876	3.35499	0.157639	4.8066e-18	348	87.6473	260.353	NA	176	77.8433	98.1567	NA	NA	1.24066	1.55445:1.68139:1:1:1:1	0.0498221(0.0613879:0.0462633:0.0418149)	NA	NA	NA	NA
3707	FY977343.1	Dugesiidae	MYN	0.411943	3.08254	0.133637	0	339	60.9503	278.05	NA	156	68.5935	87.4065	NA	NA	0.892102	0.890621:1.32525:1:1:1:1	0.206081(0.222973:0.209459:0.185811)	NA	NA	NA	NA
3710	DN314809.1	Dugesiidae	MYN	0.331934	3.72708	0.0890601	1.95491e-43	621	143.946	477.054	NA	256	128.353	127.647	NA	NA	1.11892	1.11111:1.70736:1:1:1:1	0.212963(0.238095:0.190476:0.210317)	NA	NA	NA	NA
3720	EE673844.1	Dugesiidae	MYN	0.286131	3.84424	0.074431	3.3621e-34	618	168.284	449.716	NA	236	129.277	106.723	NA	NA	1.25502	0.913278:2.2734:1:1:1:1	0.244624(0.241935:0.191532:0.300403)	NA	NA	NA	NA
3721	FY937483.1	Dugesiidae	MYN	0.452154	3.59812	0.125664	6.10226e-22	558	121.206	436.794	NA	247	99.2699	147.73	NA	NA	1.13551	1.38719:1.76816:1:1:1:1	0.159472(0.176259:0.125899:0.176259)	NA	NA	NA	NA
3722	DN316378.1	Dugesiidae	MYN	0.378955	2.90697	0.130361	0	276	48.229	227.771	NA	118	50.8969	67.1031	NA	NA	0.820708	0.49189:1.21944:1:1:1:1	0.0902141(0.0986239:0.059633:0.112385)	NA	NA	NA	NA
3731	DN300442.1	Dugesiidae	MYN	1.00638	3.23444	0.311144	0.000329371	369	74.6333	294.367	NA	218	57.3192	160.681	NA	NA	1.45702	0.94487:0.684292:1:1:1:1	0.126609(0.128755:0.128755:0.122318)	NA	NA	NA	NA
3733	FY978458.1	Dugesiidae	MYN	1.0201	2.06806	0.493265	0.00409705	495	108.916	386.084	NA	290	76.5034	213.497	NA	NA	1.25069	1.38315:1.61643:1:1:1:1	0.241844(0.261702:0.244681:0.219149)	NA	NA	NA	NA
3734	DN310220.1	Dugesiidae	MYN	1.5372	3.52812	0.435698	8.17242e-14	621	110.406	510.594	NA	430	105.8	324.2	NA	NA	1.89116	0.561448:0.757303:1:1:1:1	0.209615(0.221154:0.211538:0.196154)	NA	NA	NA	NA
3738	FY939519.1	Dugesiidae	MYN	0.415312	3.12467	0.132914	2.96119e-14	261	64.4717	196.528	NA	117	54.4502	62.5498	NA	NA	1.08457	2.06041:1.06859:1:1:1:1	0.110294(0.127451:0.0808824:0.122549)	NA	NA	NA	NA
3744	DN313475.1	Dugesiidae	MYN	0.484909	3.78575	0.128088	6.52054e-40	750	155.658	594.342	NA	352	142.119	209.881	NA	NA	1.16998	1.1881:1.4764:1:1:1:1	0.236446(0.266566:0.188253:0.254518)	NA	NA	NA	NA
3750	FY946160.1	Dugesiidae	MYN	1.04557	3.42657	0.305138	8.41369e-08	468	96.424	371.576	NA	284	80.7633	203.237	NA	NA	1.53614	0.77133:1.78862:1:1:1:1	0.127419(0.148387:0.112903:0.120968)	NA	NA	NA	NA
3756	DN308695.1	Dugesiidae	MYN	0.236573	2.58982	0.0913473	0	189	31.5981	157.402	NA	67	35.657	31.343	NA	NA	0.630002	1.2588:0.592693:1:1:1:1	0.21875(0.273438:0.203125:0.179688)	NA	NA	NA	NA
3757	DN303344.1	Dugesiidae	MYN	1.62725	1.87316	0.868721	0.475355	585	142.568	442.432	NA	389	98.1272	290.873	NA	NA	1.68718	2.06624:1.65632:1:1:1:1	0.227915(0.270318:0.183746:0.229682)	NA	NA	NA	NA
3758	DN316487.1	Dugesiidae	MYN	0.461595	3.11616	0.14813	6.63495e-13	285	63.7442	221.256	NA	129	53.3895	75.6105	NA	NA	1.05533	1.6698:1.14325:1:1:1:1	0.0944444(0.120833:0.075:0.0875)	NA	NA	NA	NA
3759	DN310489.1	Dugesiidae	MYN	0.26144	3.80719	0.0686701	8.00657e-43	672	160.173	511.827	NA	243	130.549	112.451	NA	NA	1.10658	2.94317:2.34328:1:1:1:1	0.21281(0.247934:0.161157:0.229339)	NA	NA	NA	NA
3760	DN302061.1	Dugesiidae	MYN	0.380426	3.13202	0.121463	0	351	65.1069	285.893	NA	164	79.5089	84.4911	NA	NA	0.890819	0.947088:1.08072:1:1:1:1	0.229798(0.284091:0.166667:0.238636)	NA	NA	NA	NA
3765	FY964879.1	Dugesiidae	MYN	0.57949	2.59406	0.223391	2.49666e-06	120	31.7771	88.2229	NA	62	27.0255	34.9745	NA	NA	1.11297	2.88111:2.5374:1:1:1:1	0.232558(0.232558:0.209302:0.255814)	NA	NA	NA	NA
3766	BW636690.1	Dugesiidae	MYN	0.0206555	2.45904	0.00839984	8.62787e-21	126	26.5418	99.4582	NA	26	23.9798	2.02022	NA	NA	0.534298	2:2:1:1:1:1	0.0345912(0.0283019:0.0264151:0.0490566)	NA	NA	NA	NA
3768	FY963190.1	Dugesiidae	MYN	0.362013	2.41015	0.150203	0	138	24.8668	113.133	NA	59	26.7942	32.2058	NA	NA	0.731075	0.474059:0.918023:1:1:1:1	0.27305(0.297872:0.212766:0.308511)	NA	NA	NA	NA
3769	DN315945.1	Dugesiidae	MYN	1.87774	2.66936	0.703441	0.479991	300	73.9092	226.091	NA	198	46.3738	151.626	NA	NA	2.07277	2:2:1:1:1:1	0.138723(0.137725:0.116766:0.161677)	NA	NA	NA	NA
3772	BW640264.1	Dugesiidae	MYN	0.223611	3.60179	0.0620833	0	570	121.801	448.199	NA	208	121.563	86.4367	NA	NA	0.945482	1.13773:1.86577:1:1:1:1	0.198485(0.240909:0.143182:0.211364)	NA	NA	NA	NA
3779	C52A11.4c	C. elegans	MYN	1.27208	2.0808	0.611342	7.49777e-06	2502	679.688	1822.31	NA	1584	477.963	1106.04	NA	NA	1.49178	1.45438:2.25866:1:1:1:1	0.0985468(0.118074:0.0867393:0.0908265)	NA	NA	NA	NA
3781	DN313267.1	Dugesiidae	MYN	1.06484	2.11686	0.503026	0.00623361	432	106.611	325.389	NA	257	75.2043	181.796	NA	NA	1.32446	1.11434:2.91797:1:1:1:1	0.165079(0.159524:0.140476:0.195238)	NA	NA	NA	NA
3785	FY951721.1	Dugesiidae	MYN	0.321792	3.46218	0.0929448	0	624	101.114	522.886	NA	263	127.221	135.779	NA	NA	0.830664	1.0462:0.963142:1:1:1:1	0.141196(0.179402:0.114618:0.129568)	NA	NA	NA	NA
3786	FY952510.1	Dugesiidae	MYN	0.213048	3.94936	0.0539449	8.73354e-79	852	193.604	658.396	NA	297	175.098	121.902	NA	NA	1.06207	1.69486:1.4378:1:1:1:1	0.23181(0.27665:0.180203:0.238579)	NA	NA	NA	NA
3788	AY067396.1	Dugesiidae	MYN	1.29567	1.18774	1.09086	0.57302	24	4.85398	19.146	NA	14	2.19244	11.8076	NA	NA	1.27384	2:2:1:1:1:1	0.209091(0.2:0.2:0.227273)	NA	NA	NA	NA
3789	FY949749.1	Dugesiidae	MYN	0.986208	2.40415	0.41021	0.03205	210	48.6143	161.386	NA	123	34.9338	88.0662	NA	NA	1.31446	1.17529:1.02449:1:1:1:1	0.109342(0.124204:0.11465:0.089172)	NA	NA	NA	NA
3790	DN310806.1	Dugesiidae	MYN	0.533321	3.78525	0.140894	1.55118e-23	777	155.556	621.444	NA	361	126.834	234.166	NA	NA	1.18436	1.07212:3.2453:1:1:1:1	0.225606(0.266497:0.196277:0.214044)	NA	NA	NA	NA
3792	FY949264.1	Dugesiidae	MYN	0.0783963	3.58876	0.021845	8.32854e-76	474	119.702	354.298	NA	140	113.685	26.3155	NA	NA	0.964891	1.94154:2.72722:1:1:1:1	0.194309(0.202439:0.17561:0.204878)	NA	NA	NA	NA
3801	EG351446.1	Dugesiidae	MYN	0.607468	3.12309	0.194509	3.89167e-07	279	64.3359	214.664	NA	138	49.3242	88.6758	NA	NA	1.18756	1.6095:2.26263:1:1:1:1	0.293079(0.349576:0.311441:0.21822)	NA	NA	NA	NA
3803	FY976182.1	Dugesiidae	MYN	0.910012	2.46431	0.369276	0.00861103	135	26.729	108.271	NA	77	21.3427	55.6573	NA	NA	1.21775	0.907675:1.5193:1:1:1:1	0.250725(0.304348:0.230435:0.217391)	NA	NA	NA	NA
3806	DN314513.1	Dugesiidae	MYN	1.89716	2.93805	0.645723	0.0617407	372	78.165	293.835	NA	241	57.4576	183.542	NA	NA	2.11587	0.687723:1.71274:1:1:1:1	0.11964(0.134855:0.109959:0.114108)	NA	NA	NA	NA
3813	FY936357.1	Dugesiidae	MYN	0.946036	3.09572	0.305595	2.18578e-07	270	62.0306	207.969	NA	166	54.964	111.036	NA	NA	1.43991	1.20918:0.989939:1:1:1:1	0.103276(0.113248:0.121795:0.0747863)	NA	NA	NA	NA
3816	FY949947.1	Dugesiidae	MYN	0.20454	3.86925	0.0528631	1.37133e-89	708	173.989	534.011	NA	266	170.55	95.4505	NA	NA	1.10513	1.05731:1.04414:1:1:1:1	0.254013(0.288952:0.213173:0.259915)	NA	NA	NA	NA
3821	FY948942.1	Dugesiidae	MYN	0.325103	4.16489	0.078058	1.17848e-66	1026	258.059	767.941	NA	424	222.005	201.995	NA	NA	1.29089	1.82802:2.81606:1:1:1:1	0.239726(0.242661:0.214286:0.262231)	NA	NA	NA	NA
3822	DQ777634.1	Dugesiidae	MYN	0.215574	4.1066	0.0524944	2.10218e-100	1023	238.761	784.239	NA	367	220.426	146.574	NA	NA	1.12371	1.21433:1.74343:1:1:1:1	0.228672(0.25066:0.230871:0.204485)	NA	NA	NA	NA
3826	BW639066.1	Dugesiidae	MYN	0.109323	1.51505	0.072158	1.51327e-11	153	42.8322	110.168	NA	39	27.863	11.137	NA	NA	0.502855	2:2:1:1:1:1	0.108187(0.140351:0.0657895:0.118421)	NA	NA	NA	NA
3829	FY965196.1	Dugesiidae	MYN	0.103113	3.19141	0.0323095	0	345	70.4721	274.528	NA	99	72.5878	26.4122	NA	NA	0.73395	1.28558:1.13489:1:1:1:1	0.14955(0.178378:0.102703:0.167568)	NA	NA	NA	NA
3830	EU082826.1	Dugesiidae	MYN	0.367825	3.93385	0.0935026	0	969	189.64	779.36	NA	422	196.752	225.248	NA	NA	1.06572	1.27997:1.96761:1:1:1:1	0.0815236(0.0920372:0.0708376:0.081696)	NA	NA	NA	NA
3831	DN315472.1	Dugesiidae	MYN	0.777601	3.89911	0.199431	8.27783e-15	759	181.056	577.944	NA	422	144.427	277.573	NA	NA	1.52222	0.904772:1.60923:1:1:1:1	0.234104(0.240848:0.238921:0.222543)	NA	NA	NA	NA
3832	DN290486.1	Dugesiidae	MYN	0.41758	2.79311	0.149503	5.70625e-11	198	41.4361	156.564	NA	86	36.2401	49.7599	NA	NA	0.914716	1.71897:1.4405:1:1:1:1	0.256831(0.278689:0.251366:0.240437)	NA	NA	NA	NA
3836	BP186533.1	Dugesiidae	MYN	0.168013	3.28766	0.0511041	1.79607e-43	405	80.1216	324.878	NA	124	75.3588	48.6412	NA	NA	0.785176	0.952551:2.00357:1:1:1:1	0.194444(0.24359:0.157051:0.182692)	NA	NA	NA	NA
3840	FY936941.1	Dugesiidae	MYN	0.50389	2.72963	0.1846	1.08171e-09	156	38.0732	117.927	NA	77	34.3994	42.6006	NA	NA	1.0471	0.7609:4.36293:1:1:1:1	0.114493(0.117391:0.117391:0.108696)	NA	NA	NA	NA
3843	BP185650.1	Dugesiidae	MYN	1.27734	2.65151	0.48174	1.08377e-11	210	34.3067	175.693	NA	139	36.3552	102.645	NA	NA	1.50183	0.508287:1.94314:1:1:1:1	0.135057(0.168103:0.125:0.112069)	NA	NA	NA	NA
3845	BP191612.1	Dugesiidae	MYN	0.869976	2.40959	0.361048	0.000464449	117	24.8481	92.1519	NA	68	21.6652	46.3348	NA	NA	1.19695	1.95537:4.7274:1:1:1:1	0.206093(0.268817:0.193548:0.155914)	NA	NA	NA	NA
3848	FY957444.1	Dugesiidae	MYN	0.681213	3.53613	0.192644	5.73705e-28	609	111.591	497.409	NA	327	107.23	219.77	NA	NA	1.20434	0.896438:1.74804:1:1:1:1	0.134921(0.174107:0.105655:0.125)	NA	NA	NA	NA
3849	DN300294.1	Dugesiidae	MYN	0.982646	3.66181	0.26835	4.80686e-17	708	131.949	576.051	NA	418	117.962	300.038	NA	NA	1.48196	0.362797:1.0792:1:1:1:1	0.23916(0.276423:0.195122:0.245935)	NA	NA	NA	NA
3852	FY935254.1	Dugesiidae	MYN	0.76011	3.34271	0.227393	3.14394e-09	375	86.224	288.776	NA	206	70.1875	135.813	NA	NA	1.35393	1.70613:2.76062:1:1:1:1	0.252616(0.2713:0.251868:0.234679)	NA	NA	NA	NA
3853	EC615277.1	Dugesiidae	MYN	0.318426	3.10154	0.102667	4.88539e-17	261	62.5137	198.486	NA	103	52.1531	50.8469	NA	NA	0.985027	2:2:1:1:1:1	0.247828(0.293974:0.214169:0.235342)	NA	NA	NA	NA
3855	FY937855.1	Dugesiidae	MYN	1.07604	3.41451	0.315136	0.000186986	423	94.8868	328.113	NA	259	73.6074	185.393	NA	NA	1.6006	1.09732:1.8572:1:1:1:1	0.159624(0.164319:0.129108:0.185446)	NA	NA	NA	NA
3864	Y53G8AR.6	C. elegans	MYN	1.17902	3.71585	0.317294	0.000137882	585	141.806	443.194	NA	369	108.08	260.92	NA	NA	1.79396	1.47983:1.41421:1:1:1:1	0.200264(0.23913:0.179842:0.181818)	NA	NA	NA	NA
3872	HQ230962.1	Dugesiidae	MYN	1.05126	1.78811	0.587918	0.0111221	564	147.688	416.312	NA	335	100.557	234.443	NA	NA	1.24421	1.50668:1.86036:1:1:1:1	0.137488(0.126113:0.114243:0.172107)	NA	NA	NA	NA
3874	AK388686.1	Dugesiidae	MYN	0.778209	3.58791	0.216897	5.17415e-39	642	119.568	522.432	NA	371	121.609	249.391	NA	NA	1.3015	0.84438:0.99714:1:1:1:1	0.231464(0.279497:0.195358:0.219536)	NA	NA	NA	NA
3879	BP189816.1	Dugesiidae	MYN	2.2665	0.957064	2.36818	0.499229	45	11.659	33.341	NA	26	5.82257	20.1774	NA	NA	1.92724	2:2:1:1:1:1	0.244318(0.272727:0.244318:0.215909)	NA	NA	NA	NA
3881	DN290065.1	Dugesiidae	MYN	1.18217	2.98202	0.396433	0.000615066	252	53.3047	198.695	NA	162	44.6497	117.35	NA	NA	1.56289	1.22747:1.32844:1:1:1:1	0.125(0.154762:0.113095:0.107143)	NA	NA	NA	NA
3884	K07E3.7a	C. elegans	MYN	0.450847	3.18698	0.141465	1.91317e-16	261	70.0571	190.943	NA	127	62.4418	64.5582	NA	NA	1.18528	1.15934:0.919237:1:1:1:1	0.0183135(0.0212947:0.0170358:0.0166099)	NA	NA	NA	NA
3886	EG344037.1	Dugesiidae	MYN	0.569447	3.68892	0.154367	1.99129e-18	537	136.806	400.194	NA	270	111.555	158.445	NA	NA	1.36417	0.663506:1.5343:1:1:1:1	0.202749(0.213918:0.175258:0.219072)	NA	NA	NA	NA
3887	FY930525.1	Dugesiidae	MYN	0.73499	3.20905	0.229037	2.71189e-07	288	72.1487	215.851	NA	157	57.482	99.518	NA	NA	1.35478	1.00304:3.07868:1:1:1:1	0.239726(0.30137:0.184932:0.232877)	NA	NA	NA	NA
3889	FY946439.1	Dugesiidae	MYN	1.07198	3.41273	0.314112	8.87294e-42	540	94.6615	445.339	NA	350	105.317	244.683	NA	NA	1.48231	0.191306:0.731709:1:1:1:1	0.137001(0.140777:0.140777:0.12945)	NA	NA	NA	NA
3892	HO006558.1	Dugesiidae	MYN	0.495005	3.17799	0.15576	2.4253e-25	318	69.2221	248.778	NA	158	68.4929	89.5071	NA	NA	1.07904	0.570619:1.62877:1:1:1:1	0.166667(0.190184:0.144172:0.165644)	NA	NA	NA	NA
3898	DN310136.1	Dugesiidae	MYN	0.669023	3.18481	0.210067	2.87487e-13	348	69.8546	278.145	NA	183	62.209	120.791	NA	NA	1.17402	0.716692:1.50293:1:1:1:1	0.112288(0.127119:0.0847458:0.125)	NA	NA	NA	NA
3901	EG349632.1	Dugesiidae	MYN	0.567423	3.46189	0.163905	1.93526e-22	429	101.074	327.926	NA	222	92.1107	129.889	NA	NA	1.24937	1.26592:0.990283:1:1:1:1	0.233716(0.267241:0.224138:0.20977)	NA	NA	NA	NA
3902	BW639797.1	Dugesiidae	MYN	0.754759	3.54216	0.213079	6.66308e-09	555	112.491	442.509	NA	296	86.7733	209.227	NA	NA	1.31973	1.18181:1.16895:1:1:1:1	0.24359(0.266667:0.248718:0.215385)	NA	NA	NA	NA
3903	FY954326.1	Dugesiidae	MYN	0.233902	3.24913	0.0719891	4.66709e-30	333	76.1091	256.891	NA	120	68.5692	51.4308	NA	NA	0.923048	1.18782:1.43077:1:1:1:1	0.0924574(0.114964:0.080292:0.0821168)	NA	NA	NA	NA
3906	FY930060.1	Dugesiidae	MYN	0.914265	3.06147	0.298636	6.04252e-06	291	59.2617	231.738	NA	171	49.4974	121.503	NA	NA	1.35154	1.50125:1.2097:1:1:1:1	0.221141(0.249027:0.214008:0.200389)	NA	NA	NA	NA
3908	DN312857.1	Dugesiidae	MYN	0.224083	3.78251	0.0592418	4.07604e-66	744	154.988	589.012	NA	256	142.251	113.749	NA	NA	0.965367	1.30981:1.30108:1:1:1:1	0.230015(0.281674:0.182127:0.226244)	NA	NA	NA	NA
3910	FY944288.1	Dugesiidae	MYN	0.301757	3.90925	0.0771905	3.35806e-57	798	183.522	614.478	NA	314	162.204	151.796	NA	NA	1.1314	1.13009:2.93325:1:1:1:1	0.2406(0.273764:0.217364:0.230672)	NA	NA	NA	NA
3911	FY928260.1	Dugesiidae	MYN	0.163164	3.16117	0.0516151	0	366	67.6866	298.313	NA	111	67.4798	43.5202	NA	NA	0.717602	0.589182:1.42269:1:1:1:1	0.229508(0.270492:0.180328:0.237705)	NA	NA	NA	NA
3913	EG354380.1	Dugesiidae	MYN	0.306681	1.12644	0.272256	0.0151662	111	26.8864	84.1136	NA	34	13.2915	20.7085	NA	NA	0.505243	1.79834:4.3763:1:1:1:1	0.0650685(0.0513699:0.0582192:0.0856164)	NA	NA	NA	NA
3915	FY946460.1	Dugesiidae	MYN	0.387015	3.84742	0.100591	9.85591e-42	753	168.998	584.002	NA	323	147.031	175.969	NA	NA	1.16364	1.18513:2.05869:1:1:1:1	0.236156(0.278502:0.205212:0.224756)	NA	NA	NA	NA
3919	FY959960.1	Dugesiidae	MYN	1.00533	2.54208	0.395474	0.00615935	102	29.6494	72.3506	NA	64	24.6261	39.3739	NA	NA	1.45203	1.26876:3.16312:1:1:1:1	0.252525(0.261708:0.241047:0.254821)	NA	NA	NA	NA
3923	DN311890.1	Dugesiidae	MYN	1.21183	2.4493	0.494764	0.0620126	519	111.412	407.588	NA	317	76.1156	240.884	NA	NA	1.47747	1.29409:1.92157:1:1:1:1	0.224656(0.266753:0.203608:0.203608)	NA	NA	NA	NA
3932	FY961509.1	Dugesiidae	MYN	0.569523	2.74703	0.207323	1.46811e-05	162	38.9669	123.033	NA	79	30.2175	48.7825	NA	NA	1.09329	2.06689:1.67934:1:1:1:1	0.246032(0.285714:0.174603:0.277778)	NA	NA	NA	NA
3933	FY927809.1	Dugesiidae	MYN	0.986555	2.66927	0.369597	0.00213516	192	35.1291	156.871	NA	112	28.1731	83.8269	NA	NA	1.29443	1.04943:1.63222:1:1:1:1	0.252646(0.293651:0.261905:0.202381)	NA	NA	NA	NA
3935	HO005499.1	Dugesiidae	MYN	0.441084	3.36228	0.131186	5.62325e-27	366	88.5033	277.497	NA	176	83.687	92.313	NA	NA	1.14747	1.73854:1.42758:1:1:1:1	0.161142(0.190608:0.121547:0.171271)	NA	NA	NA	NA
3938	DN296115.1	Dugesiidae	MYN	0.354016	2.76274	0.128139	5.22784e-10	273	58.155	214.845	NA	103	42.5201	60.4799	NA	NA	0.867126	2.26779:1.55864:1:1:1:1	0.168011(0.201613:0.133065:0.169355)	NA	NA	NA	NA
3945	FY935461.1	Dugesiidae	MYN	0.525209	3.73873	0.140478	0	750	146.2	603.8	NA	380	154.25	225.75	NA	NA	1.15163	0.664038:1.14212:1:1:1:1	0.236505(0.262104:0.21202:0.235392)	NA	NA	NA	NA
3947	DN310760.1	Dugesiidae	MYN	0.634232	3.64121	0.174182	4.33824e-51	708	128.374	579.626	NA	379	132.673	246.327	NA	NA	1.17945	0.8911:1.20511:1:1:1:1	0.245637(0.281414:0.210079:0.245419)	NA	NA	NA	NA
3948	FY929127.1	Dugesiidae	MYN	0.476982	3.00653	0.158649	8.18309e-14	249	55.0753	193.925	NA	117	49.1903	67.8097	NA	NA	1.03648	2.31533:2.31416:1:1:1:1	0.0847701(0.0969828:0.075431:0.0818966)	NA	NA	NA	NA
3949	BW636645.1	Dugesiidae	MYN	1.34002	3.82628	0.350214	6.55857e-16	801	164.303	636.697	NA	531	149.331	381.669	NA	NA	1.85001	0.747794:2.01694:1:1:1:1	0.236318(0.251866:0.237873:0.219216)	NA	NA	NA	NA
3954	DN312547.1	Dugesiidae	MYN	0.523971	3.62849	0.144405	5.6471e-30	579	126.215	452.785	NA	285	115.587	169.413	NA	NA	1.20072	1.47875:1.71037:1:1:1:1	0.252525(0.29798:0.186869:0.272727)	NA	NA	NA	NA
3957	FY945305.1	Dugesiidae	MYN	0.683973	3.84623	0.17783	6.94558e-37	843	168.73	674.27	NA	460	159.341	300.659	NA	NA	1.31691	1.17371:1.94146:1:1:1:1	0.245271(0.28865:0.234834:0.212329)	NA	NA	NA	NA
3958	BW640663.1	Dugesiidae	MYN	0.251649	2.52413	0.0996974	0	150	28.9483	121.052	NA	60	34.4127	25.5873	NA	NA	0.690212	1.33565:2.3585:1:1:1:1	0.22973(0.280405:0.170608:0.238176)	NA	NA	NA	NA
3961	DN315698.1	Dugesiidae	MYN	0.195664	3.96786	0.0493122	6.65265e-81	834	198.439	635.561	NA	288	178.685	109.315	NA	NA	1.09321	1.88983:1.08123:1:1:1:1	0.225562(0.272727:0.181085:0.222874)	NA	NA	NA	NA
3962	EG415447.1	Dugesiidae	MYN	0.332915	3.11229	0.106968	7.22223e-14	243	63.4159	179.584	NA	99	50.8106	48.1894	NA	NA	1.05825	2.08116:1.42867:1:1:1:1	0.15978(0.18595:0.14876:0.144628)	NA	NA	NA	NA
3970	FY940250.1	Dugesiidae	MYN	0.224249	3.30639	0.0678229	1.34317e-43	393	82.148	310.852	NA	141	80.9821	60.0179	NA	NA	0.868503	1.45574:1.4974:1:1:1:1	0.230691(0.25:0.155488:0.286585)	NA	NA	NA	NA
3973	FY941754.1	Dugesiidae	MYN	0.886924	2.24021	0.395912	3.56264e-08	117	19.8249	97.1751	NA	70	21.1859	48.8141	NA	NA	1.11623	0.191681:1.08366:1:1:1:1	0.222222(0.252381:0.214286:0.2)	NA	NA	NA	NA
3976	E04A4.8	C. elegans	MYN	0.257284	3.21387	0.0800543	5.62082e-38	375	72.6143	302.386	NA	137	71.3393	65.6607	NA	NA	0.829793	1.30027:1.92245:1:1:1:1	0.197222(0.183333:0.161111:0.247222)	NA	NA	NA	NA
3979	K02D7.1a	C. elegans	MYN	0.741004	3.33279	0.222338	4.25135e-10	327	85.0908	241.909	NA	184	71.0538	112.946	NA	NA	1.41543	1.01124:1.02687:1:1:1:1	0.0874862(0.101329:0.0581395:0.10299)	NA	NA	NA	NA
3982	DN302850.1	Dugesiidae	MYN	0.375741	3.44605	0.109035	1.04221e-35	516	98.9624	417.038	NA	216	93.7699	122.23	NA	NA	0.964589	0.833583:1.73991:1:1:1:1	0.180952(0.216667:0.147619:0.178571)	NA	NA	NA	NA
3987	F47C12.2	C. elegans	MYN	1.35832	4.57706	0.296767	7.8782e-08	1881	447.082	1433.92	NA	1229	338.049	890.951	NA	NA	2.12336	1.191:1.53512:1:1:1:1	0.0412044(0.044808:0.0412518:0.0375533)	NA	NA	NA	NA
3992	EC614598.1	Dugesiidae	MYN	0.449512	3.11261	0.144417	1.19767e-13	264	63.4432	200.557	NA	122	54.4545	67.5455	NA	NA	1.08949	1.40579:2.6256:1:1:1:1	0.147651(0.130872:0.157718:0.154362)	NA	NA	NA	NA
3993	FY959984.1	Dugesiidae	MYN	0.933797	0.615825	1.51634	0.0050407	681	286.035	394.965	NA	315	114.253	200.747	NA	NA	0.800242	5.26207:0.709455:1:1:1:1	0.30329(0.410876:0.346425:0.152568)	NA	NA	NA	NA
4000	FY943192.1	Dugesiidae	MYN	2.2114	1.66465	1.32845	0.561582	288	75.696	212.304	NA	200	50.6032	149.397	NA	NA	2.0677	0.770742:3.81159:1:1:1:1	0.244872(0.303846:0.196154:0.234615)	NA	NA	NA	NA
4003	HO004962.1	Dugesiidae	MYN	0.610802	3.61018	0.169189	1.13171e-14	477	123.171	353.829	NA	247	99.8722	147.128	NA	NA	1.3853	1.26074:2.2617:1:1:1:1	0.225599(0.229282:0.190608:0.256906)	NA	NA	NA	NA
4004	DN310772.1	Dugesiidae	MYN	0.0928329	3.49011	0.0265989	3.21579e-47	420	104.949	315.051	NA	114	86.5179	27.4821	NA	NA	0.94174	1.23855:1.03243:1:1:1:1	0.144218(0.169388:0.118367:0.144898)	NA	NA	NA	NA
4019	BW640157.1	Dugesiidae	MYN	1.04361	3.38828	0.308005	2.04335e-15	444	91.6258	352.374	NA	283	87.2176	195.782	NA	NA	1.52747	1.03629:0.731108:1:1:1:1	0.176651(0.175115:0.152074:0.202765)	NA	NA	NA	NA
4023	BW642182.1	Dugesiidae	MYN	0.309203	3.12776	0.0988576	0	342	64.7381	277.262	NA	134	64.1699	69.8301	NA	NA	0.842736	1.40044:2.97724:1:1:1:1	0.090796(0.0988806:0.0802239:0.0932836)	NA	NA	NA	NA
4024	DN293817.1	Dugesiidae	MYN	0.0998032	2.72556	0.0366174	0	237	37.8672	199.133	NA	64	45.4381	18.5619	NA	NA	0.51934	0.535004:0.814361:1:1:1:1	0.11214(0.132716:0.0740741:0.12963)	NA	NA	NA	NA
4025	JK823510.1	Dugesiidae	MYN	0.632884	2.9258	0.216311	2.86445e-05	195	49.4551	145.545	NA	99	37.2146	61.7854	NA	NA	1.2144	2.39509:1.2401:1:1:1:1	0.24183(0.281046:0.20915:0.235294)	NA	NA	NA	NA
4027	FY956876.1	Dugesiidae	MYN	0.632304	3.47017	0.182211	7.33446e-25	522	102.196	419.804	NA	274	96.6924	177.308	NA	NA	1.18789	0.871547:1.7074:1:1:1:1	0.238794(0.255501:0.245721:0.215159)	NA	NA	NA	NA
4029	FY955706.1	Dugesiidae	MYN	0.269737	3.73327	0.0722524	0	834	145.139	688.861	NA	328	173.779	154.221	NA	NA	0.872485	0.393673:1.56554:1:1:1:1	0.19537(0.2375:0.1375:0.211111)	NA	NA	NA	NA
4031	DN312141.1	Dugesiidae	MYN	1.18649	3.46921	0.342007	3.7136e-07	543	102.065	440.935	NA	342	85.4051	256.595	NA	NA	1.61556	0.916763:1.10587:1:1:1:1	0.221071(0.264249:0.181347:0.217617)	NA	NA	NA	NA
4033	BW638261.1	Dugesiidae	MYN	0.192318	3.332	0.0577186	1.47184e-46	345	85.0012	259.999	NA	127	83.0003	43.9997	NA	NA	0.965874	1.71598:1.43897:1:1:1:1	0.258667(0.312:0.252:0.212)	NA	NA	NA	NA
4036	FY962074.1	Dugesiidae	MYN	0.327438	3.30193	0.0991657	2.08969e-21	321	81.6604	239.34	NA	133	69.6189	63.3811	NA	NA	1.08413	2.86088:2.13096:1:1:1:1	0.210145(0.257764:0.170807:0.201863)	NA	NA	NA	NA
4038	FY964597.1	Dugesiidae	MYN	0.424811	3.95352	0.107451	2.50398e-49	849	194.681	654.319	NA	386	174.829	211.171	NA	NA	1.23396	1.34503:1.11391:1:1:1:1	0.235931(0.265512:0.199856:0.242424)	NA	NA	NA	NA
4039	F57B9.2	C. elegans	MYN	1.18419	2.45434	0.482489	2.25575e-07	1710	415.153	1294.85	NA	1053	299.56	753.44	NA	NA	1.49256	0.799828:1.68728:1:1:1:1	0.0552821(0.0641802:0.0473306:0.0543355)	NA	NA	NA	NA
4049	DN308323.1	Dugesiidae	MYN	0.28191	2.21453	0.1273	1.32785e-08	93	19.1579	73.8421	NA	35	17.6857	17.3143	NA	NA	0.680028	1.40724:1.86298:1:1:1:1	0.0652921(0.0773196:0.0515464:0.0670103)	NA	NA	NA	NA
4050	DN307382.1	Dugesiidae	MYN	0.3406	3.58755	0.0949394	0	603	119.511	483.489	NA	252	120.46	131.54	NA	NA	0.984125	0.731299:1.22491:1:1:1:1	0.243972(0.268085:0.221277:0.242553)	NA	NA	NA	NA
4052	BW642381.1	Dugesiidae	MYN	0.261888	3.51673	0.0744691	1.73481e-40	534	108.742	425.258	NA	191	97.6359	93.3641	NA	NA	0.92469	1.18873:1.88244:1:1:1:1	0.227401(0.252119:0.199153:0.230932)	NA	NA	NA	NA
4053	W04D2.1a	C. elegans	MYN	1.86544	4.77438	0.390719	9.77119e-08	2553	581.631	1971.37	NA	1766	453.692	1312.31	NA	NA	2.52816	0.892699:1.24574:1:1:1:1	0.237558(0.244898:0.23362:0.234157)	NA	NA	NA	NA
4054	FY950545.1	Dugesiidae	MYN	1.41706	2.15506	0.657552	0.0843123	75	17.6972	57.3028	NA	49	14.6766	34.3234	NA	NA	1.5912	0.621013:0.666292:1:1:1:1	0.253247(0.279221:0.24026:0.24026)	NA	NA	NA	NA
4060	FY941137.1	Dugesiidae	MYN	0.682398	3.16816	0.215393	6.7609e-13	309	68.3206	240.679	NA	168	61.6682	106.332	NA	NA	1.232	0.454269:1.42646:1:1:1:1	0.0897868(0.104377:0.0757576:0.0892256)	NA	NA	NA	NA
4061	FY958038.1	Dugesiidae	MYN	0.52467	3.86172	0.135864	3.2423e-37	759	172.253	586.747	NA	374	154.883	219.117	NA	NA	1.28201	0.849683:2.11146:1:1:1:1	0.190691(0.21509:0.158784:0.198198)	NA	NA	NA	NA
4062	FY945352.1	Dugesiidae	MYN	0.32664	3.87949	0.0841965	2.22377e-62	864	176.383	687.617	NA	345	163.869	181.131	NA	NA	1.05194	0.942839:1.94864:1:1:1:1	0.250832(0.292439:0.247504:0.212553)	NA	NA	NA	NA
4063	DN308925.1	Dugesiidae	MYN	0.644604	3.50934	0.183682	5.59802e-16	510	107.676	402.324	NA	264	91.5564	172.444	NA	NA	1.24943	1.27922:2.02763:1:1:1:1	0.222026(0.24735:0.181979:0.236749)	NA	NA	NA	NA
4077	EG349668.1	Dugesiidae	MYN	0.11406	2.5405	0.0448966	0	147	29.5871	117.413	NA	43	30.5934	12.4066	NA	NA	0.602438	1.38749:1.24206:1:1:1:1	0.0691824(0.0880503:0.0691824:0.0503145)	NA	NA	NA	NA
4079	T22A3.8	C. elegans	MYN	0.707516	3.95913	0.178705	3.48318e-45	1002	196.143	805.857	NA	552	187.938	364.062	NA	NA	1.34402	0.61935:1.4972:1:1:1:1	0.0277957(0.030264:0.0280103:0.0251127)	NA	NA	NA	NA
4080	BW638612.1	Dugesiidae	MYN	0.421436	2.94595	0.143056	3.55177e-11	204	50.8018	153.198	NA	92	42.7381	49.2619	NA	NA	1.05011	1.67594:0.760133:1:1:1:1	0.270325(0.292683:0.243902:0.27439)	NA	NA	NA	NA
4082	FY959027.1	Dugesiidae	MYN	0.437954	3.46932	0.126236	3.36998e-28	519	102.081	416.919	NA	230	92.7476	137.252	NA	NA	1.03419	0.981795:1.85237:1:1:1:1	0.251259(0.291541:0.223565:0.238671)	NA	NA	NA	NA
4083	Y37E3.8a	C. elegans	MYN	0.211772	2.67205	0.0792547	2.08438e-12	264	84.1955	179.804	NA	86	52.897	33.103	NA	NA	0.996409	4.11727:1.35807:1:1:1:1	0.14726(0.157534:0.116438:0.167808)	NA	NA	NA	NA
4086	GW840718.1	Dugesiidae	MYN	1.9856	3.65681	0.542988	0.000189094	606	131.072	474.928	NA	416	107.114	308.886	NA	NA	2.34707	0.366994:1.4735:1:1:1:1	0.237821(0.25:0.234615:0.228846)	NA	NA	NA	NA
4088	DN294586.1	Dugesiidae	MYN	0.506442	3.20632	0.157951	1.05988e-14	315	71.8869	243.113	NA	151	62.0364	88.9636	NA	NA	1.12259	0.925693:1.44026:1:1:1:1	0.197861(0.219251:0.184492:0.18984)	NA	NA	NA	NA
4089	FY966664.1	Dugesiidae	MYN	0.325887	3.42014	0.0952847	0	537	95.6011	441.399	NA	228	111.959	116.041	NA	NA	0.87675	0.950603:0.91901:1:1:1:1	0.239018(0.292636:0.22093:0.203488)	NA	NA	NA	NA
4091	DN290834.1	Dugesiidae	MYN	2.34901	0.642071	3.65849	0.000719268	156	42.5608	113.439	NA	99	17.68	81.32	NA	NA	1.88332	2.52625:4.95679:1:1:1:1	0.200565(0.144068:0.245763:0.211864)	NA	NA	NA	NA
4092	EC615361.1	Dugesiidae	MYN	0.190139	1.83279	0.103743	0	78	11.5159	66.4841	NA	25	13.8676	11.1324	NA	NA	0.432659	0.846233:2.12647:1:1:1:1	0.0350318(0.044586:0.0318471:0.0286624)	NA	NA	NA	NA
4094	DN295833.1	Dugesiidae	MYN	0.0994685	3.75283	0.0265049	0	711	148.974	562.026	NA	214	161.691	52.3094	NA	NA	0.864947	1.21546:1.28757:1:1:1:1	0.228916(0.263052:0.184739:0.238956)	NA	NA	NA	NA
4104	EE669523.1	Dugesiidae	MYN	0.346905	3.40498	0.101881	0	555	93.6889	461.311	NA	236	109.248	126.752	NA	NA	0.863136	0.455105:0.742647:1:1:1:1	0.235521(0.289575:0.198842:0.218147)	NA	NA	NA	NA
4110	DN301160.1	Dugesiidae	MYN	0.391063	2.39612	0.163207	1.49695e-10	117	24.4058	92.5942	NA	51	23.0439	27.9561	NA	NA	0.80931	1.87394:3.93508:1:1:1:1	0.245679(0.311111:0.214815:0.211111)	NA	NA	NA	NA
4116	FY940510.1	Dugesiidae	MYN	0.83698	3.54189	0.236309	4.60799e-07	483	112.451	370.549	NA	269	85.4196	183.58	NA	NA	1.46673	1.14647:2.32419:1:1:1:1	0.238701(0.271186:0.20339:0.241525)	NA	NA	NA	NA
4117	JX010495.1	Dugesiidae	MYN	0.760004	3.94951	0.19243	6.05696e-34	918	193.644	724.356	NA	519	178.01	340.99	NA	NA	1.4328	0.618628:1.69443:1:1:1:1	0.236886(0.266419:0.192689:0.251549)	NA	NA	NA	NA
4118	BW641408.1	Dugesiidae	MYN	0.378423	3.60348	0.105016	0	693	122.075	570.925	NA	293	125.318	167.682	NA	NA	0.94653	0.847249:1.63139:1:1:1:1	0.194643(0.2375:0.166071:0.180357)	NA	NA	NA	NA
4119	HO007238.1	Dugesiidae	MYN	0.399419	3.75524	0.106363	8.20638e-44	672	149.454	522.546	NA	299	137.682	161.318	NA	NA	1.14576	1.33517:1.51465:1:1:1:1	0.23285(0.247826:0.202899:0.247826)	NA	NA	NA	NA
4123	FY966959.1	Dugesiidae	MYN	0.710691	3.50868	0.202552	3.98162e-26	537	107.581	429.419	NA	296	103.613	192.387	NA	NA	1.27123	0.388749:1.53416:1:1:1:1	0.225185(0.24:0.22:0.215556)	NA	NA	NA	NA
4130	EG346481.1	Dugesiidae	MYN	0.252159	3.29834	0.0764503	2.56276e-39	405	81.2713	323.729	NA	148	78.9804	69.0196	NA	NA	0.863437	1.02332:1.58519:1:1:1:1	0.162304(0.183246:0.112565:0.191099)	NA	NA	NA	NA
4141	ZK1073.1	C. elegans	MYN	0.86086	4.0188	0.214208	4.4891e-10	831	212.384	618.616	NA	474	159.384	314.616	NA	NA	1.66796	1.23082:2.07286:1:1:1:1	0.207456(0.242105:0.186842:0.193421)	NA	NA	NA	NA
4147	DN314820.1	Dugesiidae	MYN	1.60485	3.62998	0.442109	4.31916e-06	666	126.465	539.535	NA	451	106.825	344.175	NA	NA	1.98939	0.645432:0.679286:1:1:1:1	0.201418(0.225532:0.191489:0.187234)	NA	NA	NA	NA
4148	D2085.1	C. elegans	MYN	0.424713	4.02678	0.105472	1.55449e-43	984	214.658	769.342	NA	429	180.025	248.975	NA	NA	1.2105	1.0926:1.31861:1:1:1:1	0.0351036(0.0422152:0.031094:0.0320018)	NA	NA	NA	NA
4149	JN968463.2	Dugesiidae	MYN	0.163666	4.41632	0.0370593	0	1728	360.839	1367.16	NA	574	373.776	200.224	NA	NA	1.0517	1.45613:1.84795:1:1:1:1	0.199747(0.246212:0.156061:0.19697)	NA	NA	NA	NA
4152	DN296358.1	Dugesiidae	MYN	0.844276	3.43832	0.245549	0	642	97.9468	544.053	NA	387	118.687	268.313	NA	NA	1.24004	0.284918:0.393567:1:1:1:1	0.237113(0.271478:0.231959:0.207904)	NA	NA	NA	NA
4156	DN316287.1	Dugesiidae	MYN	0.492502	3.00166	0.164077	0	282	54.7193	227.281	NA	139	57.6236	81.3764	NA	NA	0.97938	0.939992:1.05152:1:1:1:1	0.0862069(0.0785441:0.0747126:0.105364)	NA	NA	NA	NA
4161	FY969888.1	Dugesiidae	MYN	0.533866	3.24072	0.164737	0	447	75.261	371.739	NA	223	82.2819	140.718	NA	NA	0.989617	1.11834:0.777791:1:1:1:1	0.137761(0.169742:0.114391:0.129151)	NA	NA	NA	NA
4162	FY950033.1	Dugesiidae	MYN	0.673953	2.18733	0.308116	4.96333e-07	450	121.72	328.28	NA	232	86.349	145.651	NA	NA	1.08331	1.66647:2.07404:1:1:1:1	0.223932(0.238462:0.166667:0.266667)	NA	NA	NA	NA
4171	DN290960.1	Dugesiidae	MYN	0.766366	3.06601	0.249955	0.000353605	246	54.7483	191.252	NA	131	40.3725	90.6275	NA	NA	1.27816	0.703606:1.50395:1:1:1:1	0.14974(0.199219:0.117188:0.132813)	NA	NA	NA	NA
4173	FY959738.1	Dugesiidae	MYN	0.180682	3.84918	0.0469403	1.01837e-70	699	169.397	529.603	NA	236	151.164	84.8357	NA	NA	1.06971	2.36534:1.7523:1:1:1:1	0.197106(0.244012:0.146707:0.200599)	NA	NA	NA	NA
4175	FY942109.1	Dugesiidae	MYN	0.354752	3.73728	0.0949224	3.32469e-42	684	145.917	538.083	NA	281	129.849	151.151	NA	NA	1.07634	1.11949:1.68551:1:1:1:1	0.19777(0.235915:0.147887:0.209507)	NA	NA	NA	NA
4178	FY951446.1	Dugesiidae	MYN	1.98052	1.43596	1.37923	0.740319	495	112.809	382.191	NA	310	72.136	237.864	NA	NA	1.85642	0.7319:2.50678:1:1:1:1	0.116615(0.130031:0.0804954:0.139319)	NA	NA	NA	NA
4187	DN294669.1	Dugesiidae	MYN	0.669268	3.00867	0.222447	9.76032e-11	276	55.2327	220.767	NA	146	49.565	96.435	NA	NA	1.13742	1.3314:2.09762:1:1:1:1	0.131902(0.153374:0.116564:0.125767)	NA	NA	NA	NA
4189	FY964459.1	Dugesiidae	MYN	0.842756	3.43238	0.245531	4.90075e-16	459	97.1746	361.825	NA	270	89	181	NA	NA	1.391	0.992722:1.91201:1:1:1:1	0.269298(0.268421:0.292982:0.246491)	NA	NA	NA	NA
4191	DN291292.1	Dugesiidae	MYN	0.203286	1.925	0.105603	0	63	13.0224	49.9776	NA	22	13.1188	8.8812	NA	NA	0.559173	1.56699:1.37591:1:1:1:1	0.0405797(0.0521739:0.026087:0.0434783)	NA	NA	NA	NA
4193	FY938404.1	Dugesiidae	MYN	0.480086	3.63885	0.131933	1.5596e-32	621	127.971	493.029	NA	290	116.595	173.405	NA	NA	1.13102	0.906739:1.41555:1:1:1:1	0.166667(0.184564:0.151007:0.16443)	NA	NA	NA	NA
4195	FY936943.1	Dugesiidae	MYN	0.598835	3.80183	0.157512	2.89874e-26	705	159.033	545.967	NA	361	137.337	223.663	NA	NA	1.32136	1.42498:2.30105:1:1:1:1	0.215507(0.248168:0.195055:0.203297)	NA	NA	NA	NA
4198	FY969090.1	Dugesiidae	MYN	0.262772	4.48243	0.0586227	3.57571e-21	393	95.0132	297.987	NA	137	71.0791	65.9209	NA	NA	1.28293	1.60889:1.28871:1:1:1:1	0.233533(0.275449:0.152695:0.272455)	NA	NA	NA	NA
4203	FY966376.1	Dugesiidae	MYN	1.46835	3.68151	0.398845	1.27951e-05	612	135.461	476.539	NA	406	110.027	295.973	NA	NA	1.95822	0.802181:1.58025:1:1:1:1	0.244845(0.265464:0.231959:0.237113)	NA	NA	NA	NA
4204	EC617563.1	Dugesiidae	MYN	0.174424	3.35035	0.0520616	5.4954e-45	426	87.1062	338.894	NA	134	81.3443	52.6557	NA	NA	0.82382	1.0638:1.54425:1:1:1:1	0.172743(0.213542:0.140625:0.164063)	NA	NA	NA	NA
4207	FY953824.1	Dugesiidae	MYN	0.256423	2.62099	0.0978344	1.31361e-09	153	32.9389	120.061	NA	51	25.0205	25.9795	NA	NA	0.765485	1.44087:2.18054:1:1:1:1	0.244874(0.291845:0.201001:0.241774)	NA	NA	NA	NA
4213	AK388899.1	Dugesiidae	MYN	0.245225	3.49678	0.0701287	1.41554e-41	471	105.888	365.112	NA	173	96.7384	76.2616	NA	NA	0.976224	1.06976:0.851711:1:1:1:1	0.202031(0.239496:0.183824:0.182773)	NA	NA	NA	NA
4214	C32E8.11	C. elegans	MYN	1.11211	4.61162	0.241153	4.48379e-14	2010	468.165	1541.83	NA	1243	357.481	885.519	NA	NA	1.92721	0.872954:1.17593:1:1:1:1	0.0804179(0.0915938:0.0699708:0.079689)	NA	NA	NA	NA
4215	DN312129.1	Dugesiidae	MYN	0.267698	3.5294	0.0758482	5.80576e-39	501	110.594	390.406	NA	186	98.3709	87.6291	NA	NA	0.987708	1.06982:1.78788:1:1:1:1	0.186137(0.21729:0.156542:0.184579)	NA	NA	NA	NA
4227	FY935988.1	Dugesiidae	MYN	0.439818	3.61206	0.121764	1.35205e-34	519	123.48	395.52	NA	246	114.878	131.122	NA	NA	1.19455	1.28722:2.04916:1:1:1:1	0.234513(0.267699:0.210177:0.225664)	NA	NA	NA	NA
4235	FY950731.1	Dugesiidae	MYN	1.2067	3.43482	0.351314	2.62529e-05	516	97.4907	418.509	NA	317	77.3737	239.626	NA	NA	1.62767	0.800401:1.92373:1:1:1:1	0.148148(0.166667:0.123016:0.154762)	NA	NA	NA	NA
4236	Y76A2A.2a	C. elegans	MYN	1.05863	4.25919	0.248552	1.32985e-12	1164	292.634	871.366	NA	720	230.474	489.526	NA	NA	1.86327	0.904619:1.63665:1:1:1:1	0.0735057(0.0876414:0.0666397:0.0662359)	NA	NA	NA	NA
4239	EE281519.1	Dugesiidae	MYN	0.0374551	3.39897	0.0110195	1.85757e-47	342	92.941	249.059	NA	84	74.9193	9.08073	NA	NA	0.950972	3.3201:4.23452:1:1:1:1	0.241228(0.289474:0.192982:0.241228)	NA	NA	NA	NA
4240	K11G12.6a	C. elegans	MYN	0.976114	3.20774	0.3043	1.4922e-06	348	72.0229	275.977	NA	209	60.3932	148.607	NA	NA	1.43798	0.704135:2.01422:1:1:1:1	0.0620462(0.0653465:0.0514851:0.0693069)	NA	NA	NA	NA
4245	DN316457.1	Dugesiidae	MYN	0.345374	3.72773	0.0926498	0	738	144.072	593.928	NA	316	152.306	163.694	NA	NA	1.00567	1.04978:1.47337:1:1:1:1	0.247458(0.280508:0.234746:0.227119)	NA	NA	NA	NA
4248	HO005802.1	Dugesiidae	MYN	0.798568	2.8208	0.2831	1.16244e-05	165	42.9944	122.006	NA	94	36.0116	57.9884	NA	NA	1.32551	1.41577:3.66417:1:1:1:1	0.247222(0.283333:0.206944:0.251389)	NA	NA	NA	NA
4253	FY950890.1	Dugesiidae	MYN	0.291367	2.70108	0.107871	1.36869e-13	183	36.6509	146.349	NA	68	32.8317	35.1683	NA	NA	0.77398	1.61247:1.34722:1:1:1:1	0.0719921(0.0887574:0.0443787:0.0828402)	NA	NA	NA	NA
4261	EE670174.1	Dugesiidae	MYN	0.229079	3.72797	0.0614487	5.75962e-54	543	144.118	398.882	NA	209	130.492	78.5084	NA	NA	1.15772	1.28246:1.59022:1:1:1:1	0.253262(0.284698:0.240214:0.234875)	NA	NA	NA	NA
4262	FY978019.1	Dugesiidae	MYN	0.711649	3.67776	0.1935	1.6427e-25	606	134.786	471.214	NA	339	124.756	214.244	NA	NA	1.37137	0.845095:1.38428:1:1:1:1	0.253813(0.302288:0.189542:0.269608)	NA	NA	NA	NA
4263	FY938514.1	Dugesiidae	MYN	1.01305	3.54622	0.285671	5.21294e-10	603	113.103	489.897	NA	366	96.2307	269.769	NA	NA	1.48819	1.11442:1.22706:1:1:1:1	0.235915(0.246479:0.225352:0.235915)	NA	NA	NA	NA
4264	BW639062.1	Dugesiidae	MYN	0.213301	3.64996	0.0584393	0	714	129.881	584.119	NA	243	135.126	107.874	NA	NA	0.838452	0.533007:1.35277:1:1:1:1	0.226389(0.270833:0.195833:0.2125)	NA	NA	NA	NA
4266	DN297460.1	Dugesiidae	MYN	0.43657	2.78457	0.156782	6.0549e-08	180	40.9667	139.033	NA	78	32.9556	45.0444	NA	NA	0.970958	0.453793:1.05446:1:1:1:1	0.0555556(0.0582329:0.0481928:0.060241)	NA	NA	NA	NA
4267	DN308602.1	Dugesiidae	MYN	0.490063	2.8874	0.169725	3.15981e-13	198	46.9866	151.013	NA	98	43.8185	54.1815	NA	NA	1.05896	1.993:0.961153:1:1:1:1	0.168317(0.193069:0.123762:0.188119)	NA	NA	NA	NA
4273	FY947216.1	Dugesiidae	MYN	1.79933	2.5061	0.717982	0.0967837	852	191.905	660.095	NA	574	138.836	435.164	NA	NA	1.95853	1.45042:2.26676:1:1:1:1	0.230102(0.245863:0.20331:0.241135)	NA	NA	NA	NA
4277	EE280578.1	Dugesiidae	MYN	1.73725	1.35538	1.28174	0.463707	171	43.6339	127.366	NA	113	26.9066	86.0934	NA	NA	1.63981	1.55497:2.81317:1:1:1:1	0.108142(0.122137:0.114504:0.0877863)	NA	NA	NA	NA
4278	EE670842.1	Dugesiidae	MYN	0.399369	3.04414	0.131193	1.35371e-16	276	57.9079	218.092	NA	119	51.7631	67.2369	NA	NA	0.954272	1.69521:1.46949:1:1:1:1	0.117384(0.147849:0.0967742:0.107527)	NA	NA	NA	NA
4279	DN315970.1	Dugesiidae	MYN	0.946096	2.77751	0.340628	2.95035e-06	189	40.5828	148.417	NA	114	36.5021	77.4979	NA	NA	1.33934	0.130181:2.61831:1:1:1:1	0.129762(0.142857:0.114286:0.132143)	NA	NA	NA	NA
4280	FY948302.1	Dugesiidae	MYN	1.15627	3.41206	0.338877	0.00284859	366	94.5765	271.424	NA	231	71.7703	159.23	NA	NA	1.73918	1.38894:1.71396:1:1:1:1	0.245014(0.269231:0.237179:0.228632)	NA	NA	NA	NA
4283	T12A2.2	C. elegans	MYN	0.519867	2.93546	0.177099	6.28051e-10	231	50.096	180.904	NA	110	42.3874	67.6126	NA	NA	1.04373	0.612564:1.31045:1:1:1:1	0.0228672(0.0204485:0.0197889:0.0283641)	NA	NA	NA	NA
4284	BW643225.1	Dugesiidae	MYN	0.482413	3.79318	0.127179	4.63202e-39	699	157.209	541.791	NA	336	143.858	192.142	NA	NA	1.22703	1.08931:1.33546:1:1:1:1	0.227621(0.242967:0.19821:0.241688)	NA	NA	NA	NA
4293	FY932089.1	Dugesiidae	MYN	1.12247	3.5176	0.3191	0.00011024	453	108.867	344.133	NA	278	83.7795	194.221	NA	NA	1.69808	1.16652:2.55396:1:1:1:1	0.233051(0.247881:0.205508:0.245763)	NA	NA	NA	NA
4294	FY935276.1	Dugesiidae	MYN	0.445632	3.82098	0.116628	8.73142e-39	681	163.145	517.855	NA	319	145.97	173.03	NA	NA	1.25426	0.82905:1.77457:1:1:1:1	0.230293(0.273649:0.211149:0.206081)	NA	NA	NA	NA
4295	EE667349.1	Dugesiidae	MYN	0.714161	2.86716	0.249083	4.09496e-10	660	167.226	492.774	NA	349	122.677	226.323	NA	NA	1.25967	1.72019:0.923879:1:1:1:1	0.223492(0.250476:0.192381:0.227619)	NA	NA	NA	NA
4300	F31D4.3	C. elegans	MYN	0.84617	3.34491	0.252972	1.47694e-06	351	86.4775	264.523	NA	201	68.2967	132.703	NA	NA	1.4618	1.06283:1.4716:1:1:1:1	0.0699923(0.0812065:0.0603248:0.0684455)	NA	NA	NA	NA
4303	BW636823.1	Dugesiidae	MYN	0.378575	2.65503	0.142588	0	165	34.4684	130.532	NA	76	37.5361	38.4639	NA	NA	0.854126	0.619417:2.21952:1:1:1:1	0.114103(0.111538:0.0961538:0.134615)	NA	NA	NA	NA
4306	BW643103.1	Dugesiidae	MYN	0.11236	2.58598	0.0434498	4.24358e-14	129	31.4365	97.5635	NA	36	25.8608	10.1392	NA	NA	0.715166	2:2:1:1:1:1	0.05(0.055:0.0525:0.0425)	NA	NA	NA	NA
4307	EG406094.1	Dugesiidae	MYN	0.794915	2.88627	0.275413	2.56967e-08	252	46.9159	205.084	NA	140	42.0424	97.9576	NA	NA	1.18427	0.668504:0.975986:1:1:1:1	0.161333(0.196:0.108:0.18)	NA	NA	NA	NA
4308	FY929740.1	Dugesiidae	MYN	0.977956	3.43933	0.284345	2.65241e-10	519	98.0795	420.92	NA	310	84.6546	225.345	NA	NA	1.4431	0.629355:1.39044:1:1:1:1	0.250381(0.292237:0.200913:0.257991)	NA	NA	NA	NA
4309	EE282002.1	Dugesiidae	MYN	0.434769	2.39898	0.181231	0	129	24.499	104.501	NA	65	30.8666	34.1334	NA	NA	0.807801	0.986237:1.82201:1:1:1:1	0.0578387(0.0616438:0.0479452:0.0639269)	NA	NA	NA	NA
4310	DN314296.1	Dugesiidae	MYN	0.462283	3.60413	0.128265	4.02561e-44	552	122.182	429.818	NA	269	120.974	148.026	NA	NA	1.15771	1.7338:1.39004:1:1:1:1	0.170588(0.194118:0.166667:0.15098)	NA	NA	NA	NA
4314	C16A3.10c	C. elegans	MYN	0.301695	2.98407	0.101102	7.85768e-19	213	53.4508	159.549	NA	88	48.6032	39.3968	NA	NA	0.974817	0.60933:1.53465:1:1:1:1	0.0781711(0.0840708:0.0840708:0.0663717)	NA	NA	NA	NA
4315	F30F8.10b	C. elegans	MYN	1.46076	3.64915	0.400302	2.43603e-05	492	129.741	362.259	NA	337	107.43	229.57	NA	NA	2.03784	0.845626:1.46564:1:1:1:1	0.198777(0.199541:0.183486:0.213303)	NA	NA	NA	NA
4319	AK388630.1	Dugesiidae	MYN	0.585143	3.9297	0.148903	4.50876e-38	951	188.594	762.406	NA	476	169.207	306.793	NA	NA	1.2484	1.08023:1.74022:1:1:1:1	0.143245(0.167006:0.11609:0.14664)	NA	NA	NA	NA
4325	DN306637.1	Dugesiidae	MYN	0.761573	3.34157	0.227909	3.44893e-12	447	86.0929	360.907	NA	246	74.8369	171.163	NA	NA	1.25848	1.17167:1.33282:1:1:1:1	0.14881(0.15873:0.140873:0.146825)	NA	NA	NA	NA
4333	DN289861.1	Dugesiidae	MYN	1.14429	2.53849	0.450776	0.704592	150	36.7489	113.251	NA	85	21.7663	63.2337	NA	NA	1.48586	2:2:1:1:1:1	0.0895522(0.0858209:0.0858209:0.0970149)	NA	NA	NA	NA
4334	DN294870.1	Dugesiidae	MYN	0.595467	3.68779	0.16147	7.2407e-17	576	136.6	439.4	NA	290	110.077	179.923	NA	NA	1.32882	1.14468:1.19868:1:1:1:1	0.246815(0.273885:0.211783:0.254777)	NA	NA	NA	NA
4336	F10G7.10c	C. elegans	MYN	0.984918	3.12077	0.315601	1.88235e-27	411	64.1373	346.863	NA	253	70.1926	182.807	NA	NA	1.31822	0.306869:1.89815:1:1:1:1	0.0158077(0.0145285:0.0172697:0.015625)	NA	NA	NA	NA
4339	BP188910.1	Dugesiidae	MYN	1.18467	2.36009	0.501957	0.153755	120	23.2612	96.7388	NA	74	17.4535	56.5465	NA	NA	1.41251	1.34846:1.71105:1:1:1:1	0.229885(0.267241:0.206897:0.215517)	NA	NA	NA	NA
4346	EG411694.1	Dugesiidae	MYN	2.11267	1.12306	1.88118	0.291701	75	22.2179	52.7821	NA	50	12.7804	37.2196	NA	NA	1.81951	5.17028:1.08787:1:1:1:1	0.151852(0.144444:0.133333:0.177778)	NA	NA	NA	NA
4348	FY959424.1	Dugesiidae	MYN	1.27137	2.40268	0.529149	0.00271014	99	24.6202	74.3798	NA	66	22.4345	43.5655	NA	NA	1.55272	2:2:1:1:1:1	0.224291(0.268617:0.172872:0.231383)	NA	NA	NA	NA
4349	AY068144.1	Dugesiidae	MYN	0.0816434	1.97119	0.0414183	0.0248176	18	4.31129	13.6887	NA	4	3	1	NA	NA	0.534221	2:2:1:1:1:1	0.234783(0.252174:0.221739:0.230435)	NA	NA	NA	NA
4355	DN295938.1	Dugesiidae	MYN	0.721889	2.03114	0.35541	0.000244106	327	70.2261	256.774	NA	167	49.1588	117.841	NA	NA	1.00306	1.36721:2.12087:1:1:1:1	0.2411(0.291262:0.224515:0.207524)	NA	NA	NA	NA
4356	FY964067.1	Dugesiidae	MYN	0.495793	3.18622	0.155605	1.10198e-10	318	69.9856	248.014	NA	145	55.1559	89.8441	NA	NA	1.0879	2.21341:1.61121:1:1:1:1	0.225203(0.234146:0.239024:0.202439)	NA	NA	NA	NA
4357	EC385149.1	Dugesiidae	MYN	0.348894	2.27263	0.15352	8.08961e-08	102	20.7009	81.2991	NA	41	18.4364	22.5636	NA	NA	0.739316	0.827359:0.973951:1:1:1:1	0.0484634(0.0425532:0.0531915:0.0496454)	NA	NA	NA	NA
4360	FY938562.1	Dugesiidae	MYN	0.247163	3.3544	0.0736832	2.52569e-35	426	87.5784	338.422	NA	150	79.3631	70.6369	NA	NA	0.885959	1.56557:1.70048:1:1:1:1	0.119863(0.130137:0.101027:0.128425)	NA	NA	NA	NA
4362	FY939586.1	Dugesiidae	MYN	0.634086	3.78914	0.167343	1.43771e-40	795	156.364	638.636	NA	421	150.177	270.823	NA	NA	1.25464	1.04352:1.24948:1:1:1:1	0.23773(0.279141:0.199387:0.234663)	NA	NA	NA	NA
4366	DN302938.1	Dugesiidae	MYN	0.650087	3.52236	0.18456	8.72276e-20	528	109.561	418.439	NA	278	97.6092	180.391	NA	NA	1.24609	0.845819:0.862939:1:1:1:1	0.233015(0.308917:0.187898:0.202229)	NA	NA	NA	NA
4368	FY940415.1	Dugesiidae	MYN	0.47924	2.14514	0.223407	0	93	17.4648	75.5352	NA	46	19.4738	26.5262	NA	NA	0.792084	1.58769:2.62028:1:1:1:1	0.0311705(0.0400763:0.028626:0.0248092)	NA	NA	NA	NA
4371	EG342661.1	Dugesiidae	MYN	0.514171	3.64253	0.141158	9.83562e-23	660	128.601	531.399	NA	304	107.661	196.339	NA	NA	1.12373	1.32867:0.907628:1:1:1:1	0.253945(0.325444:0.227071:0.20932)	NA	NA	NA	NA
4372	FY936186.1	Dugesiidae	MYN	0.673779	3.10092	0.217284	4.52752e-16	351	62.4619	288.538	NA	186	59.7289	126.271	NA	NA	1.1057	1.07121:1.51577:1:1:1:1	0.0984848(0.117769:0.0785124:0.0991736)	NA	NA	NA	NA
4374	FY946149.1	Dugesiidae	MYN	0.32498	3.71981	0.0873646	3.67543e-64	705	142.558	562.442	NA	288	140.582	147.418	NA	NA	1.01145	1.08038:1.82251:1:1:1:1	0.225869(0.262548:0.181467:0.233591)	NA	NA	NA	NA
4376	DN294157.1	Dugesiidae	MYN	1.12018	3.48315	0.321599	9.99515e-08	501	103.981	397.019	NA	314	87.8158	226.184	NA	NA	1.61061	0.860934:1.53746:1:1:1:1	0.221193(0.254115:0.201646:0.207819)	NA	NA	NA	NA
4377	EC614164.1	Dugesiidae	MYN	1.27374	2.7885	0.456784	0.162854	153	35.699	117.301	NA	98	26.1241	71.8759	NA	NA	1.62718	1.23866:3.50429:1:1:1:1	0.225738(0.297468:0.14557:0.234177)	NA	NA	NA	NA
4378	EG351012.1	Dugesiidae	MYN	0.741206	2.69294	0.27524	2.22265e-14	186	36.2554	149.745	NA	105	37.0707	67.9293	NA	NA	1.12164	0.440082:3.84952:1:1:1:1	0.139456(0.153061:0.122449:0.142857)	NA	NA	NA	NA
4379	F58H12.1	C. elegans	MYN	0.755102	1.80212	0.419008	0.00728992	210	55.1245	154.876	NA	111	37.6034	73.3966	NA	NA	1.02994	2.28408:2.39999:1:1:1:1	0.0198702(0.0231144:0.0170316:0.0194647)	NA	NA	NA	NA
4382	FY936971.1	Dugesiidae	MYN	0.34988	3.20222	0.109261	0	357	71.4953	285.505	NA	151	71.7232	79.2768	NA	NA	0.921109	0.678979:1.30416:1:1:1:1	0.110246(0.13035:0.0992218:0.101167)	NA	NA	NA	NA
4385	DN302682.1	Dugesiidae	MYN	0.541347	3.17548	0.170477	8.689e-22	351	68.9911	282.009	NA	173	66.5881	106.412	NA	NA	1.0591	0.736127:1.38228:1:1:1:1	0.234722(0.270833:0.170833:0.2625)	NA	NA	NA	NA
4386	FY941666.1	Dugesiidae	MYN	0.684493	2.79	0.245338	2.28798e-06	186	41.2646	144.735	NA	98	34.4055	63.5945	NA	NA	1.15161	0.697827:1.52756:1:1:1:1	0.0480649(0.0524345:0.0468165:0.0449438)	NA	NA	NA	NA
4388	HO007122.1	Dugesiidae	MYN	0.267648	2.03143	0.131754	3.69525e-06	201	56.8492	144.151	NA	65	32.6462	32.3538	NA	NA	0.766501	4.32912:1.55808:1:1:1:1	0.186508(0.255952:0.107143:0.196429)	NA	NA	NA	NA
4389	DN314059.1	Dugesiidae	MYN	1.16044	3.69758	0.313839	4.83444e-08	645	138.395	506.605	NA	411	114.791	296.209	NA	NA	1.70483	1.58166:1.54355:1:1:1:1	0.223389(0.266807:0.197479:0.205882)	NA	NA	NA	NA
4391	DN295718.1	Dugesiidae	MYN	0.259596	2.77902	0.0934129	3.74915e-16	192	40.6647	151.335	NA	70	36.9091	33.0909	NA	NA	0.793199	1.38879:0.744877:1:1:1:1	0.0625(0.0797414:0.049569:0.0581897)	NA	NA	NA	NA
4394	BW636269.1	Dugesiidae	MYN	0.15968	3.20936	0.0497544	1.05928e-24	279	72.179	206.821	NA	87	57.5688	29.4312	NA	NA	0.948652	2:2:1:1:1:1	0.237237(0.292793:0.148649:0.27027)	NA	NA	NA	NA
4398	BW635845.1	Dugesiidae	MYN	0.206364	3.80341	0.0542577	5.49517e-78	768	159.367	608.633	NA	261	151.321	109.679	NA	NA	0.952783	1.24046:0.910392:1:1:1:1	0.242255(0.29368:0.215613:0.217472)	NA	NA	NA	NA
4406	EE282861.1	Dugesiidae	MYN	0.392611	2.49595	0.157299	2.17625e-05	126	27.8807	98.1193	NA	51	21.1096	29.8904	NA	NA	0.858027	1.88262:1.58273:1:1:1:1	0.0510204(0.0535714:0.0433673:0.0561224)	NA	NA	NA	NA
4411	DN308177.1	Dugesiidae	MYN	0.0673345	2.91117	0.0231297	1.1898e-33	213	48.4999	164.5	NA	56	45.4936	10.5064	NA	NA	0.714874	2:2:1:1:1:1	0.201681(0.222689:0.159664:0.222689)	NA	NA	NA	NA
4418	FY948198.1	Dugesiidae	MYN	0.676488	2.79275	0.24223	4.68313e-05	213	41.4158	171.584	NA	108	32.4956	75.5044	NA	NA	1.08797	1.01754:1.54718:1:1:1:1	0.109954(0.135417:0.0659722:0.128472)	NA	NA	NA	NA
4419	FY949056.1	Dugesiidae	MYN	0.33651	3.17179	0.106095	2.02734e-22	330	68.6524	261.348	NA	132	61.6206	70.3794	NA	NA	0.926356	1.37016:1.53086:1:1:1:1	0.0755756(0.0885886:0.0555556:0.0825826)	NA	NA	NA	NA
4423	R04B3.2	C. elegans	MYN	0.510403	1.7715	0.288118	1.76398e-05	276	89.748	186.252	NA	126	57.1993	68.8007	NA	NA	0.92048	2.54829:1.11064:1:1:1:1	0.0728022(0.0837912:0.0659341:0.0686813)	NA	NA	NA	NA
4424	DN312824.1	Dugesiidae	MYN	0.19143	2.2104	0.0866042	0	105	19.0525	85.9475	NA	36	21.5073	14.4927	NA	NA	0.557776	1.22615:0.708979:1:1:1:1	0.0299861(0.0376569:0.0251046:0.0271967)	NA	NA	NA	NA
4425	FY957566.1	Dugesiidae	MYN	0.332961	3.79494	0.087738	4.7313e-61	756	157.578	598.422	NA	311	150.816	160.184	NA	NA	1.05456	0.766924:1.23589:1:1:1:1	0.248246(0.302632:0.2:0.242105)	NA	NA	NA	NA
4430	DN294513.1	Dugesiidae	MYN	0.166	3.5108	0.0472828	2.23095e-45	459	107.885	351.115	NA	147	94.9622	52.0378	NA	NA	0.952172	1.69394:1.95993:1:1:1:1	0.217877(0.212291:0.156425:0.284916)	NA	NA	NA	NA
4431	EE667474.1	Dugesiidae	MYN	0.353672	1.89477	0.186656	1.73831e-05	138	32.2832	105.717	NA	52	22.2766	29.7234	NA	NA	0.714192	1.5097:0.961062:1:1:1:1	0.19086(0.169355:0.177419:0.225806)	NA	NA	NA	NA
4432	FY978099.1	Dugesiidae	MYN	0.703935	3.69937	0.190285	2.09602e-19	717	138.725	578.275	NA	379	118.797	260.203	NA	NA	1.28349	0.671692:1.48313:1:1:1:1	0.228341(0.227974:0.221366:0.235683)	NA	NA	NA	NA
4436	AY067191.1	Dugesiidae	MYN	0.535789	3.0196	0.177437	0	267	56.0438	210.956	NA	138	58.0202	79.9798	NA	NA	1.05715	1.12051:1.06139:1:1:1:1	0.252688(0.295699:0.188172:0.274194)	NA	NA	NA	NA
4437	FY926809.1	Dugesiidae	MYN	1.48692	1.36798	1.08695	0.999936	45	11.6307	33.3693	NA	25	6.58461	18.4154	NA	NA	1.45617	2:2:1:1:1:1	0.257525(0.302676:0.249164:0.220736)	NA	NA	NA	NA
4440	EC614604.1	Dugesiidae	MYN	0.88599	2.47939	0.357342	0.0163986	120	27.2719	92.7281	NA	68	20.9339	47.0661	NA	NA	1.24812	0.147489:1.99455:1:1:1:1	0.256657(0.279614:0.282369:0.207989)	NA	NA	NA	NA
4442	DN289553.1	Dugesiidae	MYN	0.430068	2.34506	0.183393	6.59751e-09	123	22.7998	100.2	NA	54	21.8604	32.1396	NA	NA	0.785041	0.528321:2.74182:1:1:1:1	0.0485232(0.0443038:0.0348101:0.0664557)	NA	NA	NA	NA
4445	F44E5.4	C. elegans	MYN	0.87382	1.90437	0.45885	2.11213e-07	1119	254.184	864.816	NA	616	175.59	440.41	NA	NA	1.10791	1.6826:1.99948:1:1:1:1	0.125574(0.151608:0.104135:0.12098)	NA	NA	NA	NA
4446	FY932181.1	Dugesiidae	MYN	0.648405	3.59823	0.180201	0	633	121.224	511.776	NA	356	137.187	218.813	NA	NA	1.21332	1.19978:1.83063:1:1:1:1	0.273585(0.310377:0.283019:0.227358)	NA	NA	NA	NA
4449	FY932238.1	Dugesiidae	MYN	0.321321	2.68227	0.119794	0	174	35.7431	138.257	NA	72	36.0536	35.9464	NA	NA	0.806307	1.70265:0.867225:1:1:1:1	0.0728597(0.0765027:0.0655738:0.0765027)	NA	NA	NA	NA
4450	DN295190.1	Dugesiidae	MYN	0.174158	1.12748	0.154466	0.000247335	117	25.8127	91.1873	NA	28	14	14	NA	NA	0.384483	2:2:1:1:1:1	0.0329301(0.0403226:0.0241935:0.0342742)	NA	NA	NA	NA
4454	BW641933.1	Dugesiidae	MYN	0.243616	2.36602	0.102965	8.94618e-11	99	23.4458	75.5542	NA	37	21.4262	15.5738	NA	NA	0.746256	12.2891:1.04863:1:1:1:1	0.0575117(0.0598592:0.0316901:0.0809859)	NA	NA	NA	NA
4460	DN314129.1	Dugesiidae	MYN	0.47591	3.93241	0.121023	2.58321e-48	801	189.277	611.723	NA	390	174.705	215.295	NA	NA	1.29268	1.56285:1.30171:1:1:1:1	0.258333(0.277778:0.236111:0.261111)	NA	NA	NA	NA
4462	BP189706.1	Dugesiidae	MYN	0.441874	2.48538	0.177789	0	144	27.4905	116.51	NA	67	28.4089	38.5911	NA	NA	0.831992	0.814521:1.05398:1:1:1:1	0.0744681(0.0851064:0.0567376:0.0815603)	NA	NA	NA	NA
4463	EG350539.1	Dugesiidae	MYN	0.621116	1.02331	0.606969	0.0829864	336	90.2627	245.737	NA	151	47.8994	103.101	NA	NA	0.729161	3.45244:2.6248:1:1:1:1	0.229915(0.246154:0.194872:0.248718)	NA	NA	NA	NA
4471	DN301859.1	Dugesiidae	MYN	0.113886	3.11372	0.0365754	1.51903e-38	261	63.5375	197.463	NA	81	60.1469	20.8531	NA	NA	0.844162	2.87242:2.46647:1:1:1:1	0.225694(0.260417:0.223958:0.192708)	NA	NA	NA	NA
4476	F01G4.5	C. elegans	MYN	1.24103	1.97268	0.629109	0.013216	768	221.533	546.467	NA	484	154.177	329.823	NA	NA	1.45208	1.73706:1.48966:1:1:1:1	0.245446(0.266617:0.221566:0.248154)	NA	NA	NA	NA
4482	FY926162.1	Dugesiidae	MYN	0.380449	3.13441	0.121378	0	363	65.3142	297.686	NA	163	75.1937	87.8063	NA	NA	0.875966	0.729031:1.74677:1:1:1:1	0.17735(0.211538:0.144231:0.176282)	NA	NA	NA	NA
4486	C37C3.2a	C. elegans	MYN	0.138234	2.33674	0.0591568	2.65946e-10	102	22.5483	79.4517	NA	29	18.9864	10.0136	NA	NA	0.62424	1.78698:1.39497:1:1:1:1	0.0191131(0.0183486:0.0137615:0.0252294)	NA	NA	NA	NA
4489	GW840720.1	Dugesiidae	MYN	0.406817	3.56936	0.113975	3.71362e-31	570	116.646	453.354	NA	245	103.491	141.509	NA	NA	1.054	1.02843:1.85443:1:1:1:1	0.187943(0.221277:0.16383:0.178723)	NA	NA	NA	NA
4492	DN292025.1	Dugesiidae	MYN	0.578051	3.2207	0.17948	1.69611e-16	393	73.2787	319.721	NA	194	66.084	127.916	NA	NA	1.0708	1.0119:0.975404:1:1:1:1	0.17616(0.221519:0.161392:0.14557)	NA	NA	NA	NA
4504	FY934050.1	Dugesiidae	MYN	0.927179	2.05538	0.451098	1.19727e-07	132	15.4949	116.505	NA	77	16.7704	60.2296	NA	NA	1.05961	0.206457:1.39481:1:1:1:1	0.0481481(0.0666667:0.0305556:0.0472222)	NA	NA	NA	NA
4506	FY935393.1	Dugesiidae	MYN	0.211275	2.73485	0.0772528	8.45978e-12	180	38.3389	141.661	NA	56	29.9708	26.0292	NA	NA	0.748781	2.26914:1.08806:1:1:1:1	0.0838384(0.0969697:0.0848485:0.069697)	NA	NA	NA	NA
4507	EE670292.1	Dugesiidae	MYN	0.884637	3.62988	0.243709	1.2186e-37	651	126.45	524.55	NA	398	128.608	269.392	NA	NA	1.41787	0.812654:1.18715:1:1:1:1	0.272515(0.338596:0.284211:0.194737)	NA	NA	NA	NA
4508	BP188126.1	Dugesiidae	MYN	1.16416	2.55881	0.454963	0.0360512	150	30.3181	119.682	NA	93	23.684	69.316	NA	NA	1.44605	0.983173:1.31116:1:1:1:1	0.0869565(0.0913043:0.0869565:0.0826087)	NA	NA	NA	NA
4510	FY932862.1	Dugesiidae	MYN	1.73515	1.43715	1.20736	0.252312	699	153.057	545.943	NA	449	92.6858	356.314	NA	NA	1.6699	1.48618:2.01475:1:1:1:1	0.211728(0.240741:0.190741:0.203704)	NA	NA	NA	NA
4515	BW639941.1	Dugesiidae	MYN	0.21753	3.1949	0.0680867	5.3258e-14	213	56.0727	156.927	NA	71	41.4605	29.5395	NA	NA	1.00133	2.01387:1.58321:1:1:1:1	0.238636(0.3125:0.161932:0.241477)	NA	NA	NA	NA
4522	FY926101.1	Dugesiidae	MYN	0.522333	3.24021	0.161203	0	384	75.2099	308.79	NA	196	80.7464	115.254	NA	NA	1.05465	0.640377:1.3876:1:1:1:1	0.252003(0.271635:0.231971:0.252404)	NA	NA	NA	NA
4523	DN291126.1	Dugesiidae	MYN	0.159886	1.66394	0.0960894	4.66242e-23	363	110.188	252.812	NA	110	73.6525	36.3475	NA	NA	0.616437	3.23532:0.826804:1:1:1:1	0.22043(0.290323:0.141129:0.229839)	NA	NA	NA	NA
4525	BP185335.1	Dugesiidae	MYN	0.223842	2.95767	0.0756817	0	258	51.6023	206.398	NA	97	57.1944	39.8056	NA	NA	0.770632	1.22341:1.84734:1:1:1:1	0.133554(0.155629:0.10596:0.139073)	NA	NA	NA	NA
4526	F13G3.4	C. elegans	MYN	0.723708	3.22842	0.224168	4.40795e-06	312	74.0367	237.963	NA	166	56.4347	109.565	NA	NA	1.31807	1.23492:1.92192:1:1:1:1	0.216667(0.216667:0.179167:0.254167)	NA	NA	NA	NA
4531	BW641458.1	Dugesiidae	MYN	0.776549	3.13271	0.247884	6.00413e-12	381	65.1669	315.833	NA	210	59.5646	150.435	NA	NA	1.17955	0.757816:1.10901:1:1:1:1	0.17037(0.183333:0.155556:0.172222)	NA	NA	NA	NA
4536	FY956169.1	Dugesiidae	MYN	0.727699	3.61886	0.201085	6.54074e-23	615	124.604	490.396	NA	341	114.195	226.805	NA	NA	1.31347	0.989086:1.22747:1:1:1:1	0.244035(0.277096:0.218814:0.236196)	NA	NA	NA	NA
4545	DN293311.1	Dugesiidae	MYN	2.12261	2.36561	0.897279	0.525361	273	57.4909	215.509	NA	186	41.2781	144.722	NA	NA	2.17379	1.5366:1.8045:1:1:1:1	0.238095(0.243697:0.226891:0.243697)	NA	NA	NA	NA
4549	BW642378.1	Dugesiidae	MYN	0.317705	2.76988	0.1147	1.08324e-12	183	40.1724	142.828	NA	71	34.6055	36.3945	NA	NA	0.85601	2:2:1:1:1:1	0.236842(0.252632:0.221053:0.236842)	NA	NA	NA	NA
4551	AF414353.1	Dugesiidae	MYN	0.75928	4.27043	0.1778	5.89293e-38	1425	297.05	1127.95	NA	790	257.749	532.251	NA	NA	1.4912	0.992462:1.44393:1:1:1:1	0.137081(0.154438:0.123669:0.133136)	NA	NA	NA	NA
4556	EC614494.1	Dugesiidae	MYN	3.31491	2.96312	1.11872	0.0712384	525	130.89	394.11	NA	379	86.9747	292.025	NA	NA	3.22721	2:2:1:1:1:1	0.23(0.235:0.2475:0.2075)	NA	NA	NA	NA
4557	FY940436.1	Dugesiidae	MYN	0.907216	3.74417	0.242301	3.03792e-14	708	147.264	560.736	NA	417	125.307	291.693	NA	NA	1.4973	1.26082:1.70437:1:1:1:1	0.232015(0.252059:0.205931:0.238056)	NA	NA	NA	NA
4561	FY974720.1	Dugesiidae	MYN	0.967067	1.5817	0.61141	0.642095	36	5.90939	30.0906	NA	19	3.39497	15.605	NA	NA	1.06796	2:2:1:1:1:1	0.238351(0.258065:0.193548:0.263441)	NA	NA	NA	NA
4565	DN292567.1	Dugesiidae	MYN	0.079071	3.26959	0.0241838	5.88564e-32	309	78.2146	230.785	NA	77	59.7223	17.2777	NA	NA	0.886661	3.86059:1.03607:1:1:1:1	0.221698(0.207547:0.193396:0.264151)	NA	NA	NA	NA
4566	DN309472.1	Dugesiidae	MYN	0.661784	3.31604	0.19957	1.87025e-23	390	83.212	306.788	NA	215	81.6382	133.362	NA	NA	1.22811	0.978145:1.96847:1:1:1:1	0.124208(0.144487:0.095057:0.13308)	NA	NA	NA	NA
4567	FY949283.1	Dugesiidae	MYN	0.615289	3.56973	0.172363	6.86684e-17	483	116.703	366.297	NA	252	98.8178	153.182	NA	NA	1.32914	1.23574:1.0254:1:1:1:1	0.232804(0.301587:0.193122:0.203704)	NA	NA	NA	NA
4568	FY950059.1	Dugesiidae	MYN	0.825985	2.94656	0.280322	2.40476e-06	243	50.8432	192.157	NA	135	42.617	92.383	NA	NA	1.26968	0.795812:2.95769:1:1:1:1	0.0657895(0.075188:0.0469925:0.075188)	NA	NA	NA	NA
4574	DN311579.1	Dugesiidae	MYN	0.357529	2.79405	0.127961	3.77881e-09	192	41.4876	150.512	NA	75	32.5356	42.4644	NA	NA	0.884014	1.28963:0.776241:1:1:1:1	0.233032(0.251131:0.210407:0.237557)	NA	NA	NA	NA
4577	FY958733.1	Dugesiidae	MYN	0.674137	3.69236	0.182576	2.34329e-28	729	137.434	591.566	NA	385	126.965	258.035	NA	NA	1.24314	1.08588:2.74183:1:1:1:1	0.246257(0.282715:0.229004:0.227051)	NA	NA	NA	NA
4591	FY975370.1	Dugesiidae	MYN	0.508919	2.8035	0.18153	0	222	42.0136	179.986	NA	109	42.781	66.219	NA	NA	0.943169	1.42775:0.660949:1:1:1:1	0.100349(0.136126:0.0890052:0.0759162)	NA	NA	NA	NA
4592	FY929026.1	Dugesiidae	MYN	0.047397	2.25072	0.0210586	2.605e-13	108	20.1047	87.8953	NA	21	16.9983	4.00168	NA	NA	0.457556	2:2:1:1:1:1	0.0615616(0.0720721:0.0540541:0.0585586)	NA	NA	NA	NA
4594	HO006996.1	Dugesiidae	MYN	0.703217	2.07103	0.339549	8.06552e-05	339	83.5451	255.455	NA	175	58.6985	116.302	NA	NA	1.04031	2.25807:1.72581:1:1:1:1	0.1949(0.196721:0.169399:0.218579)	NA	NA	NA	NA
4595	DN297725.1	Dugesiidae	MYN	0.668279	2.93264	0.227876	3.96152e-14	237	49.9086	187.091	NA	131	48.8543	82.1457	NA	NA	1.14512	1.26647:1.72709:1:1:1:1	0.0730088(0.0862832:0.0575221:0.0752212)	NA	NA	NA	NA
4598	EE673189.1	Dugesiidae	MYN	2.08371	3.5013	0.595125	4.62e-05	516	106.527	409.473	NA	362	91.1764	270.824	NA	NA	2.37637	0.929529:0.63768:1:1:1:1	0.194581(0.197044:0.189655:0.197044)	NA	NA	NA	NA
4600	EC616099.1	Dugesiidae	MYN	1.17118	2.17956	0.537346	0.0236613	462	108.11	353.89	NA	284	76.6478	207.352	NA	NA	1.40715	1.80193:1.36276:1:1:1:1	0.246784(0.324561:0.226316:0.189474)	NA	NA	NA	NA
4603	FY973401.1	Dugesiidae	MYN	0.2005	1.97574	0.101481	1.63421e-07	72	13.9338	58.0662	NA	23	12.8636	10.1364	NA	NA	0.544052	2:2:1:1:1:1	0.225995(0.272248:0.185597:0.220141)	NA	NA	NA	NA
4604	T08G11.1a	C. elegans	MYN	1.05595	4.02247	0.262513	2.08585e-12	858	213.425	644.575	NA	538	175.237	362.763	NA	NA	1.79386	1.35396:1.56662:1:1:1:1	0.0213263(0.0250623:0.0179016:0.0210149)	NA	NA	NA	NA
4610	BW639644.1	Dugesiidae	MYN	0.924325	3.8632	0.239264	1.6772e-13	789	172.593	616.407	NA	463	141.882	321.118	NA	NA	1.5672	1.71559:1.44849:1:1:1:1	0.239143(0.273768:0.197183:0.246479)	NA	NA	NA	NA
4618	DN289624.1	Dugesiidae	MYN	0.820942	4.86707	0.168673	6.73037e-07	510	120.581	389.419	NA	283	90.2985	192.702	NA	NA	1.77758	1.3095:2.06541:1:1:1:1	0.240399(0.235023:0.207373:0.278802)	NA	NA	NA	NA
4621	FY944712.1	Dugesiidae	MYN	0.276589	3.74534	0.0738488	0	825	147.495	677.505	NA	318	162.217	155.783	NA	NA	0.896738	0.601814:0.904857:1:1:1:1	0.235912(0.275072:0.212034:0.22063)	NA	NA	NA	NA
4622	AY066431.1	Dugesiidae	MYN	1.04444	3.1453	0.332065	0.00230204	276	66.2696	209.73	NA	167	50.2431	116.757	NA	NA	1.54887	2.50386:2.13313:1:1:1:1	0.259259(0.301282:0.260684:0.215812)	NA	NA	NA	NA
4630	FY952799.1	Dugesiidae	MYN	0.418543	1.32297	0.316367	0.0575865	30	11.7535	18.2465	NA	13	7.30454	5.69546	NA	NA	0.772883	5.76044:8.62409:1:1:1:1	0.236134(0.27479:0.215966:0.217647)	NA	NA	NA	NA
4631	DN314825.1	Dugesiidae	MYN	0.432587	3.76731	0.114826	6.89452e-41	675	151.879	523.121	NA	310	138.916	171.084	NA	NA	1.18292	0.968784:1.7742:1:1:1:1	0.252931(0.301508:0.236181:0.221106)	NA	NA	NA	NA
4634	BP187700.1	Dugesiidae	MYN	0.562805	2.7148	0.20731	3.17763e-07	294	77.5934	216.407	NA	142	56.636	85.364	NA	NA	1.13077	1.62768:1.63435:1:1:1:1	0.231231(0.265766:0.198198:0.22973)	NA	NA	NA	NA
4635	HO006149.1	Dugesiidae	MYN	0.236774	3.02738	0.0782108	7.09296e-25	249	56.6281	192.372	NA	91	52.0306	38.9694	NA	NA	0.871419	1.89445:0.822836:1:1:1:1	0.145985(0.127737:0.153285:0.156934)	NA	NA	NA	NA
4636	FY945123.1	Dugesiidae	MYN	0.367023	3.66043	0.100268	0	816	131.706	684.294	NA	338	141.374	196.626	NA	NA	0.898595	0.651602:1.29189:1:1:1:1	0.216506(0.266881:0.178457:0.20418)	NA	NA	NA	NA
4645	DN290388.1	Dugesiidae	MYN	1.34062	2.4572	0.545591	0.167046	198	47.8912	150.109	NA	126	34.5618	91.4382	NA	NA	1.61069	1.57321:1.74857:1:1:1:1	0.0893246(0.101307:0.0620915:0.104575)	NA	NA	NA	NA
4646	EG404408.1	Dugesiidae	MYN	0.246897	2.9612	0.0833774	3.91161e-25	255	51.8451	203.155	NA	92	49.5724	42.4276	NA	NA	0.798752	1.416:2.13991:1:1:1:1	0.128395(0.151852:0.1:0.133333)	NA	NA	NA	NA
4647	FY960909.1	Dugesiidae	MYN	0.213422	2.37827	0.0897382	8.01435e-09	105	23.832	81.168	NA	35	19.9427	15.0573	NA	NA	0.704781	2.23458:1.59681:1:1:1:1	0.0618687(0.0757576:0.0492424:0.0606061)	NA	NA	NA	NA
4649	BW641918.1	Dugesiidae	MYN	1.48875	1.5113	0.985078	1	183	52.9916	130.008	NA	118	34.4454	83.5546	NA	NA	1.49528	3.89722:1.70864:1:1:1:1	0.197183(0.190141:0.140845:0.260563)	NA	NA	NA	NA
4652	F13B10.1b	C. elegans	MYN	0.675919	3.63423	0.185987	5.70768e-17	504	127.184	376.816	NA	275	108.303	166.697	NA	NA	1.42245	0.620839:1.6027:1:1:1:1	0.0742321(0.0853242:0.0648464:0.0725256)	NA	NA	NA	NA
4656	FY974227.1	Dugesiidae	MYN	1.22722	3.8647	0.317547	3.67983e-08	753	172.937	580.063	NA	489	141.543	347.457	NA	NA	1.83296	1.19752:1.19257:1:1:1:1	0.246617(0.285978:0.212177:0.241697)	NA	NA	NA	NA
4658	BW637831.1	Dugesiidae	MYN	0.464925	2.60058	0.178778	2.43522e-05	120	32.0546	87.9454	NA	55	24.78	30.22	NA	NA	1.0354	1.60477:2.62215:1:1:1:1	0.0819892(0.0846774:0.0806452:0.0806452)	NA	NA	NA	NA
4660	FY952880.1	Dugesiidae	MYN	0.267871	3.55717	0.0753047	2.5722e-37	405	114.765	290.235	NA	168	102.814	65.1862	NA	NA	1.19996	1.59164:1.61555:1:1:1:1	0.281726(0.279188:0.220812:0.345178)	NA	NA	NA	NA
4670	AY067010.1	Dugesiidae	MYN	1.37132	2.01026	0.682161	0.697907	141	36.8106	104.189	NA	82	22.0754	59.9246	NA	NA	1.53813	2:2:1:1:1:1	0.0907859(0.0853659:0.0813008:0.105691)	NA	NA	NA	NA
4672	H28O16.1c	C. elegans	MYN	0.0307426	3.08856	0.00995369	1.35288e-35	228	61.4412	166.559	NA	57	51.9931	5.00694	NA	NA	0.854761	2.15462:3.38533:1:1:1:1	0.0367793(0.0467197:0.0337972:0.0298211)	NA	NA	NA	NA
4676	DN316194.1	Dugesiidae	MYN	0.394079	3.20821	0.122835	2.29194e-19	261	72.0681	188.932	NA	122	64.3609	57.6391	NA	NA	1.17112	1.47868:0.933576:1:1:1:1	0.10514(0.109813:0.0957944:0.109813)	NA	NA	NA	NA
4680	C34D4.14	C. elegans	MYN	1.05278	5.19245	0.202752	3.44487e-40	4281	1015.63	3265.37	NA	2631	798.307	1832.69	NA	NA	2.03488	1.03701:1.69245:1:1:1:1	0.123072(0.13879:0.120463:0.109964)	NA	NA	NA	NA
4681	FY967004.1	Dugesiidae	MYN	0.158381	3.10448	0.0510169	6.93159e-19	222	62.7596	159.24	NA	70	47.3147	22.6853	NA	NA	0.991246	1.56366:1.17862:1:1:1:1	0.0966514(0.107306:0.0821918:0.100457)	NA	NA	NA	NA
4689	FY934222.1	Dugesiidae	MYN	1.47304	3.65146	0.403411	0.000133704	687	130.14	556.86	NA	452	103.798	348.202	NA	NA	1.8857	1.05904:1.21525:1:1:1:1	0.260586(0.286645:0.288274:0.20684)	NA	NA	NA	NA
4691	DN292943.1	Dugesiidae	MYN	0.356865	3.34084	0.106819	6.24551e-34	444	86.009	357.991	NA	184	82.6692	101.331	NA	NA	0.934902	1.23931:1.34011:1:1:1:1	0.230912(0.296089:0.181564:0.215084)	NA	NA	NA	NA
4692	Y65B4BR.4a	C. elegans	MYN	0.356193	4.12957	0.0862543	7.09262e-45	996	246.187	749.813	NA	405	193.24	211.76	NA	NA	1.28888	1.6705:2.15816:1:1:1:1	0.0944584(0.110202:0.0730479:0.100126)	NA	NA	NA	NA
4693	DN306899.1	Dugesiidae	MYN	0.195543	3.02446	0.064654	0	249	56.4079	192.592	NA	94	60.8798	33.1202	NA	NA	0.836399	1.57329:1.66423:1:1:1:1	0.151515(0.166667:0.117424:0.170455)	NA	NA	NA	NA
4695	DN293527.1	Dugesiidae	MYN	0.28314	2.26066	0.125247	1.08072e-08	93	20.373	72.627	NA	36	18.9544	17.0456	NA	NA	0.716344	1.18441:0.478824:1:1:1:1	0.0485232(0.056962:0.0411392:0.0474684)	NA	NA	NA	NA
4698	Y66H1B.2b	C. elegans	MYN	0.940413	3.78474	0.248475	7.14608e-07	807	214.431	592.569	NA	471	155.457	315.543	NA	NA	1.69619	1.1258:1.89353:1:1:1:1	0.0644219(0.0774908:0.0553506:0.0604244)	NA	NA	NA	NA
4700	EC615180.1	Dugesiidae	MYN	0.788797	3.61051	0.218472	3.3814e-15	588	123.225	464.775	NA	329	105.707	223.293	NA	NA	1.38014	0.578225:1.10759:1:1:1:1	0.238095(0.274554:0.209821:0.229911)	NA	NA	NA	NA
4701	AY067287.1	Dugesiidae	MYN	2.53959	0.556131	4.56653	0.0230729	54	14.1106	39.8894	NA	34	5.30958	28.6904	NA	NA	2.0213	1.68678:8.95434:1:1:1:1	0.235547(0.261993:0.206642:0.238007)	NA	NA	NA	NA
4705	DN298876.1	Dugesiidae	MYN	0.626221	2.40188	0.260721	0.00278022	120	24.594	95.406	NA	59	18.8108	40.1892	NA	NA	0.990142	1.39648:1.0588:1:1:1:1	0.227957(0.290323:0.225806:0.167742)	NA	NA	NA	NA
4709	EE673856.1	Dugesiidae	MYN	0.740684	3.52923	0.209872	3.21557e-13	474	110.568	363.432	NA	263	93.2662	169.734	NA	NA	1.39116	1.61953:2.24493:1:1:1:1	0.254237(0.271186:0.243644:0.247881)	NA	NA	NA	NA
4711	AK389119.1	Dugesiidae	MYN	0.506305	3.0819	0.164283	2.27361e-11	396	107.982	288.018	NA	185	79.6569	105.343	NA	NA	1.20863	1.80177:3.33139:1:1:1:1	0.10179(0.105705:0.090604:0.10906)	NA	NA	NA	NA
4712	BP191090.1	Dugesiidae	MYN	0.841293	3.47757	0.24192	3.17101e-10	429	103.21	325.79	NA	245	85.1392	159.861	NA	NA	1.47553	2:2:1:1:1:1	0.249183(0.311275:0.22549:0.210784)	NA	NA	NA	NA
4714	FY947380.1	Dugesiidae	MYN	0.58571	2.38781	0.245291	2.41992e-13	702	183.24	518.76	NA	342	131.736	210.264	NA	NA	1.05611	1.88889:1.86791:1:1:1:1	0.224066(0.263485:0.174274:0.23444)	NA	NA	NA	NA
4715	FY961380.1	Dugesiidae	MYN	0.148353	3.49221	0.042481	4.57961e-49	441	105.244	335.756	NA	140	94.8265	45.1735	NA	NA	0.946355	1.42133:1.34837:1:1:1:1	0.246187(0.294118:0.205882:0.238562)	NA	NA	NA	NA
4719	EC616006.1	Dugesiidae	MYN	0.493777	2.89819	0.170374	3.47345e-07	168	47.6677	120.332	NA	81	37.8226	43.1774	NA	NA	1.176	2.94888:3.23117:1:1:1:1	0.119658(0.128205:0.102564:0.128205)	NA	NA	NA	NA
4722	T01H8.1b	C. elegans	MYN	0.589334	2.30306	0.255892	1.06793e-07	390	98.4661	291.534	NA	189	70.4239	118.576	NA	NA	1.02201	1.25149:2.14948:1:1:1:1	0.0451628(0.0529574:0.0405777:0.0419532)	NA	NA	NA	NA
4729	EE669491.1	Dugesiidae	MYN	0.385295	3.05545	0.126101	8.15618e-21	258	58.7877	199.212	NA	115	55.0798	59.9202	NA	NA	0.993715	1.79377:1.7315:1:1:1:1	0.092029(0.0956522:0.0847826:0.0956522)	NA	NA	NA	NA
4730	F26D11.1	C. elegans	MYN	0.645207	3.54316	0.182099	1.60899e-19	501	112.641	388.359	NA	268	100.225	167.775	NA	NA	1.29676	1.50329:1.14128:1:1:1:1	0.206667(0.245714:0.177143:0.197143)	NA	NA	NA	NA
4732	DN311419.1	Dugesiidae	MYN	0.429591	3.56302	0.120569	1.55193e-38	543	115.665	427.335	NA	250	110.913	139.087	NA	NA	1.09704	0.844236:0.921502:1:1:1:1	0.23399(0.258621:0.23399:0.20936)	NA	NA	NA	NA
4745	EE673448.1	Dugesiidae	MYN	0.411601	2.75279	0.149522	0	201	39.2669	161.733	NA	93	42.0475	50.9525	NA	NA	0.868969	0.465482:1.43937:1:1:1:1	0.255952(0.256494:0.246753:0.26461)	NA	NA	NA	NA
4747	FY965028.1	Dugesiidae	MYN	1.14375	4.02698	0.284021	0.0430779	255	52.4682	202.532	NA	144	36.1778	107.822	NA	NA	1.737	1.04794:5.07526:1:1:1:1	0.0919244(0.110825:0.0876289:0.0773196)	NA	NA	NA	NA
4749	HO005922.1	Dugesiidae	MYN	0.572012	2.55328	0.22403	6.68032e-07	138	30.0954	107.905	NA	69	26.3694	42.6306	NA	NA	1.00409	1.04292:1.3623:1:1:1:1	0.057971(0.0838509:0.0341615:0.0559006)	NA	NA	NA	NA
4750	DN298846.1	Dugesiidae	MYN	0.596009	1.76923	0.336876	5.20598e-07	462	107.497	354.503	NA	218	73.0027	144.997	NA	NA	0.868991	1.07858:1.54402:1:1:1:1	0.209314(0.213235:0.176471:0.238235)	NA	NA	NA	NA
4751	FY962673.1	Dugesiidae	MYN	0.885088	0.874912	1.01163	0.999912	66	11.6245	54.3755	NA	33	5.63877	27.3612	NA	NA	0.883296	1.58475:3.18397:1:1:1:1	0.221612(0.318681:0.131868:0.214286)	NA	NA	NA	NA
4762	FY938688.1	Dugesiidae	MYN	0.326588	3.50019	0.0933055	1.37983e-44	549	106.37	442.63	NA	219	102.25	116.75	NA	NA	0.941482	1.50838:0.968749:1:1:1:1	0.244958(0.270463:0.247331:0.217082)	NA	NA	NA	NA
4763	FY955445.1	Dugesiidae	MYN	0.270076	3.60782	0.0748586	3.6225e-39	495	122.784	372.216	NA	192	107.815	84.1849	NA	NA	1.098	1.39427:2.46956:1:1:1:1	0.226287(0.241192:0.181572:0.256098)	NA	NA	NA	NA
4765	EG345566.1	Dugesiidae	MYN	0.216892	2.3307	0.0930587	8.69318e-16	270	69.234	200.766	NA	87	49.604	37.396	NA	NA	0.758919	2.63674:3.53577:1:1:1:1	0.167808(0.188356:0.14726:0.167808)	NA	NA	NA	NA
4770	EC616902.1	Dugesiidae	MYN	2.63358	3.46432	0.7602	0.00457996	441	101.402	339.598	NA	306	81.5466	224.453	NA	NA	2.8246	0.659534:1.63552:1:1:1:1	0.206215(0.211864:0.183616:0.223164)	NA	NA	NA	NA
4771	F59F5.6	C. elegans	MYN	0.474521	4.04803	0.117223	5.4152e-36	897	220.825	676.175	NA	418	181.016	236.984	NA	NA	1.35425	1.70501:1.26907:1:1:1:1	0.0668715(0.0838455:0.0570676:0.0597015)	NA	NA	NA	NA
4774	DN297453.1	Dugesiidae	MYN	0.22072	2.39078	0.0923213	6.80538e-07	96	22.3904	73.6096	NA	30	16.0998	13.9002	NA	NA	0.726851	2:2:1:1:1:1	0.0319149(0.0404255:0.0234043:0.0319149)	NA	NA	NA	NA
4778	FY945564.1	Dugesiidae	MYN	1.28212	2.59343	0.494374	0.0317795	354	90.5857	263.414	NA	224	65.7995	158.201	NA	NA	1.61768	1.067:1.36063:1:1:1:1	0.109573(0.124567:0.0934256:0.110727)	NA	NA	NA	NA
4786	BP188224.1	Dugesiidae	MYN	0.0588942	1.49445	0.0394087	8.88317e-15	186	60.8109	125.189	NA	42	34.928	7.07203	NA	NA	0.528234	7.20187:1.87211:1:1:1:1	0.0950783(0.130872:0.0805369:0.0738255)	NA	NA	NA	NA
4790	FY926433.1	Dugesiidae	MYN	1.30802	1.70588	0.766773	0.811736	102	24.3539	77.6461	NA	63	15.6799	47.3201	NA	NA	1.40301	0.966804:1.04316:1:1:1:1	0.226496(0.179487:0.230769:0.269231)	NA	NA	NA	NA
4791	FY957778.1	Dugesiidae	MYN	0.153769	3.29995	0.0465975	5.01665e-42	360	81.4455	278.555	NA	114	75.412	38.588	NA	NA	0.865553	1.35963:2.53026:1:1:1:1	0.153086(0.168519:0.137037:0.153704)	NA	NA	NA	NA
4793	BP189348.1	Dugesiidae	MYN	0.579735	3.23431	0.179246	4.32843e-29	375	74.6201	300.38	NA	194	75.1168	118.883	NA	NA	1.10796	0.864757:1.28832:1:1:1:1	0.230856(0.273649:0.206081:0.212838)	NA	NA	NA	NA
4796	DN306366.1	Dugesiidae	MYN	0.342428	2.98054	0.114888	9.24479e-13	267	53.1995	213.8	NA	101	42.4638	58.5362	NA	NA	0.868069	0.932076:1.03169:1:1:1:1	0.234921(0.266667:0.195238:0.242857)	NA	NA	NA	NA
4802	FY957137.1	Dugesiidae	MYN	0.85731	3.65941	0.234275	2.80397e-13	630	131.528	498.472	NA	361	110.28	250.72	NA	NA	1.44232	0.763163:1.18383:1:1:1:1	0.247973(0.26681:0.236767:0.240343)	NA	NA	NA	NA
4803	FY942062.1	Dugesiidae	MYN	0.287388	3.2607	0.0881369	6.50735e-17	297	77.2929	219.707	NA	112	59.7669	52.2331	NA	NA	1.06118	2.21257:3.56513:1:1:1:1	0.0941734(0.105691:0.0731707:0.103659)	NA	NA	NA	NA
4805	DN312309.1	Dugesiidae	MYN	0.443559	3.67806	0.120596	1.42202e-46	663	134.839	528.161	NA	307	130.785	176.215	NA	NA	1.10138	1.4376:1.16766:1:1:1:1	0.253795(0.274752:0.25495:0.231683)	NA	NA	NA	NA
4806	FG311561.1	Dugesiidae	MYN	0.622828	1.47186	0.423156	0.638298	21	6.55295	14.447	NA	10	4	6	NA	NA	0.887766	2:2:1:1:1:1	0.243848(0.255034:0.224832:0.251678)	NA	NA	NA	NA
4809	DN298491.1	Dugesiidae	MYN	0.786259	3.41346	0.230341	2.73754e-09	444	94.7533	349.247	NA	247	77.3637	169.636	NA	NA	1.34693	1.55683:1.6916:1:1:1:1	0.23028(0.26145:0.221374:0.208015)	NA	NA	NA	NA
4810	FY934373.1	Dugesiidae	MYN	0.305461	3.54148	0.0862524	3.06091e-54	546	112.39	433.61	NA	219	111.325	107.675	NA	NA	0.971571	0.501003:2.17945:1:1:1:1	0.225833(0.2625:0.1975:0.2175)	NA	NA	NA	NA
4811	FY966288.1	Dugesiidae	MYN	0.413553	2.39342	0.172787	0	144	24.3184	119.682	NA	63	25.4695	37.5305	NA	NA	0.747909	0.274801:1.57084:1:1:1:1	0.24(0.26:0.21:0.25)	NA	NA	NA	NA
4813	Y53G8AR.3a	C. elegans	MYN	0.42352	3.41816	0.123903	5.93736e-33	414	95.3497	318.65	NA	195	92.2311	102.769	NA	NA	1.11323	1.0427:1.33392:1:1:1:1	0.160407(0.190141:0.122066:0.169014)	NA	NA	NA	NA
4816	DN304278.1	Dugesiidae	MYN	0.507498	2.95752	0.171596	0	300	51.5914	248.409	NA	151	60.5398	90.4602	NA	NA	0.928831	0.350579:1.87904:1:1:1:1	0.219109(0.237069:0.213362:0.206897)	NA	NA	NA	NA
4817	FY933681.1	Dugesiidae	MYN	0.539314	3.03945	0.177438	0	348	57.5471	290.453	NA	174	63.6812	110.319	NA	NA	0.95275	0.645851:1.70529:1:1:1:1	0.18599(0.221014:0.15942:0.177536)	NA	NA	NA	NA
4819	BW642462.1	Dugesiidae	MYN	0.152201	2.60027	0.0585328	3.85054e-16	144	32.0412	111.959	NA	44	28.6296	15.3704	NA	NA	0.696917	0.984076:0.805553:1:1:1:1	0.256667(0.26:0.26:0.25)	NA	NA	NA	NA
4820	FY971944.1	Dugesiidae	MYN	1.61511	3.64215	0.443449	0.00140098	585	128.535	456.465	NA	391	100.928	290.072	NA	NA	2.06049	1.23516:1.32327:1:1:1:1	0.251166(0.307692:0.229021:0.216783)	NA	NA	NA	NA
4826	FJ599746.1	Dugesiidae	MYN	0.248082	4.1309	0.0600551	0	1047	246.625	800.375	NA	415	246.38	168.62	NA	NA	1.1627	1.06366:1.60572:1:1:1:1	0.186837(0.227176:0.170913:0.16242)	NA	NA	NA	NA
4834	FY938354.1	Dugesiidae	MYN	0.272146	3.757	0.072437	2.25427e-57	663	149.804	513.196	NA	255	138.018	116.982	NA	NA	1.05954	1.135:1.68544:1:1:1:1	0.245833(0.299038:0.218269:0.220192)	NA	NA	NA	NA
4835	AY068175.1	Dugesiidae	MYN	1.03633	1.11217	0.931813	0.999996	78	16.9867	61.0133	NA	42	9.23724	32.7628	NA	NA	1.05285	2.32441:0.427053:1:1:1:1	0.21393(0.246269:0.164179:0.231343)	NA	NA	NA	NA
4840	EE282858.1	Dugesiidae	MYN	0.998492	3.12412	0.319608	0.000101225	246	64.4241	181.576	NA	149	51.9121	97.0879	NA	NA	1.55516	0.31219:0.478406:1:1:1:1	0.123389(0.132597:0.11326:0.124309)	NA	NA	NA	NA
4845	FY965129.1	Dugesiidae	MYN	0.448436	3.49533	0.128296	4.9615e-33	534	105.682	428.318	NA	243	99.8837	143.116	NA	NA	1.05143	0.520901:1.25491:1:1:1:1	0.212922(0.240088:0.167401:0.231278)	NA	NA	NA	NA
4847	FY943316.1	Dugesiidae	MYN	1.90217	3.9219	0.485012	0.000703312	822	186.642	635.358	NA	579	149.716	429.284	NA	NA	2.36076	1.40968:1.65306:1:1:1:1	0.240803(0.279264:0.225753:0.217391)	NA	NA	NA	NA
4849	DN302768.1	Dugesiidae	MYN	0.866988	3.39172	0.255619	5.33541e-09	426	92.046	333.954	NA	246	76.9718	169.028	NA	NA	1.41251	0.788049:1.54447:1:1:1:1	0.165865(0.192308:0.134615:0.170673)	NA	NA	NA	NA
4851	FY936623.1	Dugesiidae	MYN	0.294773	3.65372	0.0806775	7.35412e-42	528	130.533	397.467	NA	213	116.445	96.5549	NA	NA	1.12517	1.55005:2.02821:1:1:1:1	0.154723(0.172638:0.123779:0.167752)	NA	NA	NA	NA
4861	FY936963.1	Dugesiidae	MYN	0.264263	3.97674	0.0664522	1.19831e-50	780	200.802	579.198	NA	292	163.34	128.66	NA	NA	1.22	1.28863:1.90696:1:1:1:1	0.247093(0.291667:0.204457:0.245155)	NA	NA	NA	NA
4862	AB300624.1	Dugesiidae	MYN	0.229454	4.2292	0.0542548	0	1344	281.161	1062.84	NA	506	296.308	209.692	NA	NA	1.06619	1.39423:1.48616:1:1:1:1	0.19947(0.228628:0.161034:0.208748)	NA	NA	NA	NA
4867	FY943998.1	Dugesiidae	MYN	0.738921	3.29192	0.224465	6.62805e-16	438	80.5776	357.422	NA	239	74.3255	164.675	NA	NA	1.20859	0.592732:1.18932:1:1:1:1	0.231013(0.25:0.177215:0.265823)	NA	NA	NA	NA
4868	EE283201.1	Dugesiidae	MYN	0.696477	2.71755	0.256289	3.55745e-07	156	37.4645	118.535	NA	87	33.7234	53.2766	NA	NA	1.18185	1.50184:1.92838:1:1:1:1	0.065812(0.0923077:0.0461538:0.0589744)	NA	NA	NA	NA
4869	EG352341.1	Dugesiidae	MYN	2.61815	2.38185	1.09921	0.409699	438	112.093	325.907	NA	300	80.5589	219.441	NA	NA	2.55768	1.74026:5.01258:1:1:1:1	0.244856(0.271605:0.237654:0.225309)	NA	NA	NA	NA
4871	JN791270.2	Dugesiidae	MYN	0.252942	4.15993	0.0608044	0	1203	256.358	946.642	NA	471	268.466	202.534	NA	NA	1.08552	1.45928:1.3564:1:1:1:1	0.24092(0.294189:0.193705:0.234867)	NA	NA	NA	NA
4872	FY955765.1	Dugesiidae	MYN	0.148815	3.80297	0.0391314	0	825	159.273	665.727	NA	250	160.299	89.7006	NA	NA	0.85428	0.822591:1.07687:1:1:1:1	0.238903(0.271985:0.200377:0.244347)	NA	NA	NA	NA
4874	FY944687.1	Dugesiidae	MYN	0.363301	3.34339	0.108663	4.36912e-38	414	86.302	327.698	NA	179	85.5826	93.4174	NA	NA	0.984527	1.02239:1.4867:1:1:1:1	0.124264(0.132509:0.100707:0.139576)	NA	NA	NA	NA
4882	DN295794.1	Dugesiidae	MYN	0.807738	3.60233	0.224226	5.50391e-26	666	121.889	544.111	NA	378	116.303	261.697	NA	NA	1.31919	0.462894:1.32483:1:1:1:1	0.24(0.265714:0.217143:0.237143)	NA	NA	NA	NA
4885	DN304774.1	Dugesiidae	MYN	0.220805	2.66693	0.0827938	0	234	35.0195	198.98	NA	78	40.1599	37.8401	NA	NA	0.586883	0.754502:0.825728:1:1:1:1	0.126566(0.150376:0.0864662:0.142857)	NA	NA	NA	NA
4886	BW640709.1	Dugesiidae	MYN	0.311041	3.26589	0.0952392	1.64973e-20	399	77.8292	321.171	NA	145	63.9442	81.0558	NA	NA	0.887415	1.25902:1.2007:1:1:1:1	0.105676(0.119565:0.0923913:0.105072)	NA	NA	NA	NA
4892	DN291851.1	Dugesiidae	MYN	0.594889	2.81526	0.211309	2.50692e-11	246	42.6779	203.322	NA	122	39.8771	82.1229	NA	NA	0.980096	0.357313:0.672837:1:1:1:1	0.128125(0.159375:0.115625:0.109375)	NA	NA	NA	NA
4894	BW641970.1	Dugesiidae	MYN	0.450096	2.27006	0.198275	6.89254e-08	102	20.6299	81.3701	NA	47	19.971	27.029	NA	NA	0.81819	0.788833:3.33979:1:1:1:1	0.278107(0.304734:0.251479:0.278107)	NA	NA	NA	NA
4904	FY925660.1	Dugesiidae	MYN	2.68714	0.544144	4.93829	0.00161369	57	21.0238	35.9762	NA	35	7.68995	27.3101	NA	NA	1.89672	5.49682:0.535674:1:1:1:1	0.25(0.278846:0.230769:0.240385)	NA	NA	NA	NA
4905	DN303175.1	Dugesiidae	MYN	0.296715	3.36142	0.0882707	0	441	88.4015	352.598	NA	175	89.0648	85.9352	NA	NA	0.911056	0.786842:1.65033:1:1:1:1	0.213647(0.214765:0.194631:0.231544)	NA	NA	NA	NA
4909	F26E4.1	C. elegans	MYN	0.844743	4.02799	0.209719	1.74372e-19	975	215.002	759.998	NA	563	179.777	383.223	NA	NA	1.5467	1.05552:1.64736:1:1:1:1	0.161831(0.169246:0.149903:0.166344)	NA	NA	NA	NA
4912	BP188010.1	Dugesiidae	MYN	1.2887	1.15599	1.1148	0.76866	60	16.4314	43.5686	NA	36	9.18498	26.815	NA	NA	1.25236	2:2:1:1:1:1	0.240991(0.317568:0.222973:0.182432)	NA	NA	NA	NA
4920	DN292137.1	Dugesiidae	MYN	0.176161	2.51923	0.0699268	7.4813e-11	108	28.7595	79.2405	NA	36	23.7609	12.2391	NA	NA	0.800101	2:2:1:1:1:1	0.107639(0.119792:0.09375:0.109375)	NA	NA	NA	NA
4923	DN295915.1	Dugesiidae	MYN	0.311415	3.40394	0.0914865	1.72401e-39	420	93.5586	326.441	NA	174	90.9234	83.0766	NA	NA	1.0003	1.89897:1.54735:1:1:1:1	0.235232(0.243671:0.218354:0.243671)	NA	NA	NA	NA
4924	DN293616.1	Dugesiidae	MYN	0.463023	2.97389	0.155696	0	264	52.7302	211.27	NA	128	55.9265	72.0735	NA	NA	0.964532	0.517149:0.407544:1:1:1:1	0.179762(0.214286:0.160714:0.164286)	NA	NA	NA	NA
4925	DN307423.1	Dugesiidae	MYN	0.382905	2.90999	0.131583	1.2425e-15	201	48.4237	152.576	NA	90	44.4957	45.5043	NA	NA	0.991716	1.01555:2.00541:1:1:1:1	0.0733025(0.0787037:0.0509259:0.0902778)	NA	NA	NA	NA
4934	EE670453.1	Dugesiidae	MYN	0.705982	6.54964	0.107789	1.83029e-05	258	68.5827	189.417	NA	137	51.4287	85.5713	NA	NA	2.25937	2.26096:2.47487:1:1:1:1	0.166667(0.20073:0.156934:0.142336)	NA	NA	NA	NA
4942	Y47G6A.22	C. elegans	MYN	0.259021	2.24457	0.115399	2.70593e-08	87	19.9406	67.0594	NA	32	17.3825	14.6175	NA	NA	0.714111	1.01809:1.2083:1:1:1:1	0.0275591(0.0255906:0.0255906:0.0314961)	NA	NA	NA	NA
4943	HO006667.1	Dugesiidae	MYN	0.366649	2.87991	0.127313	8.90831e-13	180	46.5196	133.48	NA	79	40.3976	38.6024	NA	NA	1.01618	0.783253:1.33876:1:1:1:1	0.108932(0.127451:0.101307:0.0980392)	NA	NA	NA	NA
4950	BW638212.1	Dugesiidae	MYN	0.895799	1.65806	0.54027	0.239614	78	14.1593	63.8407	NA	42	9.45536	32.5446	NA	NA	1.03417	0.547981:0.778756:1:1:1:1	0.0772947(0.0797101:0.0869565:0.0652174)	NA	NA	NA	NA
4953	DN291925.1	Dugesiidae	MYN	0.498615	3.30394	0.150915	4.2733e-18	348	81.8803	266.12	NA	169	72.3465	96.6535	NA	NA	1.15868	1.09321:1.31825:1:1:1:1	0.257143(0.271429:0.248571:0.251429)	NA	NA	NA	NA
4963	FY941461.1	Dugesiidae	MYN	0.628957	3.75218	0.167624	6.9624e-32	705	148.845	556.155	NA	372	137.47	234.53	NA	NA	1.28836	1.07408:1.7313:1:1:1:1	0.224191(0.25853:0.19685:0.217192)	NA	NA	NA	NA
4966	EG344027.1	Dugesiidae	MYN	1.49093	2.62723	0.567493	0.0899122	129	33.2139	95.7861	NA	86	26.2222	59.7778	NA	NA	1.7835	0.209357:3.0682:1:1:1:1	0.227564(0.283654:0.177885:0.221154)	NA	NA	NA	NA
4968	DN313392.1	Dugesiidae	MYN	0.216798	3.29386	0.0658187	0	456	80.787	375.213	NA	172	101.615	70.3848	NA	NA	0.761944	0.891948:1.2789:1:1:1:1	0.141185(0.14876:0.109504:0.165289)	NA	NA	NA	NA
4977	FY974837.1	Dugesiidae	MYN	2.11312	0.798328	2.64694	0.180113	45	12.5019	32.4981	NA	29	6.14104	22.859	NA	NA	1.74785	1.33843:4.71557:1:1:1:1	0.253521(0.253521:0.239437:0.267606)	NA	NA	NA	NA
4978	BW636198.1	Dugesiidae	MYN	0.475115	3.69668	0.128525	5.76858e-42	660	138.229	521.771	NA	314	131.684	182.316	NA	NA	1.14983	0.565877:1.11766:1:1:1:1	0.251437(0.278017:0.215517:0.260776)	NA	NA	NA	NA
4980	Y59A8B.10a	C. elegans	MYN	0.876915	5.33873	0.164255	3.19e-13	1221	295.753	925.247	NA	696	221.635	474.365	NA	NA	1.95766	1.10653:0.962146:1:1:1:1	0.246879(0.259362:0.262136:0.21914)	NA	NA	NA	NA
4982	ZK287.5	C. elegans	MYN	0.31376	2.61184	0.12013	0	213	32.5396	180.46	NA	90	44.0873	45.9127	NA	NA	0.664834	0.320642:1.51212:1:1:1:1	0.151917(0.168142:0.150442:0.137168)	NA	NA	NA	NA
4983	DN301499.1	Dugesiidae	MYN	0.548646	3.62434	0.151378	3.55995e-13	552	125.519	426.481	NA	259	94.2278	164.772	NA	NA	1.24803	1.22524:1.73502:1:1:1:1	0.218085(0.231383:0.175532:0.24734)	NA	NA	NA	NA
4984	F48E8.6	C. elegans	MYN	1.16489	4.08491	0.285168	5.96012e-26	1164	231.956	932.044	NA	750	212.416	537.584	NA	NA	1.74678	0.517412:1.19258:1:1:1:1	0.111307(0.130282:0.0991784:0.10446)	NA	NA	NA	NA
4985	BW638130.1	Dugesiidae	MYN	0.306825	2.13949	0.14341	2.13541e-05	111	28.252	82.748	NA	40	19.4657	20.5343	NA	NA	0.77328	2:2:1:1:1:1	0.0870206(0.106195:0.0619469:0.0929204)	NA	NA	NA	NA
4987	DN306474.1	Dugesiidae	MYN	0.744735	3.11584	0.239015	7.46965e-10	297	63.7175	233.283	NA	164	55.7451	108.255	NA	NA	1.25342	0.861289:1.58369:1:1:1:1	0.241071(0.308036:0.183036:0.232143)	NA	NA	NA	NA
4989	FY936636.1	Dugesiidae	MYN	0.452362	2.84232	0.159152	3.46451e-16	228	44.246	183.754	NA	104	42.2397	61.7603	NA	NA	0.916162	0.831942:1.70711:1:1:1:1	0.0780423(0.093254:0.0694444:0.0714286)	NA	NA	NA	NA
4991	FY940256.1	Dugesiidae	MYN	0.323872	3.63967	0.0889839	2.69831e-32	600	128.111	471.889	NA	230	106.191	123.809	NA	NA	1.03186	1.06366:1.61776:1:1:1:1	0.174832(0.193084:0.149856:0.181556)	NA	NA	NA	NA
5002	EE281238.1	Dugesiidae	MYN	1.07352	3.07365	0.349267	0.000379841	243	60.2318	182.768	NA	151	48.8198	102.18	NA	NA	1.56929	1.64932:1.88493:1:1:1:1	0.243393(0.272379:0.232737:0.225064)	NA	NA	NA	NA
5005	EG409673.1	Dugesiidae	MYN	0.881659	2.2593	0.390236	0.00262095	300	72.2855	227.715	NA	169	51.5482	117.452	NA	NA	1.2136	1.52625:1.34673:1:1:1:1	0.153922(0.194118:0.108824:0.158824)	NA	NA	NA	NA
5006	EC617000.1	Dugesiidae	MYN	0.28033	3.41685	0.0820435	1.72781e-40	444	95.183	348.817	NA	172	90.8102	81.1898	NA	NA	0.952725	0.62108:1.43982:1:1:1:1	0.208081(0.254545:0.160606:0.209091)	NA	NA	NA	NA
5008	FY957624.1	Dugesiidae	MYN	0.368114	3.78808	0.0971771	0	801	156.142	644.858	NA	355	168.615	186.385	NA	NA	1.03478	0.580016:1.6369:1:1:1:1	0.247475(0.295455:0.199495:0.247475)	NA	NA	NA	NA
5010	DN313265.1	Dugesiidae	MYN	0.720318	3.39854	0.211949	3.36895e-13	492	92.8871	399.113	NA	263	79.717	183.283	NA	NA	1.22595	0.907352:1.1526:1:1:1:1	0.145349(0.180233:0.145349:0.110465)	NA	NA	NA	NA
5015	EC617588.1	Dugesiidae	MYN	1.16201	3.43199	0.338581	0.000125779	420	97.1242	322.876	NA	258	75.1134	182.887	NA	NA	1.68694	0.810622:2.89228:1:1:1:1	0.203002(0.225118:0.161137:0.222749)	NA	NA	NA	NA
5021	DN313195.1	Dugesiidae	MYN	0.669864	3.11596	0.214978	6.66327e-11	246	63.7273	182.273	NA	137	56.4455	80.5545	NA	NA	1.30353	1.78415:1.90117:1:1:1:1	0.0827295(0.0905797:0.0887681:0.0688406)	NA	NA	NA	NA
5023	BW637918.1	Dugesiidae	MYN	0.316234	3.9015	0.0810544	2.91217e-38	759	181.635	577.365	NA	292	143.37	148.63	NA	NA	1.17422	1.83892:1.76576:1:1:1:1	0.225(0.286538:0.171154:0.217308)	NA	NA	NA	NA
5026	EE669895.1	Dugesiidae	MYN	0.397707	3.76775	0.105555	1.19675e-43	687	151.969	535.031	NA	303	138.626	164.374	NA	NA	1.14318	0.693147:1.45963:1:1:1:1	0.250332(0.278884:0.249004:0.223108)	NA	NA	NA	NA
5029	BW643095.1	Dugesiidae	MYN	0.768318	2.60732	0.294678	2.08011e-08	117	32.3438	84.6562	NA	72	31.6803	40.3197	NA	NA	1.2767	1.81721:2.19162:1:1:1:1	0.253648(0.279461:0.244108:0.237374)	NA	NA	NA	NA
5034	DN289423.1	Dugesiidae	MYN	0.0748061	4.6082	0.0162333	1.20732e-08	78	18.3978	59.6022	NA	18	13.7687	4.23126	NA	NA	1.14409	2:2:1:1:1:1	0.0769231(0.0961538:0.0705128:0.0641026)	NA	NA	NA	NA
5035	DN316208.1	Dugesiidae	MYN	0.591755	3.34618	0.176845	8.67419e-28	423	86.6241	336.376	NA	221	85.1257	135.874	NA	NA	1.15582	0.522037:1.87813:1:1:1:1	0.219269(0.227575:0.187708:0.242525)	NA	NA	NA	NA
5036	BP185797.1	Dugesiidae	MYN	0.394845	6.95865	0.0567416	1.22878e-15	462	100.812	361.188	NA	186	75.6017	110.398	NA	NA	1.82712	1.85557:2.08164:1:1:1:1	0.207039(0.236025:0.145963:0.23913)	NA	NA	NA	NA
5038	FY971004.1	Dugesiidae	MYN	0.243858	1.78034	0.136973	4.59015e-09	171	47.6921	123.308	NA	58	32.438	25.562	NA	NA	0.672385	3.25313:1.42765:1:1:1:1	0.217647(0.241176:0.147059:0.264706)	NA	NA	NA	NA
5043	DN315475.1	Dugesiidae	MYN	0.213477	2.78208	0.0767326	3.72709e-16	177	40.8312	136.169	NA	61	35.8424	25.1576	NA	NA	0.806015	0.647189:1.6516:1:1:1:1	0.0927318(0.105263:0.0526316:0.120301)	NA	NA	NA	NA
5045	FY939915.1	Dugesiidae	MYN	0.490017	2.67054	0.18349	1.93678e-11	141	35.1885	105.811	NA	71	33.4211	37.5789	NA	NA	1.0342	1.71909:3.73847:1:1:1:1	0.0379487(0.0415385:0.0307692:0.0415385)	NA	NA	NA	NA
5046	FY976701.1	Dugesiidae	MYN	1.79425	1.7034	1.05334	2.6902e-05	51	9.69098	41.309	NA	29	9.72244	19.2776	NA	NA	1.77699	0.0775227:7.36499:1:1:1:1	0.232353(0.3:0.186765:0.210294)	NA	NA	NA	NA
5048	FY936542.1	Dugesiidae	MYN	0.413293	3.67561	0.112442	2.70215e-29	579	134.399	444.601	NA	255	114.463	140.537	NA	NA	1.17055	1.15817:2.28785:1:1:1:1	0.232117(0.267167:0.199571:0.229614)	NA	NA	NA	NA
5049	DN306875.1	Dugesiidae	MYN	0.410248	3.35352	0.122334	3.04885e-24	405	87.4755	317.524	NA	178	78.3743	99.6257	NA	NA	1.04596	1.11219:2.02503:1:1:1:1	0.205761(0.222222:0.175926:0.219136)	NA	NA	NA	NA
5051	FY945955.1	Dugesiidae	MYN	1.15186	3.80415	0.30279	3.03735e-06	642	159.524	482.476	NA	405	124.717	280.283	NA	NA	1.8109	1.46311:2.33714:1:1:1:1	0.254826(0.295367:0.22973:0.239382)	NA	NA	NA	NA
5056	FY942372.1	Dugesiidae	MYN	0.970466	3.79056	0.256022	3.74611e-22	819	156.66	662.34	NA	501	144.805	356.195	NA	NA	1.5099	1.04343:1.82171:1:1:1:1	0.233722(0.276968:0.223032:0.201166)	NA	NA	NA	NA
5058	EE673949.1	Dugesiidae	MYN	0.509944	2.52316	0.202105	0	162	28.9109	133.089	NA	78	29.229	48.771	NA	NA	0.869228	0.61159:1.06107:1:1:1:1	0.0716946(0.0865922:0.0558659:0.0726257)	NA	NA	NA	NA
5067	EG403418.1	Dugesiidae	MYN	0.755859	3.28149	0.23034	8.49689e-09	357	79.4654	277.535	NA	197	65.887	131.113	NA	NA	1.31804	1.54493:1.47474:1:1:1:1	0.149074(0.169444:0.144444:0.133333)	NA	NA	NA	NA
5071	DN309014.1	Dugesiidae	MYN	0.333071	3.39004	0.0982498	3.86851e-28	411	91.8405	319.16	NA	167	81.3662	85.6338	NA	NA	1.01617	1.15369:1.40659:1:1:1:1	0.122568(0.136187:0.0972763:0.134241)	NA	NA	NA	NA
5073	FY957044.1	Dugesiidae	MYN	0.751397	3.76393	0.199631	4.43033e-24	741	151.195	589.805	NA	412	135.723	276.277	NA	NA	1.36608	1.2406:2.02615:1:1:1:1	0.222553(0.282738:0.157738:0.227183)	NA	NA	NA	NA
5075	DN311335.1	Dugesiidae	MYN	1.24618	2.89299	0.430757	0.000303171	240	47.3384	192.662	NA	154	40.787	113.213	NA	NA	1.571	0.946507:1.71015:1:1:1:1	0.238845(0.295276:0.169291:0.251969)	NA	NA	NA	NA
5081	K11H3.6	C. elegans	MYN	0.773327	2.94286	0.262781	3.22912e-07	231	50.5927	180.407	NA	130	43.9333	86.0667	NA	NA	1.24849	0.532241:1.79516:1:1:1:1	0.242268(0.273196:0.226804:0.226804)	NA	NA	NA	NA
5082	Y111B2A.18	C. elegans	MYN	0.270651	3.37769	0.080129	7.61058e-30	366	90.3407	275.659	NA	142	79.6759	62.3241	NA	NA	1.03757	0.765788:1.01327:1:1:1:1	0.133075(0.139535:0.129845:0.129845)	NA	NA	NA	NA
5084	DN301505.1	Dugesiidae	MYN	0.560324	3.48331	0.16086	1.05764e-16	468	104.002	363.998	NA	230	87.2978	142.702	NA	NA	1.20989	1.15216:1.95465:1:1:1:1	0.210526(0.234211:0.184211:0.213158)	NA	NA	NA	NA
5087	F09C3.2	C. elegans	MYN	1.0983	3.94026	0.278738	1.78487e-06	750	191.268	558.732	NA	467	146.3	320.7	NA	NA	1.82306	1.25279:1.06974:1:1:1:1	0.233461(0.278626:0.200382:0.221374)	NA	NA	NA	NA
5091	BP189048.1	Dugesiidae	MYN	0.146262	3.12267	0.0468386	3.94702e-23	267	64.3003	202.7	NA	77	50.1168	26.8832	NA	NA	0.863056	1.44617:1.67644:1:1:1:1	0.24359(0.28022:0.203297:0.247253)	NA	NA	NA	NA
5098	BP188206.1	Dugesiidae	MYN	0.422886	2.60875	0.162103	2.91452e-10	165	32.4057	132.594	NA	72	29.6338	42.3662	NA	NA	0.852185	0.757278:0.859035:1:1:1:1	0.100926(0.102778:0.0805556:0.119444)	NA	NA	NA	NA
5099	BP187069.1	Dugesiidae	MYN	0.220373	2.94386	0.0748584	3.69915e-18	237	50.6608	186.339	NA	78	42.4411	35.5589	NA	NA	0.802543	2.49861:1.05563:1:1:1:1	0.205387(0.222222:0.207071:0.186869)	NA	NA	NA	NA
5107	F33H1.1b	C. elegans	MYN	1.00223	3.71113	0.270059	9.88912e-12	621	140.918	480.082	NA	380	119.312	260.688	NA	NA	1.61694	0.762499:0.682693:1:1:1:1	0.0608696(0.0614907:0.0664596:0.0546584)	NA	NA	NA	NA
5110	Y48E1C.3	C. elegans	MYN	0.997651	2.49958	0.399127	0.0954537	351	80.334	270.666	NA	200	52.0185	147.982	NA	NA	1.3414	1.24074:1.50021:1:1:1:1	0.0982736(0.119522:0.0737052:0.101594)	NA	NA	NA	NA
5111	FY970265.1	Dugesiidae	MYN	1.39727	4.22896	0.330404	0.812313	99	25.3236	73.6764	NA	62	16.0366	45.9634	NA	NA	2.1216	2.6844:0.838049:1:1:1:1	0.198413(0.25:0.119048:0.22619)	NA	NA	NA	NA
5116	EG348185.1	Dugesiidae	MYN	0.58787	3.62213	0.162299	1.21879e-25	612	125.149	486.851	NA	310	112.942	197.058	NA	NA	1.20835	0.985298:1.63326:1:1:1:1	0.24473(0.30336:0.205534:0.225296)	NA	NA	NA	NA
5123	BP191398.1	Dugesiidae	MYN	0.557686	3.14463	0.177346	6.2459e-09	270	66.2104	203.79	NA	132	52.1964	79.8036	NA	NA	1.19207	1.91805:1.85138:1:1:1:1	0.140177(0.152318:0.112583:0.155629)	NA	NA	NA	NA
5124	DN308097.1	Dugesiidae	MYN	1.09051	3.06903	0.355329	0.00257811	282	59.8615	222.139	NA	173	46.9294	126.071	NA	NA	1.5105	2.00887:1.48387:1:1:1:1	0.215054(0.225806:0.16129:0.258065)	NA	NA	NA	NA
5130	EG415182.1	Dugesiidae	MYN	2.20222	1.29613	1.69908	0.0673523	198	56.277	141.723	NA	130	31.7108	98.2892	NA	NA	1.94469	2:2:1:1:1:1	0.272569(0.296875:0.276042:0.244792)	NA	NA	NA	NA
5131	DN314643.1	Dugesiidae	MYN	0.483185	3.70051	0.130573	2.2335e-22	636	138.935	497.065	NA	288	112.613	175.387	NA	NA	1.18601	2.11428:1.08513:1:1:1:1	0.212711(0.282101:0.140078:0.215953)	NA	NA	NA	NA
5132	FY943741.1	Dugesiidae	MYN	0.346756	3.35361	0.103398	0	456	87.4861	368.514	NA	193	91.5907	101.409	NA	NA	0.923638	0.68587:1.87134:1:1:1:1	0.122024(0.132143:0.0892857:0.144643)	NA	NA	NA	NA
5134	F32B6.2	C. elegans	MYN	0.279981	2.9969	0.0934235	2.10159e-17	234	54.3731	179.627	NA	88	46.1693	41.8307	NA	NA	0.911294	0.759313:1.3752:1:1:1:1	0.0307083(0.0408618:0.0230312:0.0282318)	NA	NA	NA	NA
5136	EC617540.1	Dugesiidae	MYN	0.35636	1.4225	0.250516	0.00588755	90	23.3915	66.6085	NA	33	14.2457	18.7543	NA	NA	0.633456	2.71233:1.69114:1:1:1:1	0.0772358(0.0914634:0.054878:0.0853659)	NA	NA	NA	NA
5137	BW640034.1	Dugesiidae	MYN	0.293423	3.57117	0.0821644	6.53594e-52	552	116.927	435.073	NA	219	113.66	105.34	NA	NA	0.987731	1.23018:1.47121:1:1:1:1	0.23582(0.291375:0.18648:0.229604)	NA	NA	NA	NA
5138	BW643123.1	Dugesiidae	MYN	0.576506	2.7182	0.212091	7.06638e-05	165	37.4974	127.503	NA	80	28.7482	51.2518	NA	NA	1.06322	2.07378:1.12484:1:1:1:1	0.22619(0.25:0.169643:0.258929)	NA	NA	NA	NA
5139	DN312096.1	Dugesiidae	MYN	0.752347	3.81387	0.197266	2.42927e-25	720	161.605	558.395	NA	409	145.714	263.286	NA	NA	1.43951	1.50251:1.75313:1:1:1:1	0.245169(0.261775:0.229167:0.244565)	NA	NA	NA	NA
5145	FY959159.1	Dugesiidae	MYN	1.00583	1.28286	0.784055	0.585392	21	4.64757	16.3524	NA	10	2.40293	7.59707	NA	NA	1.06714	2:2:1:1:1:1	0.241667(0.282895:0.210526:0.231579)	NA	NA	NA	NA
5147	FY940141.1	Dugesiidae	MYN	1.35631	3.6018	0.376565	7.31649e-43	774	121.802	652.198	NA	530	131.446	398.554	NA	NA	1.70968	0.690926:0.877604:1:1:1:1	0.210125(0.235215:0.194892:0.200269)	NA	NA	NA	NA
5148	BP191868.1	Dugesiidae	MYN	0.723578	4.50036	0.160782	0.00481381	93	25.7753	67.2247	NA	49	19.2836	29.7164	NA	NA	1.77033	3.73567:4.64105:1:1:1:1	0.232955(0.238636:0.232955:0.227273)	NA	NA	NA	NA
5151	BW641585.1	Dugesiidae	MYN	0.524598	3.48563	0.150503	3.06095e-25	486	104.324	381.676	NA	239	95.6078	143.392	NA	NA	1.16021	1.61649:2.20472:1:1:1:1	0.145631(0.145631:0.121359:0.169903)	NA	NA	NA	NA
5154	FY940119.1	Dugesiidae	MYN	1.05796	3.7842	0.279572	3.06553e-09	702	155.337	546.663	NA	423	124.009	298.991	NA	NA	1.66121	0.785199:1.92407:1:1:1:1	0.214953(0.26947:0.185358:0.190031)	NA	NA	NA	NA
5156	DN312664.1	Dugesiidae	MYN	0.21884	3.1542	0.0693804	2.34662e-37	297	67.0608	229.939	NA	110	66.5979	43.4021	NA	NA	0.881626	1.49824:2.01315:1:1:1:1	0.188347(0.193089:0.170732:0.20122)	NA	NA	NA	NA
5160	BW639540.1	Dugesiidae	MYN	0.417027	3.17891	0.131185	0	339	69.3074	269.693	NA	158	72.8787	85.1213	NA	NA	0.981685	0.420893:0.929966:1:1:1:1	0.111969(0.131274:0.0907336:0.1139)	NA	NA	NA	NA
5161	FY939658.1	Dugesiidae	MYN	1.70598	3.80753	0.448055	2.31175e-08	831	160.245	670.755	NA	573	138.48	434.52	NA	NA	2.11123	0.373666:1.7008:1:1:1:1	0.243662(0.260563:0.232394:0.238028)	NA	NA	NA	NA
5169	DN290912.1	Dugesiidae	MYN	2.28246	1.72221	1.32531	0.891618	336	81.9305	254.069	NA	229	55.2642	173.736	NA	NA	2.14585	2:2:1:1:1:1	0.234705(0.292722:0.202532:0.208861)	NA	NA	NA	NA
5170	DN292575.1	Dugesiidae	MYN	0.366685	2.88345	0.127169	0	297	46.7398	250.26	NA	130	58.0795	71.9205	NA	NA	0.762755	0.829924:1.84607:1:1:1:1	0.167785(0.201342:0.124161:0.177852)	NA	NA	NA	NA
5174	BP191619.1	Dugesiidae	MYN	1.11635	2.87757	0.387949	8.72483e-08	240	46.375	193.625	NA	156	44.1514	111.849	NA	NA	1.45667	1.31535:1.44293:1:1:1:1	0.247967(0.256098:0.272358:0.215447)	NA	NA	NA	NA
5176	DN310514.1	Dugesiidae	MYN	0.121571	3.56915	0.0340615	2.26382e-50	450	116.614	333.386	NA	137	99.7696	37.2304	NA	NA	1.01499	2:2:1:1:1:1	0.155937(0.208155:0.103004:0.156652)	NA	NA	NA	NA
5180	R03G5.1d	C. elegans	MYN	0.209918	3.57502	0.0587181	1.15937e-51	570	117.53	452.47	NA	190	107.474	82.5265	NA	NA	0.903778	0.60998:1.07335:1:1:1:1	0.106061(0.118881:0.0885781:0.110723)	NA	NA	NA	NA
5182	DN310892.1	Dugesiidae	MYN	0.0785456	2.93133	0.0267952	8.71054e-37	222	49.8211	172.179	NA	61	48.2206	12.7794	NA	NA	0.718765	2:2:1:1:1:1	0.0882838(0.0866337:0.0841584:0.0940594)	NA	NA	NA	NA
5183	FY960492.1	Dugesiidae	MYN	0.717319	1.85764	0.386146	0.00129303	42	11.9037	30.0963	NA	24	11.1371	12.8629	NA	NA	1.04051	2:2:1:1:1:1	0.245296(0.270161:0.252016:0.21371)	NA	NA	NA	NA
5186	GU305874.1	Dugesiidae	MYN	0.55769	4.52837	0.123155	1.58371e-99	2082	418.983	1663.02	NA	1036	389.308	646.692	NA	NA	1.35675	0.987633:1.19435:1:1:1:1	0.191937(0.246089:0.135981:0.193742)	NA	NA	NA	NA
5189	DN297071.1	Dugesiidae	MYN	0.736885	2.93134	0.251381	1.49284e-05	258	49.822	208.178	NA	137	39.8566	97.1434	NA	NA	1.16065	1.47683:1.90417:1:1:1:1	0.0843061(0.0953307:0.0817121:0.0758755)	NA	NA	NA	NA
5190	DN294144.1	Dugesiidae	MYN	0.225317	2.68354	0.0839625	4.22352e-11	141	35.804	105.196	NA	49	28.6315	20.3685	NA	NA	0.849532	0.701278:1.44022:1:1:1:1	0.239583(0.291667:0.197917:0.229167)	NA	NA	NA	NA
5191	FY973036.1	Dugesiidae	MYN	1.1463	3.54864	0.323026	1.39225e-10	546	113.468	432.532	NA	351	100.52	250.48	NA	NA	1.64555	0.85513:0.921507:1:1:1:1	0.27381(0.328571:0.283333:0.209524)	NA	NA	NA	NA
5192	BW642137.1	Dugesiidae	MYN	0.434144	3.76867	0.115198	1.29618e-26	621	152.154	468.846	NA	276	123.076	152.924	NA	NA	1.25115	2.21877:3.2446:1:1:1:1	0.205298(0.251656:0.172185:0.192053)	NA	NA	NA	NA
5196	EG353844.1	Dugesiidae	MYN	0.647312	3.73729	0.173203	1.8367e-33	690	145.92	544.08	NA	371	137.914	233.086	NA	NA	1.30078	1.02203:2.34143:1:1:1:1	0.234932(0.289668:0.186347:0.228782)	NA	NA	NA	NA
5197	FY970451.1	Dugesiidae	MYN	0.317329	3.48915	0.0909472	3.66129e-38	468	104.816	363.184	NA	191	97.1064	93.8936	NA	NA	1.02771	1.68229:0.955785:1:1:1:1	0.238426(0.255208:0.222222:0.237847)	NA	NA	NA	NA
5198	FY936682.1	Dugesiidae	MYN	0.57061	3.38323	0.168658	1.19088e-18	492	91.0105	400.989	NA	237	80.3677	156.632	NA	NA	1.09089	0.513026:2.10226:1:1:1:1	0.213222(0.248603:0.187151:0.203911)	NA	NA	NA	NA
5203	BP187225.1	Dugesiidae	MYN	0.168247	2.44932	0.0686914	2.83339e-10	96	26.1999	69.8001	NA	32	21.5462	10.4538	NA	NA	0.790786	2:2:1:1:1:1	0.0574324(0.0675676:0.0439189:0.0608108)	NA	NA	NA	NA
5204	FY954150.1	Dugesiidae	MYN	0.68996	3.5998	0.191666	9.5661e-12	558	121.478	436.522	NA	290	95.659	194.341	NA	NA	1.32344	1.24973:1.75797:1:1:1:1	0.153314(0.195846:0.105341:0.158754)	NA	NA	NA	NA
5205	BW642135.1	Dugesiidae	MYN	0.212157	2.55714	0.0829667	2.87927e-12	162	30.2506	131.749	NA	50	25.9091	24.0909	NA	NA	0.650041	1.02836:2.67541:1:1:1:1	0.255747(0.318966:0.284483:0.163793)	NA	NA	NA	NA
5206	DN302686.1	Dugesiidae	MYN	0.481102	3.27019	0.147117	0	468	78.2772	389.723	NA	215	78.8129	136.187	NA	NA	0.947602	0.518705:1.05362:1:1:1:1	0.221106(0.251256:0.178392:0.233668)	NA	NA	NA	NA
5207	BW638864.1	Dugesiidae	MYN	0.305777	2.31126	0.132298	0	165	21.7951	143.205	NA	69	33.429	35.571	NA	NA	0.570684	0.558962:1.48435:1:1:1:1	0.224868(0.269841:0.190476:0.214286)	NA	NA	NA	NA
5213	DN308634.1	Dugesiidae	MYN	1.69675	2.85501	0.594305	0.156439	243	45.0009	197.999	NA	165	34.634	130.366	NA	NA	1.91125	1.01154:2.24357:1:1:1:1	0.11655(0.143357:0.104895:0.101399)	NA	NA	NA	NA
5214	FY936494.1	Dugesiidae	MYN	1.11658	2.95364	0.378036	0.000227942	285	51.3256	233.674	NA	173	42.5216	130.478	NA	NA	1.44742	0.60433:1.70552:1:1:1:1	0.216667(0.220455:0.197727:0.231818)	NA	NA	NA	NA
5217	FY962174.1	Dugesiidae	MYN	0.879373	3.39134	0.2593	4.22318e-09	369	91.9998	277	NA	219	77.8375	141.162	NA	NA	1.50566	0.990143:2.77673:1:1:1:1	0.237443(0.270548:0.219178:0.222603)	NA	NA	NA	NA
5218	BP186162.1	Dugesiidae	MYN	0.185992	2.83631	0.0655753	3.70593e-24	177	43.8928	133.107	NA	64	42.1505	21.8495	NA	NA	0.843223	1.84967:2.53272:1:1:1:1	0.106576(0.115646:0.0816327:0.122449)	NA	NA	NA	NA
5219	FY941441.1	Dugesiidae	MYN	0.400665	3.12807	0.128087	3.85713e-18	291	64.7649	226.235	NA	128	58.1794	69.8206	NA	NA	1.00768	1.30487:1.65157:1:1:1:1	0.0981555(0.112648:0.083004:0.0988142)	NA	NA	NA	NA
5221	DN295483.1	Dugesiidae	MYN	0.31131	2.73827	0.113689	0	276	38.5142	237.486	NA	113	53.0931	59.9069	NA	NA	0.649978	0.343351:0.50351:1:1:1:1	0.185294(0.202941:0.147059:0.205882)	NA	NA	NA	NA
5222	FY939555.1	Dugesiidae	MYN	0.272609	2.76393	0.0986311	1.27015e-12	168	39.8545	128.146	NA	63	33.8665	29.1335	NA	NA	0.863622	1.2647:2.18058:1:1:1:1	0.0869565(0.0905797:0.057971:0.112319)	NA	NA	NA	NA
5225	C33A12.1	C. elegans	MYN	0.489086	3.00714	0.162641	1.25856e-14	234	55.1205	178.879	NA	115	50.8697	64.1303	NA	NA	1.08223	1.60196:1.53907:1:1:1:1	0.113333(0.12:0.103333:0.116667)	NA	NA	NA	NA
5229	BW636192.1	Dugesiidae	MYN	0.257216	2.64591	0.0972125	1.10239e-15	129	34.0517	94.9483	NA	53	32.3705	20.6295	NA	NA	0.887751	1.46777:1.49511:1:1:1:1	0.0852417(0.0992366:0.0763359:0.0801527)	NA	NA	NA	NA
5231	DN316067.1	Dugesiidae	MYN	0.38747	2.29348	0.168944	0	129	21.2844	107.716	NA	56	23.7537	32.2463	NA	NA	0.701954	0.368347:1.13379:1:1:1:1	0.0333333(0.0341463:0.0170732:0.0487805)	NA	NA	NA	NA
5234	BW635864.1	Dugesiidae	MYN	0.552767	3.50539	0.157691	9.4093e-21	462	107.109	354.891	NA	232	94.188	137.812	NA	NA	1.2373	1.17451:1.29773:1:1:1:1	0.252047(0.317544:0.214035:0.224561)	NA	NA	NA	NA
5239	EE673630.1	Dugesiidae	MYN	1.88898	3.70013	0.510517	0.0695647	561	138.866	422.134	NA	392	105.183	286.817	NA	NA	2.3373	1.07702:1.12984:1:1:1:1	0.274322(0.289474:0.272727:0.260766)	NA	NA	NA	NA
5240	DN307191.1	Dugesiidae	MYN	0.177971	2.81783	0.0631591	4.83212e-23	192	42.8242	149.176	NA	64	40.4681	23.5319	NA	NA	0.766771	0.613681:1.27507:1:1:1:1	0.104019(0.0992908:0.0851064:0.12766)	NA	NA	NA	NA
5241	DN313416.1	Dugesiidae	MYN	1.07507	3.40336	0.315886	1.24429e-08	477	93.4859	383.514	NA	294	80.1001	213.9	NA	NA	1.53139	0.941267:1.00118:1:1:1:1	0.161224(0.189796:0.132653:0.161224)	NA	NA	NA	NA
5247	DN293829.1	Dugesiidae	MYN	0.769222	3.2633	0.235719	1.83322e-08	378	77.5616	300.438	NA	206	63.8949	142.105	NA	NA	1.28098	0.720508:1.09828:1:1:1:1	0.172192(0.171271:0.176796:0.168508)	NA	NA	NA	NA
5249	ZK849.1	C. elegans	MYN	1.52858	3.20015	0.477657	0.00931994	975	243.339	731.661	NA	655	179.944	475.056	NA	NA	1.94577	1.68506:1.40323:1:1:1:1	0.251208(0.291304:0.228986:0.233333)	NA	NA	NA	NA
5252	DN302160.1	Dugesiidae	MYN	0.460439	2.8401	0.162121	0	231	44.1151	186.885	NA	111	47.5143	63.4857	NA	NA	0.914893	0.432494:1.14117:1:1:1:1	0.2375(0.3125:0.2:0.2)	NA	NA	NA	NA
5254	C27F2.8	C. elegans	MYN	1.37166	4.93367	0.27802	5.82605e-12	2982	719.261	2262.74	NA	1933	541.608	1391.39	NA	NA	2.23082	0.903127:1.88919:1:1:1:1	0.130482(0.134001:0.119383:0.138062)	NA	NA	NA	NA
5255	FY951442.1	Dugesiidae	MYN	0.560869	3.92518	0.14289	4.75136e-59	936	187.461	748.539	NA	478	184.749	293.251	NA	NA	1.23467	1.00515:1.27482:1:1:1:1	0.236153(0.276435:0.18429:0.247734)	NA	NA	NA	NA
5258	DN305659.1	Dugesiidae	MYN	0.739215	2.9883	0.24737	9.33208e-11	258	53.7532	204.247	NA	145	49.7763	95.2237	NA	NA	1.2078	0.867678:1.33521:1:1:1:1	0.226869(0.264259:0.180608:0.235741)	NA	NA	NA	NA
5261	FY940431.1	Dugesiidae	MYN	0.154033	3.04489	0.0505875	2.88001e-30	267	57.9658	209.034	NA	83	53.9738	29.0262	NA	NA	0.78164	0.907213:2.12792:1:1:1:1	0.222561(0.262195:0.210366:0.195122)	NA	NA	NA	NA
5262	FY934643.1	Dugesiidae	MYN	0.361433	3.15779	0.114458	9.11562e-24	336	67.383	268.617	NA	139	62.6114	76.3886	NA	NA	0.922229	0.519714:1.28169:1:1:1:1	0.107843(0.113445:0.0777311:0.132353)	NA	NA	NA	NA
5263	DN313481.1	Dugesiidae	MYN	0.0895308	2.01634	0.0444025	3.60882e-09	75	14.709	60.291	NA	18	12.9171	5.08289	NA	NA	0.467417	1.86363:0.728325:1:1:1:1	0.0257048(0.0298507:0.0199005:0.0273632)	NA	NA	NA	NA
5264	FY965679.1	Dugesiidae	MYN	0.623601	2.90469	0.214687	0	279	48.0827	230.917	NA	148	51.428	96.572	NA	NA	1.01672	0.667849:1.21106:1:1:1:1	0.195811(0.221311:0.18306:0.18306)	NA	NA	NA	NA
5272	FY947802.1	Dugesiidae	MYN	0.0910998	3.50046	0.0260251	4.86281e-56	474	106.408	367.592	NA	124	92.6238	31.3762	NA	NA	0.856468	1.44159:4.45687:1:1:1:1	0.132203(0.162712:0.0966102:0.137288)	NA	NA	NA	NA
5279	FY953962.1	Dugesiidae	MYN	0.184262	3.48396	0.0528886	0	471	104.093	366.907	NA	169	109.277	59.7234	NA	NA	0.91351	0.906901:1.24705:1:1:1:1	0.151323(0.169841:0.131746:0.152381)	NA	NA	NA	NA
5280	BW643290.1	Dugesiidae	MYN	0.273415	3.0689	0.0890924	1.07364e-18	258	59.8512	198.149	NA	95	50.2658	44.7342	NA	NA	0.921915	2:2:1:1:1:1	0.0815728(0.0915493:0.068662:0.084507)	NA	NA	NA	NA
5281	FY934921.1	Dugesiidae	MYN	1.66094	3.50429	0.473973	0.0594583	504	106.952	397.048	NA	347	81.732	265.268	NA	NA	2.05211	1.49429:0.814823:1:1:1:1	0.221601(0.248603:0.150838:0.265363)	NA	NA	NA	NA
5282	FY953047.1	Dugesiidae	MYN	0.259585	3.93956	0.0658919	3.2977e-51	783	191.091	591.909	NA	286	156.399	129.601	NA	NA	1.15768	1.14567:1.52539:1:1:1:1	0.240351(0.278947:0.207018:0.235088)	NA	NA	NA	NA
5284	EE666970.1	Dugesiidae	MYN	1.29863	2.04507	0.635006	0.0557853	513	127.09	385.91	NA	325	89.0807	235.919	NA	NA	1.48355	1.29961:1.46252:1:1:1:1	0.204475(0.206019:0.19213:0.215278)	NA	NA	NA	NA
5289	FY933951.1	Dugesiidae	MYN	0.583291	2.88974	0.201849	1.92686e-07	240	47.1337	192.866	NA	116	38.3487	77.6513	NA	NA	1.03626	1.5725:1.5484:1:1:1:1	0.0774059(0.0941423:0.0627615:0.0753138)	NA	NA	NA	NA
5290	DN312995.1	Dugesiidae	MYN	0.0648957	2.42856	0.0267218	7.64716e-13	93	25.4849	67.5151	NA	25	20.8131	4.18689	NA	NA	0.712615	2:2:1:1:1:1	0.0505376(0.0677419:0.0419355:0.0419355)	NA	NA	NA	NA
5294	FY955461.1	Dugesiidae	MYN	0.136807	3.76769	0.0363105	1.56425e-60	609	151.956	457.044	NA	185	127.886	57.114	NA	NA	1.04277	2.90584:2.04577:1:1:1:1	0.146875(0.170313:0.107813:0.1625)	NA	NA	NA	NA
5295	EC614821.1	Dugesiidae	MYN	0.154127	3.43109	0.0449207	3.66268e-38	378	97.0072	280.993	NA	122	82.8978	39.1022	NA	NA	0.995103	0.889314:1.60261:1:1:1:1	0.167504(0.208543:0.145729:0.148241)	NA	NA	NA	NA
5297	DN293047.1	Dugesiidae	MYN	1.33751	3.42195	0.390863	2.71549e-11	495	95.8324	399.168	NA	334	89.5171	244.483	NA	NA	1.74106	1.02518:0.99871:1:1:1:1	0.242881(0.246231:0.261307:0.221106)	NA	NA	NA	NA
5298	EC617306.1	Dugesiidae	MYN	0.113973	3.2091	0.0355157	0	423	72.1537	350.846	NA	130	93.0067	36.9933	NA	NA	0.641927	0.487104:1.13285:1:1:1:1	0.218793(0.261317:0.187243:0.207819)	NA	NA	NA	NA
5305	AY967552.1	Dugesiidae	MYN	0.23704	6.67681	0.0355019	8.87129e-07	90	21.6842	68.3158	NA	30	16.2609	13.7391	NA	NA	1.78861	2:2:1:1:1:1	0.0362745(0.0411765:0.0264706:0.0411765)	NA	NA	NA	NA
5307	BW636840.1	Dugesiidae	MYN	0.997236	2.09869	0.47517	0	123	16.416	106.584	NA	78	21.0819	56.9181	NA	NA	1.14424	0.306153:1.84055:1:1:1:1	0.191489(0.138298:0.223404:0.212766)	NA	NA	NA	NA
5308	FY979168.1	Dugesiidae	MYN	0.453114	3.3234	0.136341	0	552	84.0319	467.968	NA	255	98.5295	156.47	NA	NA	0.890062	0.261793:1.16237:1:1:1:1	0.185673(0.239035:0.135965:0.182018)	NA	NA	NA	NA
5311	FY970320.1	Dugesiidae	MYN	1.45215	1.31894	1.101	0.414227	288	74.8299	213.17	NA	168	46.4532	121.547	NA	NA	1.41754	0.932091:4.65718:1:1:1:1	0.21721(0.24856:0.184261:0.21881)	NA	NA	NA	NA
5312	ZK616.9	C. elegans	MYN	1.00013	3.08008	0.324708	1.20824e-08	312	60.7503	251.25	NA	188	54.9159	133.084	NA	NA	1.40512	0.550523:1.99376:1:1:1:1	0.0712788(0.0786164:0.0613208:0.0738994)	NA	NA	NA	NA
5319	FY948685.1	Dugesiidae	MYN	0.559317	3.75378	0.149001	4.39611e-18	681	149.162	531.838	NA	326	117.092	208.908	NA	NA	1.25901	0.931838:1.50678:1:1:1:1	0.233982(0.242092:0.215328:0.244526)	NA	NA	NA	NA
5330	K02B2.5	C. elegans	MYN	0.101195	2.68763	0.0376521	2.65544e-25	174	35.9997	138	NA	47	34.275	12.725	NA	NA	0.636316	2:2:1:1:1:1	0.121083(0.123932:0.0811966:0.15812)	NA	NA	NA	NA
5333	DN305385.1	Dugesiidae	MYN	0.469543	3.16661	0.148279	1.41963e-17	306	68.1797	237.82	NA	144	61.4416	82.5584	NA	NA	1.07047	1.49769:1.8414:1:1:1:1	0.184866(0.212644:0.140805:0.201149)	NA	NA	NA	NA
5340	FY968198.1	Dugesiidae	MYN	1.33423	3.49314	0.381956	0.0081162	501	105.375	395.625	NA	324	79.8443	244.156	NA	NA	1.78831	1.61422:1.44612:1:1:1:1	0.189922(0.225581:0.148837:0.195349)	NA	NA	NA	NA
5343	EG349242.1	Dugesiidae	MYN	0.516782	2.32228	0.222532	5.37664e-05	195	43.0972	151.903	NA	87	30.8615	56.1385	NA	NA	0.915818	0.534128:1.21386:1:1:1:1	0.0812808(0.103448:0.0591133:0.0812808)	NA	NA	NA	NA
5346	FY945465.1	Dugesiidae	MYN	1.42726	3.06711	0.465345	1.05279e-24	426	59.7091	366.291	NA	293	67.6306	225.369	NA	NA	1.65711	0.379286:0.272411:1:1:1:1	0.236364(0.3:0.2:0.209091)	NA	NA	NA	NA
5347	DN315712.1	Dugesiidae	MYN	0.141746	3.76443	0.0376541	1.75156e-24	327	75.9958	251.004	NA	89	56.6201	32.3799	NA	NA	0.983669	2.2054:1.59822:1:1:1:1	0.0934959(0.0955285:0.0711382:0.113821)	NA	NA	NA	NA
5349	BW642085.1	Dugesiidae	MYN	0.281288	3.73963	0.0752181	1.91718e-62	708	146.376	561.624	NA	270	139.636	130.364	NA	NA	0.996287	0.72655:2.56384:1:1:1:1	0.222917(0.2625:0.1875:0.21875)	NA	NA	NA	NA
5350	EG351181.1	Dugesiidae	MYN	0.55109	3.34125	0.164935	0	477	86.0562	390.944	NA	243	92.0165	150.983	NA	NA	1.05447	0.615534:1.46692:1:1:1:1	0.164539(0.182979:0.146809:0.16383)	NA	NA	NA	NA
5351	DN316513.1	Dugesiidae	MYN	0.293134	3.00343	0.0975996	0	294	54.8487	239.151	NA	119	61.2274	57.7726	NA	NA	0.798768	0.561048:0.939503:1:1:1:1	0.102504(0.103286:0.0962441:0.107981)	NA	NA	NA	NA
5354	F52H3.1	C. elegans	MYN	0.439624	2.33235	0.188489	1.61217e-07	231	60.8676	170.132	NA	100	43.6143	56.3857	NA	NA	0.938351	2.16351:1.65298:1:1:1:1	0.0246575(0.0260274:0.0157534:0.0321918)	NA	NA	NA	NA
5359	DN292226.1	Dugesiidae	MYN	0.746644	3.41526	0.21862	8.22604e-07	372	94.9811	277.019	NA	202	71.9766	130.023	NA	NA	1.42801	1.8683:2.97149:1:1:1:1	0.226757(0.248299:0.20068:0.231293)	NA	NA	NA	NA
5362	FY931604.1	Dugesiidae	MYN	0.135282	3.18854	0.0424276	2.83174e-35	321	70.2024	250.798	NA	93	62.0007	30.9993	NA	NA	0.803026	1.28649:1.48569:1:1:1:1	0.116279(0.14186:0.0953488:0.111628)	NA	NA	NA	NA
5363	DN295325.1	Dugesiidae	MYN	0.413009	3.23535	0.127655	7.82463e-15	327	74.7235	252.276	NA	141	61.0871	79.9129	NA	NA	1.05795	1.59906:2.1104:1:1:1:1	0.0951444(0.108268:0.0787402:0.0984252)	NA	NA	NA	NA
5370	BW641327.1	Dugesiidae	MYN	0.900174	2.08184	0.432394	0	108	16.0512	91.9488	NA	66	19.5195	46.4805	NA	NA	1.0758	0.467411:1.04536:1:1:1:1	0.245614(0.245614:0.219298:0.27193)	NA	NA	NA	NA
5372	F29F11.6a	C. elegans	MYN	0.0698707	3.30822	0.0211203	0	465	82.3482	382.652	NA	137	111.507	25.4929	NA	NA	0.643359	0.499344:1.22792:1:1:1:1	0.104863(0.117021:0.0820669:0.115502)	NA	NA	NA	NA
5375	FG311884.1	Dugesiidae	MYN	1.10399	1.47159	0.7502	0.357495	294	83.3396	210.66	NA	173	52.8477	120.152	NA	NA	1.20819	1.49663:2.45031:1:1:1:1	0.240385(0.24359:0.214744:0.262821)	NA	NA	NA	NA
5376	FY952822.1	Dugesiidae	MYN	0.250401	3.06721	0.081638	2.15155e-26	243	59.7165	183.283	NA	95	56.1736	38.8264	NA	NA	0.942622	2.27093:2.09076:1:1:1:1	0.0654762(0.0912698:0.0436508:0.0615079)	NA	NA	NA	NA
5378	BW638333.1	Dugesiidae	MYN	1.619	0.746015	2.1702	0.0541517	123	42.3694	80.6306	NA	71	19.3963	51.6037	NA	NA	1.31829	2.41967:1.25442:1:1:1:1	0.234234(0.252252:0.207207:0.243243)	NA	NA	NA	NA
5380	FY947294.1	Dugesiidae	MYN	0.381793	2.7155	0.140598	4.99946e-09	141	37.3623	103.638	NA	62	31.1239	30.8761	NA	NA	1.00018	1.47136:1.16799:1:1:1:1	0.0392157(0.0449827:0.0346021:0.0380623)	NA	NA	NA	NA
5383	FY938104.1	Dugesiidae	MYN	0.615704	3.47023	0.177424	8.97188e-22	465	102.205	362.795	NA	244	93.4167	150.583	NA	NA	1.24312	1.03354:2.0415:1:1:1:1	0.167373(0.175847:0.175847:0.150424)	NA	NA	NA	NA
5386	FY947629.1	Dugesiidae	MYN	0.265999	3.45164	0.0770645	1.05004e-47	396	99.7022	296.298	NA	165	98.8123	66.1877	NA	NA	1.06806	1.08378:2.00527:1:1:1:1	0.173435(0.19797:0.152284:0.170051)	NA	NA	NA	NA
5391	Y6D11A.2	C. elegans	MYN	0.244071	2.46322	0.099086	7.30038e-08	111	26.6902	84.3098	NA	38	20.617	17.383	NA	NA	0.77767	2:2:1:1:1:1	0.0265781(0.0299003:0.0166113:0.0332226)	NA	NA	NA	NA
5392	F13E6.2	C. elegans	MYN	0.991698	3.28586	0.301808	0.000683589	351	79.9292	271.071	NA	209	60.5841	148.416	NA	NA	1.51412	2.09406:1.69249:1:1:1:1	0.0328351(0.0414402:0.0258152:0.03125)	NA	NA	NA	NA
5393	DN293676.1	Dugesiidae	MYN	0.106675	3.32615	0.0320717	1.69523e-47	360	84.3409	275.659	NA	105	77.6634	27.3366	NA	NA	0.860934	1.25294:1.9147:1:1:1:1	0.156915(0.180851:0.156915:0.132979)	NA	NA	NA	NA
5394	FY937737.1	Dugesiidae	MYN	0.494446	2.81097	0.175899	2.2277e-11	192	42.4345	149.566	NA	92	38.4764	53.5236	NA	NA	1.00643	1.33051:1.53328:1:1:1:1	0.128395(0.174074:0.0814815:0.12963)	NA	NA	NA	NA
5397	DN310622.1	Dugesiidae	MYN	0.655498	1.86401	0.35166	0.0028576	186	36.7491	149.251	NA	89	25.266	63.734	NA	NA	0.894271	1.10677:2.63499:1:1:1:1	0.0418182(0.0418182:0.0309091:0.0527273)	NA	NA	NA	NA
5398	FY950127.1	Dugesiidae	MYN	0.497731	3.48577	0.142789	9.89609e-39	543	104.345	438.655	NA	262	103.522	158.478	NA	NA	1.07192	1.1545:0.895136:1:1:1:1	0.24955(0.285135:0.2:0.263514)	NA	NA	NA	NA
5400	FY958847.1	Dugesiidae	MYN	0.189786	2.37358	0.0799578	3.48427e-12	120	23.6834	96.3166	NA	38	21.9212	16.0788	NA	NA	0.620782	1.25657:1.35239:1:1:1:1	0.0468468(0.0648649:0.027027:0.0486486)	NA	NA	NA	NA
5407	DN309117.1	Dugesiidae	MYN	0.934769	3.3849	0.276159	8.70613e-12	438	91.2133	346.787	NA	264	81.1253	182.875	NA	NA	1.44501	0.686287:1.87645:1:1:1:1	0.195833(0.2175:0.21:0.16)	NA	NA	NA	NA
5411	FY968076.1	Dugesiidae	MYN	0.586608	2.75698	0.212772	7.8455e-13	210	39.487	170.513	NA	106	38.1352	67.8648	NA	NA	0.994709	0.329202:1.58453:1:1:1:1	0.0527578(0.0611511:0.0395683:0.057554)	NA	NA	NA	NA
5412	DN301763.1	Dugesiidae	MYN	2.35481	2.08193	1.13107	0.835995	573	155.161	417.839	NA	407	109.122	297.878	NA	NA	2.28092	2.89744:0.998909:1:1:1:1	0.254428(0.311594:0.2343:0.217391)	NA	NA	NA	NA
5416	DN296378.1	Dugesiidae	MYN	0.685188	3.1623	0.216674	1.63103e-05	249	67.7892	181.211	NA	132	50.9856	81.0144	NA	NA	1.35957	1.11373:1.01675:1:1:1:1	0.27027(0.297297:0.234234:0.279279)	NA	NA	NA	NA
5419	EE666603.1	Dugesiidae	MYN	1.31258	2.95075	0.444831	1.7963e-13	294	51.1278	242.872	NA	197	52.1959	144.804	NA	NA	1.59747	0.252526:0.850744:1:1:1:1	0.151724(0.168966:0.155172:0.131034)	NA	NA	NA	NA
5425	FY937903.1	Dugesiidae	MYN	1.55405	2.25584	0.6889	0.0560552	75	20.2425	54.7575	NA	48	16.2802	31.7198	NA	NA	1.74346	2:2:1:1:1:1	0.0648148(0.0611111:0.05:0.0833333)	NA	NA	NA	NA
5427	BW638740.1	Dugesiidae	MYN	0.229678	2.62317	0.0875573	6.8404e-17	156	33.0347	122.965	NA	56	31.7331	24.2669	NA	NA	0.736525	0.826747:1.53904:1:1:1:1	0.106195(0.128319:0.0840708:0.106195)	NA	NA	NA	NA
5429	FY926379.1	Dugesiidae	MYN	0.0948172	3.36719	0.0281592	0	492	89.0843	402.916	NA	142	106.2	35.8003	NA	NA	0.687331	0.526889:0.98168:1:1:1:1	0.221106(0.246231:0.188442:0.228643)	NA	NA	NA	NA
5430	EC615363.1	Dugesiidae	MYN	0.266674	3.79607	0.0702499	1.97671e-61	681	157.816	523.184	NA	263	146.224	116.776	NA	NA	1.08458	0.665588:2.39185:1:1:1:1	0.243077(0.292308:0.2:0.236923)	NA	NA	NA	NA
5431	W02D9.3	C. elegans	MYN	0.89878	3.04295	0.295365	2.64445e-08	288	57.8157	230.184	NA	170	51.8145	118.186	NA	NA	1.32922	0.764181:0.851186:1:1:1:1	0.0607235(0.0645995:0.0555556:0.0620155)	NA	NA	NA	NA
5432	DN296100.1	Dugesiidae	MYN	0.0154541	3.77249	0.00409652	1.10011e-126	678	152.931	525.069	NA	153	144.97	8.03021	NA	NA	0.862898	1.35457:0.799917:1:1:1:1	0.229167(0.277083:0.189583:0.220833)	NA	NA	NA	NA
5433	FY956783.1	Dugesiidae	MYN	0.519191	1.44924	0.35825	0.0852317	99	20.5984	78.4016	NA	41	12.0272	28.9728	NA	NA	0.712702	2.42541:1.47794:1:1:1:1	0.23388(0.255738:0.214754:0.231148)	NA	NA	NA	NA
5434	DN294540.1	Dugesiidae	MYN	0.5635	2.63959	0.21348	1.62299e-07	174	33.7658	140.234	NA	84	29.7958	54.2042	NA	NA	0.966377	0.637873:1.97967:1:1:1:1	0.175(0.21875:0.125:0.18125)	NA	NA	NA	NA
5440	DN313957.1	Dugesiidae	MYN	1.1769	3.50566	0.335714	2.62033e-33	684	107.149	576.851	NA	441	111.729	329.271	NA	NA	1.5417	0.456024:0.958047:1:1:1:1	0.222868(0.281977:0.197674:0.188953)	NA	NA	NA	NA
5442	FY968362.1	Dugesiidae	MYN	0.446236	2.8741	0.155261	4.77091e-16	216	46.1608	169.839	NA	101	44.0445	56.9555	NA	NA	0.965089	1.21759:1.18503:1:1:1:1	0.117978(0.117978:0.103933:0.132022)	NA	NA	NA	NA
5451	EG350653.1	Dugesiidae	MYN	4.25123	1.55508	2.73378	0.00276747	411	121.455	289.545	NA	292	73.6995	218.3	NA	NA	3.45449	4.14635:4.39075:1:1:1:1	0.256152(0.258389:0.285235:0.224832)	NA	NA	NA	NA
5452	FY935590.1	Dugesiidae	MYN	0.779119	3.60007	0.216418	7.34516e-16	528	121.521	406.479	NA	299	105.209	193.791	NA	NA	1.42837	0.618118:1.78346:1:1:1:1	0.208084(0.217066:0.197605:0.209581)	NA	NA	NA	NA
5459	EE667060.1	Dugesiidae	MYN	0.568219	3.8032	0.149405	6.96689e-18	636	159.324	476.676	NA	314	124.963	189.037	NA	NA	1.37861	1.42103:1.17414:1:1:1:1	0.244553(0.300654:0.20098:0.232026)	NA	NA	NA	NA
5460	DN298184.1	Dugesiidae	MYN	0.471657	2.48836	0.189545	2.61689e-05	93	27.6	65.4	NA	45	22.7251	22.2749	NA	NA	1.07016	2:2:1:1:1:1	0.0816667(0.1:0.065:0.08)	NA	NA	NA	NA
5461	DN299000.1	Dugesiidae	MYN	0.529603	3.67674	0.144041	7.41358e-40	666	134.602	531.398	NA	330	129.552	200.448	NA	NA	1.16566	0.948785:1.35808:1:1:1:1	0.235152(0.283636:0.209091:0.212727)	NA	NA	NA	NA
5462	FY942510.1	Dugesiidae	MYN	0.216284	3.77702	0.0572631	1.3626e-55	684	153.857	530.143	NA	233	133.614	99.3861	NA	NA	1.01723	1.29785:1.55982:1:1:1:1	0.20202(0.210227:0.200758:0.195076)	NA	NA	NA	NA
5464	DN315928.1	Dugesiidae	MYN	0.444684	3.82252	0.116332	5.82794e-26	660	163.481	496.519	NA	297	130.923	166.077	NA	NA	1.28137	1.9079:1.86983:1:1:1:1	0.238421(0.279474:0.206316:0.229474)	NA	NA	NA	NA
5467	FY972431.1	Dugesiidae	MYN	0.549887	2.68727	0.204627	3.09075e-08	309	91.7635	217.237	NA	151	66.9099	84.0901	NA	NA	1.18462	1.73038:3.38538:1:1:1:1	0.261194(0.294776:0.238806:0.25)	NA	NA	NA	NA
5468	BP185285.1	Dugesiidae	MYN	0.335162	2.89429	0.115801	0	291	47.4205	243.579	NA	130	64.8323	65.1677	NA	NA	0.75219	0.280325:0.721343:1:1:1:1	0.188953(0.244186:0.148256:0.174419)	NA	NA	NA	NA
5470	FY956104.1	Dugesiidae	MYN	0.338148	3.99245	0.084697	4.33035e-56	918	205.052	712.948	NA	373	179.146	193.854	NA	NA	1.1544	1.5369:1.10098:1:1:1:1	0.247578(0.283761:0.211966:0.247009)	NA	NA	NA	NA
5474	FY955255.1	Dugesiidae	MYN	0.809175	3.61469	0.223857	3.04251e-08	531	123.914	407.086	NA	296	95.4173	200.583	NA	NA	1.46387	1.67355:2.06043:1:1:1:1	0.202343(0.231629:0.177316:0.198083)	NA	NA	NA	NA
5476	F58A4.4b	C. elegans	MYN	0.540768	2.93905	0.183994	4.49051e-12	231	50.3368	180.663	NA	115	45.7232	69.2768	NA	NA	1.06337	0.786761:1.41507:1:1:1:1	0.143875(0.175214:0.119658:0.136752)	NA	NA	NA	NA
5477	T25G3.4	C. elegans	MYN	0.286374	3.85471	0.074292	1.65996e-75	801	170.649	630.351	NA	315	165.47	149.53	NA	NA	1.04659	0.714691:1.47413:1:1:1:1	0.0951062(0.104571:0.0851801:0.0955679)	NA	NA	NA	NA
5481	F45E1.6	C. elegans	MYN	0.0230293	3.01962	0.00762654	2.85058e-29	189	56.0455	132.954	NA	48	44.9937	3.00632	NA	NA	0.911631	2:2:1:1:1:1	0.125(0.128676:0.136029:0.110294)	NA	NA	NA	NA
5482	FY945243.1	Dugesiidae	MYN	1.06523	3.3251	0.32036	2.05339e-05	540	135.778	404.222	NA	317	100.624	216.376	NA	NA	1.63345	0.918812:3.7915:1:1:1:1	0.132875(0.151203:0.111684:0.135739)	NA	NA	NA	NA
5489	FY971609.1	Dugesiidae	MYN	0.995749	0.927548	1.07353	0.410127	111	33.8833	77.1167	NA	57	15.2447	41.7553	NA	NA	0.97493	3.69009:3.69695:1:1:1:1	0.250871(0.292683:0.219512:0.240418)	NA	NA	NA	NA
5490	DN293209.1	Dugesiidae	MYN	0.358072	2.15476	0.166177	3.27825e-05	90	17.6903	72.3097	NA	35	14.6584	20.3416	NA	NA	0.711228	0.961027:0.609496:1:1:1:1	0.0814394(0.0852273:0.0795455:0.0795455)	NA	NA	NA	NA
5493	BP190395.1	Dugesiidae	MYN	0.453708	3.30065	0.13746	1.64687e-13	354	81.5219	272.478	NA	157	64.6592	92.3408	NA	NA	1.10933	1.9811:1.19126:1:1:1:1	0.166667(0.204918:0.120219:0.174863)	NA	NA	NA	NA
5494	FY934862.1	Dugesiidae	MYN	1.47244	2.2212	0.662903	0.900944	384	91.5895	292.411	NA	246	58.2355	187.765	NA	NA	1.65103	2.97152:2.1432:1:1:1:1	0.22327(0.251572:0.172956:0.245283)	NA	NA	NA	NA
5496	Y106G6E.1	C. elegans	MYN	1.97139	1.68566	1.16951	0.752817	993	244.68	748.32	NA	674	164.12	509.88	NA	NA	1.90099	1.34336:1.76125:1:1:1:1	0.210849(0.228346:0.207349:0.19685)	NA	NA	NA	NA
5503	FY953251.1	Dugesiidae	MYN	0.384958	3.71563	0.103605	5.28266e-26	576	141.765	434.235	NA	244	113.5	130.5	NA	NA	1.2047	2.44061:1.10735:1:1:1:1	0.29213(0.383148:0.329094:0.164149)	NA	NA	NA	NA
5509	DN304962.1	Dugesiidae	MYN	0.41471	3.1178	0.133014	6.97274e-18	273	63.8836	209.116	NA	124	57.6507	66.3493	NA	NA	1.04725	1.56703:1.33267:1:1:1:1	0.227069(0.258389:0.187919:0.234899)	NA	NA	NA	NA
5510	FY928267.1	Dugesiidae	MYN	2.10334	2.70259	0.778268	0.207682	156	36.7248	119.275	NA	112	29.4708	82.5292	NA	NA	2.24441	2:2:1:1:1:1	0.203125(0.195313:0.171875:0.242188)	NA	NA	NA	NA
5514	DN306693.1	Dugesiidae	MYN	0.811364	2.69706	0.300833	5.60659e-07	153	36.4548	116.545	NA	91	33.5974	57.4026	NA	NA	1.26066	1.02072:1.78994:1:1:1:1	0.20892(0.239437:0.161972:0.225352)	NA	NA	NA	NA
5515	BP187337.1	Dugesiidae	MYN	0.778886	3.14506	0.247654	9.14326e-09	306	66.2481	239.752	NA	170	56.7028	113.297	NA	NA	1.29116	1.33157:3.22087:1:1:1:1	0.216049(0.262346:0.182099:0.203704)	NA	NA	NA	NA
5520	DN307295.1	Dugesiidae	MYN	0.465652	3.01477	0.154457	0	345	55.6842	289.316	NA	161	62.3788	98.6212	NA	NA	0.877089	0.304001:1.66313:1:1:1:1	0.174713(0.217241:0.158621:0.148276)	NA	NA	NA	NA
5521	FY940633.1	Dugesiidae	MYN	0.354845	3.85548	0.0920365	3.07221e-47	762	170.825	591.175	NA	317	150.775	166.225	NA	NA	1.13962	1.29356:2.00571:1:1:1:1	0.214801(0.245487:0.184116:0.214801)	NA	NA	NA	NA
5522	FY977731.1	Dugesiidae	MYN	0.302505	3.61612	0.0836546	1.63288e-33	465	124.151	340.849	NA	191	106.339	84.6608	NA	NA	1.18721	1.27445:0.910125:1:1:1:1	0.251784(0.328746:0.198777:0.227829)	NA	NA	NA	NA
5526	DN299887.1	Dugesiidae	MYN	0.582484	2.70433	0.21539	1.3093e-09	147	36.81	110.19	NA	79	34.6839	44.3161	NA	NA	1.11381	1.36129:1.41549:1:1:1:1	0.238462(0.261538:0.184615:0.269231)	NA	NA	NA	NA
5527	FY959979.1	Dugesiidae	MYN	0.62771	3.11606	0.201444	1.6947e-15	759	211.75	547.25	NA	388	156.321	231.679	NA	NA	1.32192	1.95214:2.39849:1:1:1:1	0.189802(0.246459:0.131728:0.191218)	NA	NA	NA	NA
5529	ZK455.7	C. elegans	MYN	0.969692	2.62433	0.369501	0.0997066	366	101.985	264.015	NA	207	64.6154	142.385	NA	NA	1.43075	2.74937:1.67482:1:1:1:1	0.0215563(0.0236593:0.0185331:0.0224763)	NA	NA	NA	NA
5534	FY934498.1	Dugesiidae	MYN	0.741759	3.21143	0.230975	7.66068e-08	360	72.378	287.622	NA	191	58.4337	132.566	NA	NA	1.23829	1.60956:1.818:1:1:1:1	0.215847(0.243852:0.209016:0.194672)	NA	NA	NA	NA
5540	JK823550.1	Dugesiidae	MYN	1.10629	2.50872	0.440977	6.01418e-05	165	28.3594	136.641	NA	105	26.6472	78.3528	NA	NA	1.34733	0.875448:1.00815:1:1:1:1	0.204545(0.219697:0.181818:0.212121)	NA	NA	NA	NA
5541	DN302597.1	Dugesiidae	MYN	0.581602	3.18954	0.182347	9.33535e-13	336	70.2965	265.703	NA	167	60.933	106.067	NA	NA	1.12722	0.872059:1.02484:1:1:1:1	0.192593(0.214815:0.159259:0.203704)	NA	NA	NA	NA
5542	F10C2.4	C. elegans	MYN	0.353891	2.8044	0.126192	6.69752e-09	174	42.0641	131.936	NA	70	33.017	36.983	NA	NA	0.946294	1.04313:2.00025:1:1:1:1	0.0124884(0.0148011:0.0101758:0.0124884)	NA	NA	NA	NA
5543	K08E3.5c	C. elegans	MYN	0.446773	2.46454	0.181281	0	129	26.737	102.263	NA	61	26.8321	34.1679	NA	NA	0.864982	0.587843:2.45273:1:1:1:1	0.0205078(0.0244141:0.0136719:0.0234375)	NA	NA	NA	NA
5547	HO005735.1	Dugesiidae	MYN	0.452437	2.63472	0.171721	5.61131e-13	171	33.5474	137.453	NA	79	32.8037	46.1963	NA	NA	0.880565	0.931644:2.53069:1:1:1:1	0.0876543(0.0962963:0.0703704:0.0962963)	NA	NA	NA	NA
5549	FY977103.1	Dugesiidae	MYN	1.81496	0.885805	2.04894	0.0166921	180	51.4962	128.504	NA	113	25.3541	87.6459	NA	NA	1.54914	2.12069:6.32588:1:1:1:1	0.218519(0.277778:0.138889:0.238889)	NA	NA	NA	NA
5550	FY955803.1	Dugesiidae	MYN	0.233979	3.75005	0.0623936	1.50658e-73	693	148.423	544.577	NA	254	144.995	109.005	NA	NA	0.987033	1.34133:1.88747:1:1:1:1	0.231912(0.265504:0.199612:0.23062)	NA	NA	NA	NA
5552	DN301741.1	Dugesiidae	MYN	0.330731	3.77691	0.0875666	1.84569e-39	588	153.834	434.166	NA	248	132.318	115.682	NA	NA	1.23233	1.08422:1.78674:1:1:1:1	0.23913(0.262681:0.175725:0.278986)	NA	NA	NA	NA
5553	DN312158.1	Dugesiidae	MYN	0.468164	3.79548	0.123348	1.3976e-45	708	157.692	550.308	NA	339	148.891	190.109	NA	NA	1.20926	1.13274:2.22011:1:1:1:1	0.253831(0.293103:0.216954:0.251437)	NA	NA	NA	NA
5555	W01A8.4	C. elegans	MYN	0.947024	3.30286	0.286729	8.09137e-06	333	81.7616	251.238	NA	200	65.7957	134.204	NA	NA	1.52545	1.2907:1.93202:1:1:1:1	0.164729(0.165698:0.145349:0.18314)	NA	NA	NA	NA
5559	EE671776.1	Dugesiidae	MYN	0.413301	3.71996	0.111104	2.37715e-43	657	142.586	514.414	NA	295	132.287	162.713	NA	NA	1.13093	1.05454:1.22695:1:1:1:1	0.23298(0.248011:0.20557:0.245358)	NA	NA	NA	NA
5568	EE673126.1	Dugesiidae	MYN	0.463458	3.77274	0.122844	2.52706e-37	630	152.982	477.018	NA	303	138.709	164.291	NA	NA	1.26705	1.40317:1.6488:1:1:1:1	0.246202(0.282842:0.211796:0.243968)	NA	NA	NA	NA
5570	FY975225.1	Dugesiidae	MYN	0.5329	3.76865	0.141403	8.55717e-26	615	152.15	462.85	NA	305	129.325	175.675	NA	NA	1.33342	1.15528:1.64531:1:1:1:1	0.25969(0.316279:0.223256:0.239535)	NA	NA	NA	NA
5572	FY979047.1	Dugesiidae	MYN	1.08485	3.60203	0.301178	9.70385e-09	597	121.84	475.16	NA	369	101.554	267.446	NA	NA	1.59858	0.970882:1.52079:1:1:1:1	0.247545(0.27383:0.215771:0.253033)	NA	NA	NA	NA
5574	BP186338.1	Dugesiidae	MYN	0.486078	2.9038	0.167393	7.75522e-13	219	48.0258	170.974	NA	104	43.3222	60.6778	NA	NA	1.01627	0.605354:1.74383:1:1:1:1	0.228175(0.279762:0.166667:0.238095)	NA	NA	NA	NA
5576	DN294267.1	Dugesiidae	MYN	0.633131	3.10385	0.203983	1.50964e-12	279	62.7062	216.294	NA	149	56.8635	92.1365	NA	NA	1.18843	1.07092:1.66321:1:1:1:1	0.198198(0.220721:0.148649:0.225225)	NA	NA	NA	NA
5578	DN301301.1	Dugesiidae	MYN	0.379237	2.36138	0.160599	3.20348e-07	117	23.3014	93.6986	NA	48	20.238	27.762	NA	NA	0.773996	0.582694:2.11089:1:1:1:1	0.12549(0.117647:0.123529:0.135294)	NA	NA	NA	NA
5579	FY949565.1	Dugesiidae	MYN	0.432324	3.67398	0.117672	0	720	134.108	585.892	NA	327	136.082	190.918	NA	NA	1.03612	0.701883:1.98073:1:1:1:1	0.233333(0.28125:0.182812:0.235937)	NA	NA	NA	NA
5596	DN313545.1	Dugesiidae	MYN	1.07748	3.81084	0.282741	6.61364e-10	705	160.954	544.046	NA	435	131.261	303.739	NA	NA	1.70152	0.705226:1.96406:1:1:1:1	0.248892(0.267356:0.246677:0.232644)	NA	NA	NA	NA
5601	FY952672.1	Dugesiidae	MYN	0.227308	3.82849	0.0593727	5.03661e-58	678	164.788	513.212	NA	245	144.492	100.508	NA	NA	1.10258	1.2006:1.465:1:1:1:1	0.2575(0.3075:0.2075:0.2575)	NA	NA	NA	NA
5606	F23C8.7	C. elegans	MYN	0.496122	3.16267	0.156868	5.45838e-21	333	67.8227	265.177	NA	160	64.3638	95.6362	NA	NA	1.03922	0.864571:1.26254:1:1:1:1	0.0668221(0.0734266:0.0559441:0.0710956)	NA	NA	NA	NA
5609	AY067300.1	Dugesiidae	MYN	0.906333	2.6262	0.345112	5.31666e-11	189	33.1686	155.831	NA	112	33.307	78.693	NA	NA	1.20816	0.244835:2.10583:1:1:1:1	0.19764(0.274336:0.159292:0.159292)	NA	NA	NA	NA
5610	DN290966.1	Dugesiidae	MYN	1.24801	2.3786	0.524683	0.0318945	126	23.8425	102.157	NA	80	19.9273	60.0727	NA	NA	1.46195	1.20679:2.06307:1:1:1:1	0.247024(0.299107:0.232143:0.209821)	NA	NA	NA	NA
5620	EE668305.1	Dugesiidae	MYN	0.846489	3.32711	0.254421	7.63176e-24	450	84.4494	365.551	NA	268	84.4646	183.535	NA	NA	1.31202	1.1135:1.11992:1:1:1:1	0.145833(0.183333:0.133333:0.120833)	NA	NA	NA	NA
5623	Y59A8A.1	C. elegans	MYN	1.19946	2.69893	0.444423	1.17342e-06	1641	408.36	1232.64	NA	1034	297.89	736.11	NA	NA	1.5726	1.91873:1.36849:1:1:1:1	0.229618(0.246904:0.215944:0.226006)	NA	NA	NA	NA
5626	DN295211.1	Dugesiidae	MYN	0.261302	3.53423	0.0739346	1.43787e-50	543	111.309	431.691	NA	201	106.349	94.651	NA	NA	0.932219	1.68398:2.11124:1:1:1:1	0.241771(0.279174:0.229803:0.216338)	NA	NA	NA	NA
5629	FY949982.1	Dugesiidae	MYN	1.23638	3.05021	0.405343	4.14509e-08	330	58.3787	271.621	NA	214	54.5127	159.487	NA	NA	1.55726	0.626358:0.463928:1:1:1:1	0.162474(0.204403:0.150943:0.132075)	NA	NA	NA	NA
5631	FY931106.1	Dugesiidae	MYN	1.12791	2.01684	0.559248	0.300359	78	21.1533	56.8467	NA	46	14.5549	31.4451	NA	NA	1.36899	2:2:1:1:1:1	0.242222(0.3:0.22:0.206667)	NA	NA	NA	NA
5635	DN290615.1	Dugesiidae	MYN	1.86727	1.99494	0.935999	0.725655	492	107.217	384.783	NA	336	74.7877	261.212	NA	NA	1.89509	1.26375:1.68025:1:1:1:1	0.204787(0.223404:0.18617:0.204787)	NA	NA	NA	NA
5637	BP192371.1	Dugesiidae	MYN	0.0268717	2.52869	0.0106267	8.9418e-24	147	29.1246	117.875	NA	30	26.8926	3.10743	NA	NA	0.522547	2:2:1:1:1:1	0.162222(0.153333:0.113333:0.22)	NA	NA	NA	NA
5645	DN291254.1	Dugesiidae	MYN	0.788607	1.82603	0.43187	0.00397237	450	107.681	342.319	NA	233	68.6945	164.305	NA	NA	1.03685	1.42382:1.95948:1:1:1:1	0.195922(0.226064:0.156915:0.204787)	NA	NA	NA	NA
5646	BW636967.1	Dugesiidae	MYN	0.633707	3.40933	0.185874	5.60758e-07	360	75.1401	284.86	NA	176	55.757	120.243	NA	NA	1.21304	0.788293:1.44799:1:1:1:1	0.183333(0.222222:0.130556:0.197222)	NA	NA	NA	NA
5650	FY929276.1	Dugesiidae	MYN	0.838883	1.70317	0.492543	0.157337	69	16.5756	52.4244	NA	37	11.1485	25.8515	NA	NA	1.04651	0.605034:1.58905:1:1:1:1	0.233333(0.288462:0.234615:0.176923)	NA	NA	NA	NA
5652	HO007499.1	Dugesiidae	MYN	2.85206	2.77233	1.02876	0.172572	450	92.5725	357.427	NA	301	67.7068	233.293	NA	NA	2.83566	0.915928:2.81554:1:1:1:1	0.210366(0.243902:0.137195:0.25)	NA	NA	NA	NA
5653	FY933563.1	Dugesiidae	MYN	0.342228	3.09512	0.11057	3.06786e-21	294	61.9807	232.019	NA	120	56.6981	63.3019	NA	NA	0.922588	1.04803:2.21987:1:1:1:1	0.131021(0.176301:0.083815:0.132948)	NA	NA	NA	NA
5654	EE282303.1	Dugesiidae	MYN	0.478122	2.88612	0.165663	2.16955e-07	201	46.9066	154.093	NA	91	36.9243	54.0757	NA	NA	1.04007	2.81745:0.891757:1:1:1:1	0.0945419(0.0994152:0.0760234:0.108187)	NA	NA	NA	NA
5657	DN314359.1	Dugesiidae	MYN	0.908126	3.46271	0.262259	1.60698e-12	513	101.184	411.816	NA	302	89.0019	212.998	NA	NA	1.41199	0.919765:0.947896:1:1:1:1	0.145995(0.166667:0.125969:0.145349)	NA	NA	NA	NA
5658	DN311571.1	Dugesiidae	MYN	0.848197	3.81566	0.222293	2.81618e-14	681	161.993	519.007	NA	395	134.128	260.872	NA	NA	1.55408	0.74795:1.6399:1:1:1:1	0.256925(0.265043:0.275072:0.230659)	NA	NA	NA	NA
5660	FY943705.1	Dugesiidae	MYN	0.448561	3.89213	0.115248	1.27988e-49	801	179.38	621.62	NA	375	166.457	208.543	NA	NA	1.21973	0.701081:1.76547:1:1:1:1	0.253041(0.300487:0.218978:0.239659)	NA	NA	NA	NA
5661	HO005053.1	Dugesiidae	MYN	1.73452	3.4923	0.496671	0.0124464	477	105.257	371.743	NA	326	82.5072	243.493	NA	NA	2.1224	1.05471:1.53931:1:1:1:1	0.247283(0.290761:0.19837:0.252717)	NA	NA	NA	NA
5664	EE673149.1	Dugesiidae	MYN	1.44864	2.08332	0.695351	0.125468	414	103.643	310.357	NA	265	72.8989	192.101	NA	NA	1.60753	1.1727:2.77997:1:1:1:1	0.160862(0.189055:0.109453:0.18408)	NA	NA	NA	NA
5665	FY972462.1	Dugesiidae	MYN	0.285417	3.22125	0.0886045	6.17551e-27	327	73.3322	253.668	NA	126	66.0622	59.9378	NA	NA	0.9438	1.19076:2.17423:1:1:1:1	0.11936(0.131004:0.122271:0.104803)	NA	NA	NA	NA
5667	EE281449.1	Dugesiidae	MYN	1.94649	2.58101	0.754156	0.430298	492	125.5	366.5	NA	344	91.1112	252.889	NA	NA	2.10834	3.02063:1.73325:1:1:1:1	0.281874(0.341014:0.281106:0.223502)	NA	NA	NA	NA
5668	BP190647.1	Dugesiidae	MYN	0.567464	1.37232	0.413506	0.00316047	168	57.4999	110.5	NA	77	35.0286	41.9714	NA	NA	0.842937	6.69542:4.13756:1:1:1:1	0.12782(0.161654:0.142857:0.0789474)	NA	NA	NA	NA
5669	FY959790.1	Dugesiidae	MYN	0.631295	3.78823	0.166646	7.92829e-20	729	156.174	572.826	NA	371	128.391	242.609	NA	NA	1.3076	1.31877:1.62082:1:1:1:1	0.247024(0.277902:0.206473:0.256696)	NA	NA	NA	NA
5671	JX010539.1	Dugesiidae	MYN	0.478557	3.71943	0.128664	0	792	142.486	649.514	NA	370	143.109	226.891	NA	NA	1.06161	0.414685:1.12255:1:1:1:1	0.205948(0.240741:0.158249:0.218855)	NA	NA	NA	NA
5672	DN292517.1	Dugesiidae	MYN	0.555178	2.35811	0.235433	3.31627e-06	291	68.2297	222.77	NA	136	48.9665	87.0335	NA	NA	0.977904	2.24284:1.66592:1:1:1:1	0.162366(0.193548:0.151613:0.141935)	NA	NA	NA	NA
5675	DN315327.1	Dugesiidae	MYN	0.175777	3.25001	0.054085	0	399	76.1985	322.801	NA	137	86.5952	50.4048	NA	NA	0.762874	0.584721:1.2687:1:1:1:1	0.179144(0.168449:0.176471:0.192513)	NA	NA	NA	NA
5676	FY948660.1	Dugesiidae	MYN	0.320902	3.76104	0.0853227	0	840	150.614	689.386	NA	331	152.792	178.208	NA	NA	0.937725	0.595498:2.11912:1:1:1:1	0.190212(0.216066:0.148199:0.206371)	NA	NA	NA	NA
5677	FY957016.1	Dugesiidae	MYN	0.575079	3.14437	0.182892	8.49591e-18	399	66.1877	332.812	NA	192	61.79	130.21	NA	NA	1.00128	0.846625:1.31597:1:1:1:1	0.0932367(0.110145:0.0710145:0.0985507)	NA	NA	NA	NA
5678	DN290913.1	Dugesiidae	MYN	0.564029	3.57901	0.157593	2.24971e-11	438	118.157	319.843	NA	215	88.7648	126.235	NA	NA	1.37737	1.14887:1.8718:1:1:1:1	0.18254(0.186147:0.170996:0.190476)	NA	NA	NA	NA
5679	AY068246.1	Dugesiidae	MYN	0.733542	3.53854	0.207301	3.65365e-10	438	111.95	326.05	NA	241	89.1539	151.846	NA	NA	1.45048	2.10145:1.02838:1:1:1:1	0.235677(0.248047:0.205078:0.253906)	NA	NA	NA	NA
5681	DQ336176.3	Dugesiidae	MYN	1.22612	1.73784	0.705541	0.46286	687	160.746	526.254	NA	411	100.025	310.975	NA	NA	1.34585	1.48715:2.67728:1:1:1:1	0.218205(0.237692:0.212308:0.204615)	NA	NA	NA	NA
5682	FY938497.1	Dugesiidae	MYN	2.23506	3.50391	0.637878	0.000600138	534	106.898	427.102	NA	349	84.5998	264.4	NA	NA	2.48907	0.943101:1.71888:1:1:1:1	0.188576(0.211268:0.166667:0.187793)	NA	NA	NA	NA
5686	FY970630.1	Dugesiidae	MYN	2.25183	3.17183	0.709947	0.386541	678	169.913	508.087	NA	473	114.011	358.989	NA	NA	2.48239	2:2:1:1:1:1	0.24677(0.277132:0.244186:0.218992)	NA	NA	NA	NA
5688	F37C12.4	C. elegans	MYN	0.748774	2.88085	0.259915	5.66229e-06	180	46.578	133.422	NA	102	39.2636	62.7364	NA	NA	1.30048	1.18422:1.06652:1:1:1:1	0.136218(0.153846:0.134615:0.120192)	NA	NA	NA	NA
5689	FY954123.1	Dugesiidae	MYN	0.373478	3.42735	0.10897	0	519	96.5246	422.475	NA	223	99.6546	123.345	NA	NA	0.941443	0.466195:1.23581:1:1:1:1	0.233959(0.258216:0.196009:0.247653)	NA	NA	NA	NA
5697	DN314596.1	Dugesiidae	MYN	0.442245	3.41744	0.129408	5.13298e-28	519	95.2579	423.742	NA	228	87.3688	140.631	NA	NA	0.988316	1.18224:1.15378:1:1:1:1	0.148464(0.153584:0.168942:0.122867)	NA	NA	NA	NA
5699	Y105E8A.9	C. elegans	MYN	0.697928	2.9881	0.233569	2.62958e-06	210	53.7384	156.262	NA	114	43.5029	70.4971	NA	NA	1.28398	1.19804:1.502:1:1:1:1	0.0209087(0.0229192:0.0186972:0.0211098)	NA	NA	NA	NA
5703	T03D8.2	C. elegans	MYN	0.379597	3.12052	0.121646	0	285	64.1158	220.884	NA	133	67.6532	65.3468	NA	NA	0.996216	0.790976:0.952689:1:1:1:1	0.141189(0.178344:0.105096:0.140127)	NA	NA	NA	NA
5707	DN290041.1	Dugesiidae	MYN	1.01377	1.43556	0.706184	0.074969	345	82.3264	262.674	NA	191	52.6388	138.361	NA	NA	1.11442	2.19565:4.39568:1:1:1:1	0.191083(0.200637:0.165605:0.207006)	NA	NA	NA	NA
5711	FY972443.1	Dugesiidae	MYN	1.31481	3.50734	0.374874	0.00262138	468	107.388	360.612	NA	304	82.7976	221.202	NA	NA	1.81791	1.562:2.10326:1:1:1:1	0.238889(0.25:0.211111:0.255556)	NA	NA	NA	NA
5712	DN315880.1	Dugesiidae	MYN	1.26643	3.64966	0.346999	1.3803e-07	549	129.828	419.172	NA	363	109.372	253.628	NA	NA	1.83002	1.14577:1.73911:1:1:1:1	0.1875(0.206439:0.168561:0.1875)	NA	NA	NA	NA
5713	FY931417.1	Dugesiidae	MYN	0.655902	3.08484	0.212621	0	405	61.1373	343.863	NA	212	63.7413	148.259	NA	NA	1.02257	0.570723:0.704773:1:1:1:1	0.243927(0.257085:0.241903:0.232794)	NA	NA	NA	NA
5715	FY957920.1	Dugesiidae	MYN	0.312985	3.06337	0.10217	3.60266e-20	303	59.4115	243.589	NA	114	52.0762	61.9238	NA	NA	0.852272	0.590892:1.43733:1:1:1:1	0.20903(0.229097:0.187291:0.210702)	NA	NA	NA	NA
5716	FY934060.1	Dugesiidae	MYN	0.844385	3.42092	0.24683	6.46139e-13	471	95.7002	375.3	NA	273	84.3047	188.695	NA	NA	1.3679	1.46754:1.63111:1:1:1:1	0.237015(0.282051:0.224852:0.204142)	NA	NA	NA	NA
5719	DN309900.1	Dugesiidae	MYN	1.44653	2.57047	0.562749	0.00824884	705	174.843	530.157	NA	452	126.874	325.126	NA	NA	1.72527	1.90891:2.80047:1:1:1:1	0.238562(0.276144:0.178105:0.261438)	NA	NA	NA	NA
5721	DN303583.1	Dugesiidae	MYN	0.134733	3.40006	0.0396267	4.15493e-46	375	93.0762	281.924	NA	119	84.3276	34.6724	NA	NA	0.945199	2.3097:2.77038:1:1:1:1	0.208038(0.269504:0.14539:0.20922)	NA	NA	NA	NA
5722	BW641417.1	Dugesiidae	MYN	0.266575	2.87259	0.0927993	0	246	46.0682	199.932	NA	106	61.4341	44.5659	NA	NA	0.754601	0.531575:1.78743:1:1:1:1	0.0772569(0.0859375:0.0677083:0.078125)	NA	NA	NA	NA
5724	FY942787.1	Dugesiidae	MYN	1.72858	3.96912	0.435508	1.78641e-05	963	198.772	764.228	NA	654	159.289	494.711	NA	NA	2.19105	0.94666:1.6492:1:1:1:1	0.237784(0.284031:0.218586:0.210733)	NA	NA	NA	NA
5726	T05H10.1	C. elegans	MYN	0.61981	3.36943	0.183951	0	465	89.3508	375.649	NA	250	93.6016	156.398	NA	NA	1.14816	0.50507:1.11207:1:1:1:1	0.0238813(0.0271493:0.0230015:0.0214932)	NA	NA	NA	NA
5728	DN310642.1	Dugesiidae	MYN	0.825103	3.32471	0.248173	5.18332e-08	387	84.1788	302.821	NA	218	68.375	149.625	NA	NA	1.36881	1.42661:1.73663:1:1:1:1	0.128968(0.140873:0.0952381:0.150794)	NA	NA	NA	NA
5730	HQ724315.1	Dugesiidae	MYN	0.223076	2.76119	0.08079	5.74162e-13	186	39.7091	146.291	NA	59	31.6107	27.3893	NA	NA	0.764936	2:2:1:1:1:1	0.00689845(0.00965784:0.00413907:0.00689845)	NA	NA	NA	NA
5740	K10D2.1b	C. elegans	MYN	0.832149	3.82654	0.217468	2.18998e-16	702	164.359	537.641	NA	405	138.689	266.311	NA	NA	1.53322	1.34797:2.802:1:1:1:1	0.0915938(0.0962099:0.0918367:0.0867347)	NA	NA	NA	NA
5741	BP185716.1	Dugesiidae	MYN	0.166114	2.86422	0.0579964	1.9673e-23	225	45.5565	179.443	NA	68	41.2684	26.7316	NA	NA	0.712408	2.86156:1.55434:1:1:1:1	0.119687(0.14094:0.0939597:0.124161)	NA	NA	NA	NA
5754	EC615611.1	Dugesiidae	MYN	0.720005	3.28213	0.219371	1.43278e-15	387	79.5331	307.467	NA	215	73.7486	141.251	NA	NA	1.24655	1.22866:2.25671:1:1:1:1	0.182004(0.217791:0.150307:0.177914)	NA	NA	NA	NA
5755	EE281808.1	Dugesiidae	MYN	1.35037	3.55881	0.379444	3.59275e-05	477	115.017	361.983	NA	320	94.6756	225.324	NA	NA	1.88288	1.19876:0.932003:1:1:1:1	0.250969(0.273256:0.264535:0.215116)	NA	NA	NA	NA
5756	DN314466.1	Dugesiidae	MYN	1.02488	3.56459	0.287518	2.42796e-05	510	115.907	394.093	NA	301	87.625	213.375	NA	NA	1.60208	1.46241:3.11534:1:1:1:1	0.257284(0.298077:0.258304:0.215472)	NA	NA	NA	NA
5757	BP186838.1	Dugesiidae	MYN	0.691094	3.36253	0.205528	4.44998e-16	432	88.5328	343.467	NA	233	79.5125	153.488	NA	NA	1.23857	0.821612:1.79269:1:1:1:1	0.209402(0.237179:0.173077:0.217949)	NA	NA	NA	NA
5759	FY951532.1	Dugesiidae	MYN	0.473855	3.36458	0.140836	1.26578e-14	378	88.7753	289.225	NA	173	71.8948	101.105	NA	NA	1.15276	1.72102:1.65789:1:1:1:1	0.109453(0.132463:0.0895522:0.106343)	NA	NA	NA	NA
5766	FY959085.1	Dugesiidae	MYN	0.191448	3.52391	0.0543282	0	549	109.787	439.213	NA	191	117.194	73.8062	NA	NA	0.857862	0.948962:2.26731:1:1:1:1	0.225885(0.265568:0.197802:0.214286)	NA	NA	NA	NA
5768	DN300409.1	Dugesiidae	MYN	0.370801	3.31358	0.111904	1.09375e-20	393	82.9386	310.061	NA	160	70.0799	89.9201	NA	NA	0.991844	1.1811:2.23014:1:1:1:1	0.171484(0.210983:0.156069:0.147399)	NA	NA	NA	NA
5771	DN315995.1	Dugesiidae	MYN	0.367906	0.765782	0.480432	0.104233	117	40.5498	76.4502	NA	40	17.8874	22.1126	NA	NA	0.505802	6.3816:2.52016:1:1:1:1	0.0338753(0.0386179:0.0203252:0.0426829)	NA	NA	NA	NA
5772	DN302227.1	Dugesiidae	MYN	0.368168	3.30365	0.111443	5.87213e-19	330	81.8485	248.152	NA	140	68.1282	71.8718	NA	NA	1.09624	2.34968:1.64062:1:1:1:1	0.243243(0.265766:0.220721:0.243243)	NA	NA	NA	NA
5774	EC617943.1	Dugesiidae	MYN	0.897151	3.66747	0.244624	5.84038e-13	627	132.949	494.051	NA	368	112.697	255.303	NA	NA	1.48457	0.668793:1.66389:1:1:1:1	0.236937(0.277027:0.221622:0.212162)	NA	NA	NA	NA
5777	DN304843.1	Dugesiidae	MYN	0.717175	3.19926	0.224169	1.55938e-07	306	71.213	234.787	NA	165	57.2529	107.747	NA	NA	1.29481	2.48507:1.14808:1:1:1:1	0.19685(0.19685:0.153543:0.240157)	NA	NA	NA	NA
5783	DN296842.1	Dugesiidae	MYN	0.18378	3.11941	0.058915	4.58189e-38	348	64.0211	283.979	NA	109	62.9341	46.0659	NA	NA	0.723844	1.38179:1.45687:1:1:1:1	0.171296(0.190972:0.163194:0.159722)	NA	NA	NA	NA
5784	BW641309.1	Dugesiidae	MYN	0.20984	2.87886	0.07289	7.52191e-16	177	46.455	130.545	NA	62	38.1895	23.8105	NA	NA	0.910346	1.88141:0.471194:1:1:1:1	0.10687(0.122137:0.110687:0.0877863)	NA	NA	NA	NA
5785	DN314047.1	Dugesiidae	MYN	0.576954	3.16731	0.182159	4.35907e-18	312	68.2433	243.757	NA	161	64.7226	96.2774	NA	NA	1.14354	0.959623:2.48224:1:1:1:1	0.237421(0.278302:0.150943:0.283019)	NA	NA	NA	NA
5787	FY950036.1	Dugesiidae	MYN	0.51436	3.33553	0.154207	3.60414e-27	441	85.402	355.598	NA	214	82.4733	131.527	NA	NA	1.06069	1.2438:1.04481:1:1:1:1	0.125817(0.158497:0.0931373:0.125817)	NA	NA	NA	NA
5790	FY968583.1	Dugesiidae	MYN	0.475151	3.66498	0.129646	1.37867e-29	552	132.507	419.493	NA	264	117.009	146.991	NA	NA	1.24087	1.62477:1.87377:1:1:1:1	0.249715(0.295377:0.221747:0.232021)	NA	NA	NA	NA
5792	BW639872.1	Dugesiidae	MYN	0.668931	2.41272	0.277251	2.68252e-07	162	24.9522	137.048	NA	83	23.8153	59.1847	NA	NA	0.93752	0.68705:1.65359:1:1:1:1	0.233333(0.25:0.25:0.2)	NA	NA	NA	NA
5793	DN315612.1	Dugesiidae	MYN	0.837899	3.92213	0.213634	9.50113e-17	744	186.7	557.3	NA	434	155.28	278.72	NA	NA	1.61186	0.960101:1.91063:1:1:1:1	0.236575(0.246201:0.227964:0.235562)	NA	NA	NA	NA
5797	EG351814.1	Dugesiidae	MYN	0.480793	3.30012	0.14569	3.32019e-21	357	81.4637	275.536	NA	172	74.7312	97.2688	NA	NA	1.12413	0.990469:1.50378:1:1:1:1	0.229487(0.242308:0.180769:0.265385)	NA	NA	NA	NA
5800	HO006172.1	Dugesiidae	MYN	0.530044	2.87052	0.184651	0	279	45.9409	233.059	NA	133	46.1718	86.8282	NA	NA	0.915432	0.720878:0.332784:1:1:1:1	0.105(0.1275:0.085:0.1025)	NA	NA	NA	NA
5801	BW635295.1	Dugesiidae	MYN	0.668532	3.68066	0.181634	1.13802e-24	708	135.306	572.694	NA	373	121.545	251.455	NA	NA	1.24418	1.15526:0.876787:1:1:1:1	0.224057(0.271226:0.176887:0.224057)	NA	NA	NA	NA
5806	FY934172.1	Dugesiidae	MYN	0.571449	1.77251	0.322395	0.387332	24	7.9536	16.0464	NA	11	4.76112	6.23888	NA	NA	0.969482	10.959:8.0171:1:1:1:1	0.200855(0.25:0.134615:0.217949)	NA	NA	NA	NA
5808	EE283145.1	Dugesiidae	MYN	0.273395	2.24105	0.121994	0	96	19.8472	76.1528	NA	39	21.6474	17.3526	NA	NA	0.680191	0.613379:0.693301:1:1:1:1	0.141844(0.159574:0.159574:0.106383)	NA	NA	NA	NA
5810	FY951572.1	Dugesiidae	MYN	0.596948	3.93617	0.151657	5.57944e-31	849	190.229	658.771	NA	434	164.79	269.21	NA	NA	1.34514	1.27584:1.50236:1:1:1:1	0.236604(0.250522:0.22547:0.23382)	NA	NA	NA	NA
5811	T08A11.1	C. elegans	MYN	0.525989	3.00917	0.174795	8.47515e-20	282	55.2698	226.73	NA	140	54.7158	85.2842	NA	NA	1.01267	1.18392:1.07425:1:1:1:1	0.0103221(0.0122798:0.00694074:0.0117459)	NA	NA	NA	NA
5813	BW640300.1	Dugesiidae	MYN	0.350533	3.06079	0.114524	0	324	59.2076	264.792	NA	136	62.2464	73.7536	NA	NA	0.845803	0.431888:1.299:1:1:1:1	0.202575(0.231707:0.22561:0.150407)	NA	NA	NA	NA
5814	FY938098.1	Dugesiidae	MYN	0.22154	3.71484	0.0596366	2.89688e-69	642	141.615	500.385	NA	232	136.196	95.8041	NA	NA	0.992108	1.07184:1.43427:1:1:1:1	0.186916(0.228972:0.137072:0.194704)	NA	NA	NA	NA
5815	T28H10.3	C. elegans	MYN	0.738657	3.15915	0.233815	6.08566e-28	429	67.5051	361.495	NA	236	70.1473	165.853	NA	NA	1.11953	0.28253:0.703108:1:1:1:1	0.0707615(0.0732759:0.0668103:0.0721983)	NA	NA	NA	NA
5817	FY933836.1	Dugesiidae	MYN	0.319573	3.42769	0.0932326	1.92378e-30	450	96.5692	353.431	NA	177	85.5382	91.4618	NA	NA	0.98657	0.820416:1.70744:1:1:1:1	0.211905(0.254286:0.195714:0.185714)	NA	NA	NA	NA
5821	FY937132.1	Dugesiidae	MYN	0.635699	3.00295	0.211691	1.67876e-12	255	54.8135	200.186	NA	136	50.7545	85.2455	NA	NA	1.14455	1.09017:2.20233:1:1:1:1	0.123932(0.135897:0.125641:0.110256)	NA	NA	NA	NA
5822	DN294245.1	Dugesiidae	MYN	0.863428	3.05127	0.282973	5.15635e-07	240	58.4614	181.539	NA	143	50.4814	92.5186	NA	NA	1.39636	1.16614:1.81162:1:1:1:1	0.105735(0.123656:0.0806452:0.112903)	NA	NA	NA	NA
5823	EG346445.1	Dugesiidae	MYN	1.24238	3.33772	0.372226	0.000148509	354	85.652	268.348	NA	231	70.0027	160.997	NA	NA	1.74936	1.08737:1.04665:1:1:1:1	0.161523(0.175926:0.123457:0.185185)	NA	NA	NA	NA
5826	FY926747.1	Dugesiidae	MYN	0.127891	3.61234	0.0354039	4.00649e-48	477	123.526	353.474	NA	143	101.55	41.4495	NA	NA	1.03024	2.15787:3.08728:1:1:1:1	0.220497(0.232919:0.201863:0.226708)	NA	NA	NA	NA
[truncated: 10,396 more rows]
