# Supplementary material for: Comparative transcriptome profiling approach to glean virulence and immunomodulation-related genes of Fasciola hepatica
Source: BMC Genomics. 2015 May 9;16(1):366. doi: 10.1186/s12864-015-1539-8 (PMC4429430; doi:10.1186/s12864-015-1539-8)
Supplement: Additional file 3: — Distribution of the virulence-related F. hepatica transcripts detected by the different methods. The virulence-related liver fluke transcripts, determined by the exclusive pathogen database homology (PDR; including HT, VT, or HT/VT), positive selection (PSR) and/or cytokine signaling relation (CSR), are shown. [file 12864_2015_1539_MOESM3_ESM.xlsx]

## Sheet: Sayfa1
Additional file 3. Distribution of the virulence related F. hepatica transcripts detected by the different methods
Transcript no	Secondary database homology	Accession and description	E value	Group	Database homology	Accession and description (Homologous sequence)	E value	Group	Database homology	Accession and description (Homologous sequence)	E value	Group
17	HSD	Tsolium_UN3442; similar to gi|256073259|ref|XP_002572949.1| RNA binding protein [Schistosoma mansoni] (Evalue:2e-19, identity:54.76) unverified	1e-19	PDR (HT)
19	HSD	Csinesis_UN10229;_129_1_343__LEN=560;_translated	2e-10	PDR (HT)
23	HSD	tr|A8NWB4|A8NWB4_BRUMA GDP-L-fucose synthetase, putative OS=Brugia malayi GN=Bm1_11280 PE=3 SV=1	6e-43	PDR (HT)	NPD	DN298441.1_PL04012B2D07 cDNA from sexually maturehermaphodites Schmidtea mediterranea cDNA 5', mRNA sequence.	1e-42	PSR
34	HSD	Oviverrini_UN2022; similar to gi|256071021|ref|XP_002571840.1| histone h1/h5 [Schistosoma mansoni] (Evalue:1e-24, identity:74.29) verified	1e-22	PDR (HT)
41	HSD	Oostertagi_UN0297; similar to gi|17509181|ref|NP_492981.1| hypothetical protein T22H2.6 [Caenorhabditis elegans] (Evalue:9e-52, identity:48.51) unverified	3e-06	PDR (HT)
45	HSD	Serinaceieuropaei_UN0939; similar to gi|256089704|ref|XP_002580912.1| 40S ribosomal protein S10 [Schistosoma mansoni] (Evalue:7e-45, identity:53.75) unverified	1e-09	PDR (HT)
59	HSD	tr|Q86LC0|Q86LC0_SCHMA Glutathione S-transferase omega OS=Schistosoma mansoni PE=2 SV=1	9e-34	PDR (HT)
60	HSD	Fgigantica_UN0335; similar to gi|156255405|gb|ABU62925.1| cathepsin B [Fasciola hepatica] (Evalue:7e-122, identity:63.47) verified	4e-09	PDR (HT)
82	HSD	sp|Q23680|VATF_CAEEL Probable V-type proton ATPase subunit F OS=Caenorhabditis elegans GN=vha-9 PE=2 SV=1	3e-52	PDR (HT)	NPD	DN302195.1_PL04025A1B03 cDNA from sexually maturehermaphodites Schmidtea mediterranea cDNA 5', mRNA sequence.	1e-18	PSR
89	HSD	Fgigantica_UN0259; similar to gi|8547325|gb|AAF76330.1|AF271385_1 cathepsin L [Fasciola hepatica] (Evalue:0.0, identity:98.47) verified	6e-17	PDR (HT)
102	HSD	Oviverrini_UN2155; similar to gi|256082610|ref|XP_002577547.1| high-density lipoprotein receptor (hdl) [Schistosoma mansoni] (Evalue:3e-22, identity:54.55) unverified	2e-27	PDR (HT)	NPD	FY936370.1_Dugesia japonica cDNA, clone: Dj_aH_213_K08, 5'end sequence, expressed in adult head.	2e-19	PSR
210	HSD	Fgigantica_UN0479; similar to gi|226480298|emb|CAX78813.1| actin depolymerizing factor-like protein [Schistosoma japonicum] (Evalue:3e-25, identity:41.55) unverified	4e-06	PDR (HT)
260	HSD	tr|A8PXN1|A8PXN1_BRUMA Uncoordinated protein 44, isoform e, putative OS=Brugia malayi GN=Bm1_37330 PE=4 SV=1	1e-09	PDR (HT)	NPD	BW636985.1_Dugesia ryukyuensis mRNA, clone: Dr_sW_007_C03,5' mRNA sequence.	2e-16	PSR
279	HSD	tr|Q9XYR4|Q9XYR4_SCHMA Phosphoenolpyruvate carboxykinase OS=Schistosoma mansoni PE=2 SV=1	9e-18	PDR (HT)	NPD	BW640292.1_Dugesia ryukyuensis mRNA, clone: Dr_sW_017_L13,5' mRNA sequence.	4e-09	PSR
282	HSD	Csinesis_UN02046; similar to gi|76152624|gb|AAX24309.2| SJCHGC04551 protein [Schistosoma japonicum] (Evalue:2e-11, identity:53.45) unverified	6e-17	PDR (HT)
292	HSD	Csinesis_UN04827; similar to gi|256074803|ref|XP_002573712.1| hypothetical protein [Schistosoma mansoni] (Evalue:3e-10, identity:68.25) unverified	6e-19	PDR (HT)	NPD	FY974462.1_Dugesia japonica cDNA, clone: Dj_aH_514_J15.rev,3' end sequence, expressed in adult head.	1e-42	PSR
294	HSD	Csinesis_UN02107; similar to gi|56754071|gb|AAW25226.1| SJCHGC02541 protein [Schistosoma japonicum] (Evalue:1e-27, identity:58.26) unverified	1e-06	PDR (HT)
320	HSD	Tsolium_UN0334; similar to gi|256086352|ref|XP_002579364.1| talin [Schistosoma mansoni] (Evalue:3e-32, identity:41.58) unverified	2e-08	PDR (HT)
357	HSD	Serinaceieuropaei_UN0650; similar to gi|122059589|sp|Q5BX25.2|SJ965_SCHJA RecName (Evalue:5e-12, identity:54.24) unverified	1e-14	PDR (HT)
437	HSD	Fgigantica_UN0240; similar to gi|146150098|gb|ABQ02437.1| legumain-1 [Fasciola gigantica] (Evalue:0.0, identity:98.59) unverified	3e-26	PDR (HT)
451	HSD	tr|A8P5A0|A8P5A0_BRUMA Actin, putative OS=Brugia malayi GN=Bm1_16810 PE=3 SV=1	3e-24	PDR (HT)	NPD	FY926080.1_Dugesia japonica cDNA, clone: Dj_aH_005_E18, 5'end sequence, expressed in adult head.	4e-09	PSR
500	HSD	Eparaensei_UN033;_|_hypothetical protein	3e-16	PDR (HT)
571	HSD	Fgigantica_UN0090;_|_hypothetical protein	2e-34	PDR (HT)
608	HSD	sp|Q07167|SM16_SCHMA 16 kDa calcium-binding protein OS=Schistosoma mansoni PE=2 SV=1	1e-08	PDR (HT)
618	HSD	Csinesis_UN10346; similar to gi|328724040|ref|XP_001951951.2| PREDICTED (Evalue:5e-34, identity:39.73) unverified	3e-14	PDR (HT)
629	HSD	Oviverrini_UN0015; similar to gi|21489590|gb|AAM55183.1| unknown [Clonorchis sinensis] (Evalue:2e-33, identity:77.78) unverified	4e-08	PDR (HT)
690	HSD	Fgigantica_UN2577; similar to gi|157862759|gb|ABV90502.1| cathepsin L [Fasciola gigantica] (Evalue:7e-27, identity:96.67) verified	7e-13	PDR (HT)
727	HSD	Fgigantica_UN0240; similar to gi|146150098|gb|ABQ02437.1| legumain-1 [Fasciola gigantica] (Evalue:0.0, identity:98.59) unverified	3e-17	PDR (HT)
855	HSD	Csinesis_UN04540;_102_1_451__LEN=486;_translated	4e-07	PDR (HT)
956	HSD	Hglycines_UN5140; similar to F38H4.7#CE17807#WBGene00006415#locus:tag-30#BTB (also known as BR-C\/Ttk) domain.#status:Confirmed#UniProt:Q20183#protein_id:CAB01179.1 (Evalue:1e-07, identity:46.94) unverified	7e-06	PDR (HT)
982	HSD	Csinesis_UN01271;_108_1_325__LEN=625;_translated	9e-18	PDR (HT)
990	HSD	Csinesis_UN08557;_176_88_557__LEN=557;_translated	5e-20	PDR (HT)
1050	HSD	Fgigantica_UN0195; similar to gi|55978577|gb|AAV68752.1| cystatin [Fasciola hepatica] (Evalue:6e-58, identity:96.55) unverified	2e-20	PDR (HT)
1053	HSD	Csinesis_UN10346; similar to gi|328724040|ref|XP_001951951.2| PREDICTED (Evalue:5e-34, identity:39.73) unverified	3e-11	PDR (HT)
1067	Violin	DNAVaxDB Ag: 1366|gi|124390|sp|P27591.1|IM23_SCHJA RecName: Full=23 kDa integral membrane protein; AltName: Full=Sj23	8e-08	PDR (VT)
1079	HSD	Csinesis_UN01610; similar to gi|256052557|ref|XP_002569831.1| ga binding protein beta chain (transcription factor e4tf1-47) [Schistosoma mansoni] (Evalue:2e-29, identity:33.75) unverified	8e-24	PDR (HT)
1112	HSD	Csinesis_UN01119; similar to gi|226479006|emb|CAX72998.1| hypothetical protein [Schistosoma japonicum] (Evalue:2e-39, identity:30.55) unverified	1e-11	PDR (HT)
1151	Violin/HSD	DNAVaxDB Ag: 1733|gi|212287928|sp|Q00277.2|GPX1_SCHMA RecName: Full=Glutathione peroxidase; Short=GPX/Cjaponica_UN3153; similar to gi|268533116|ref|XP_002631686.1| Hypothetical protein CBG20879 [Caenorhabditis briggsae] (Evalue:2e-81, identity:90.18) verified	1E-78/7E-50	PDR (VT)/PDR (HT)	NPD	DN289608.1_PL030001A20H10 cDNA from sexually maturehermaphodites Schmidtea mediterranea cDNA 5', mRNA sequence.	1e-20	PSR
1187	HSD	sp|Q07167|SM16_SCHMA 16 kDa calcium-binding protein OS=Schistosoma mansoni PE=2 SV=1	1e-07	PDR (HT)	NPD	F12A10.5_gene=WBGene00017394	3e-05	PSR
1202	HSD	Fgigantica_UN2637; similar to Schistosoma_mansoni|Smp_scaff000060|Smp_137640|Annotation|Schistosoma_mansoni_Sanger_TIGR|(protein (Evalue:2e-06, identity:56.41) unverified	6e-33	PDR (HT)
1222	HSD	Acaninum_UN13413; similar to gi|2309001|dbj|BAA21722.1| BCNT [Bos taurus] (Evalue:1e-13, identity:65.00) unverified	6e-08	PDR (HT)
1244	HSD	Tsolium_UN6557; similar to gi|256069458|ref|XP_002571151.1| hypothetical protein [Schistosoma mansoni] (Evalue:2e-34, identity:46.11) unverified	2e-08	PDR (HT)
1253	HSD	Serinaceieuropaei_UN0650; similar to gi|122059589|sp|Q5BX25.2|SJ965_SCHJA RecName (Evalue:5e-12, identity:54.24) unverified	8e-16	PDR (HT)
1264	HSD	Q26540	4e-13	PDR (HT)	NPD	FY972082.1_Dugesia japonica cDNA, clone: Dj_aH_504_D13.rev,3' end sequence, expressed in adult head.	0.0004	PSR
1323	HSD	tr|Q86LC0|Q86LC0_SCHMA Glutathione S-transferase omega OS=Schistosoma mansoni PE=2 SV=1	1e-16	PDR (HT)
1349	HSD	tr|B3GUW7|B3GUW7_SCHJA Putative uncharacterized protein OS=Schistosoma japonicum PE=2 SV=1	3e-74	PDR (HT)
1464	HSD	Csinesis_UN07006;_136_1_498__LEN=1257;_translated	3e-12	PDR (HT)
1475	HSD	Csinesis_UN03611; similar to gi|256080106|ref|XP_002576324.1| lim domain binding protein [Schistosoma mansoni] (Evalue:1e-21, identity:52.58) unverified	3e-54	PDR (HT)
1498	HSD	Cremanei_UN02299; similar to gi|308493491|ref|XP_003108935.1| CRE-PKC-3 protein [Caenorhabditis remanei] (Evalue:3e-127, identity:94.16) verified	6e-36	PDR (HT)	NPD	FY933556.1_Dugesia japonica cDNA, clone: Dj_aH_204_E12, 5'end sequence, expressed in adult head.	6e-55	PSR
1519	HSD	Csinesis_UN09537;_110_1_476__LEN=476;_translated	1e-09	PDR (HT)
1532	HSD	Hbacteriophora_UN04569; similar to gi|17509181|ref|NP_492981.1| hypothetical protein T22H2.6 [Caenorhabditis elegans] (Evalue:5e-63, identity:48.89) unverified	2e-13	PDR (HT)	NPD	BP190678.1_Dugesia japonica cDNA, clone: 05289_HH,expressed in the head.	3e-10	PSR
1563	HSD	Ofelineus_UN334; similar to gi|76152863|gb|AAX24539.2| SJCHGC00797 protein [Schistosoma japonicum] (Evalue:2e-06, identity:38.16) unverified	5e-28	PDR (HT)
1588	HSD	Fgigantica_UN0705; similar to Schistosoma_mansoni|Smp_scaff000058|Smp_028170.3|Annotation|Schistosoma_mansoni_Sanger_TIGR|(protein (Evalue:1e-07, identity:58.54) unverified	5e-41	PDR (HT)
1842	HSD	Csinesis_UN01733; similar to Schistosoma_mansoni|Smp_scaff000431|Smp_091750|Annotation|Schistosoma_mansoni_Sanger_TIGR|(protein (Evalue:2e-06, identity:34.86) unverified	6e-15	PDR (HT)
1858	HSD	Emultilocaris_UN0060; similar to gi|124784465|gb|ABN14979.1| proto-oncogene tyrosine-protein kinase receptor ret precursor [Taenia asiatica] (Evalue:2e-74, identity:71.43) unverified	8e-09	PDR (HT)
1868	HSD	Oviverrini_UN0397; similar to gi|118083774|ref|XP_001231536.1| PREDICTED: similar to Ac1147 [Gallus gallus] (Evalue:4e-23, identity:50.78) unverified	3e-15	PDR (HT)	NPD	DQ666013.1_Girardia anderlani 18S ribosomal RNA gene,partial sequence.	0.0001	PSR
1898	HSD	Tsaginata_UN133; similar to gi|76154057|gb|ABA40320.1| SJCHGC05108 protein [Schistosoma japonicum] (Evalue:8e-21, identity:32.50) unverified	1e-23	PDR (HT)
1947	HSD	tr|A8Q5I4|A8Q5I4_BRUMA Serine carboxypeptidase F41C3.5, putative OS=Brugia malayi GN=Bm1_43130 PE=4 SV=1	2e-06	PDR (HT)
2011	HSD	tr|A8Q2K1|A8Q2K1_BRUMA Cadherin domain containing protein OS=Brugia malayi GN=Bm1_41340 PE=4 SV=1	5e-06	PDR (HT)
2041	Violin	DNAVaxDB Ag: 1368|gi|511890|gb|AAA73525.1| integral membrane protein 23 [Schistosoma mansoni]	2e-13	PDR (VT)
2092	HSD	Ptrichosuri_UN1594; similar to gi|188501488|gb|ACD54619.1| cysteine-rich secretory protein-2-like protein [Adineta vaga] (Evalue:1e-27, identity:46.62) verified	1e-18	PDR (HT)	NPD	FY933905.1_Dugesia japonica cDNA, clone: Dj_aH_205_L08, 5'end sequence, expressed in adult head.	2e-33	PSR
2133	HSD	Fhepatica_UN039; similar to gi|29374027|gb|AAO73004.1| cathepsin B [Fasciola gigantica] (Evalue:0.0, identity:99.11) verified	2e-10	PDR (HT)
2157	HSD	Csinesis_UN06940;_159_1_913__LEN=2269;_translated	6e-36	PDR (HT)
2188	HSD	Mparanaesis_UN0395; similar to gi|329669018|gb|AEB96397.1| cleavage stimulation factor subunit 2 [Angiostrongylus cantonensis] (Evalue:1e-26, identity:70.89) verified	6e-06	PDR (HT)
2236	HSD	Csinesis_UN08615; similar to gi|56756849|gb|AAW26596.1| SJCHGC03071 protein [Schistosoma japonicum] (Evalue:7e-16, identity:42.86) verified	9e-37	PDR (HT)
2348	HSD	Tsolium_UN4403; similar to gi|256075911|ref|XP_002574259.1| proline-serine-threonine phosphatase interacting protein [Schistosoma mansoni] (Evalue:4e-13, identity:30.88) unverified	1e-12	PDR (HT)
2359	HSD	gi|149046926|gb|EDL99674.1| prolyl endopeptidase [Rattus norvegicus]	3e-20	PDR (HT)
2435	HSD	tr|Q5DI11|Q5DI11_SCHJA SJCHGC06780 protein OS=Schistosoma japonicum PE=2 SV=1	9e-09	PDR (HT)
2468	HSD	tr|A8QG37|A8QG37_BRUMA Membrane calcium atpase protein 3, isoform b, putative OS=Brugia malayi GN=Bm1_54565 PE=3 SV=1	4e-109	PDR (HT)	NPD	FY955338.1_Dugesia japonica cDNA, clone: Dj_aH_513_N03, 5'end sequence, expressed in adult head.	6e-94	PSR
2495	HSD	tr|Q5DE66|Q5DE66_SCHJA SJCHGC06324 protein OS=Schistosoma japonicum PE=2 SV=1	4e-08	PDR (HT)
2503	HSD	tr|A8Q9Y4|A8Q9Y4_BRUMA F-box domain containing protein OS=Brugia malayi GN=Bm1_47330 PE=4 SV=1	1e-12	PDR (HT)
2508	HSD	tr|A8PHV4|A8PHV4_BRUMA Serpin, putative OS=Brugia malayi GN=Bm1_25945 PE=3 SV=1	6e-10	PDR (HT)
2594	HSD	Tspiralis_UN8705; similar to gi|316962503|gb|EFV48671.1| conserved hypothetical protein [Trichinella spiralis] (Evalue:9e-106, identity:100.00) verified	3e-06	PDR (HT)
2601	HSD	gi|552241|gb|AAA29888.1| glutathione S-transferase [Schistosoma mansoni]	3e-10	PDR (HT)
2655	HSD	Tsolium_UN6541; similar to gi|256079789|ref|XP_002576167.1| four and A half lim domains [Schistosoma mansoni] (Evalue:1e-27, identity:44.67) unverified	2e-11	PDR (HT)
2743	HSD	Hglycines_UN2354; similar to gi|324528590|gb|ADY48928.1| Glutaredoxin 3, partial [Ascaris suum] (Evalue:1e-49, identity:48.83) verified	4e-07	PDR (HT)
2770	HSD	Fgigantica_UN0335; similar to gi|156255405|gb|ABU62925.1| cathepsin B [Fasciola hepatica] (Evalue:7e-122, identity:63.47) verified	2e-08	PDR (HT)
2771	HSD	Csinesis_UN10740;_50_1_533__LEN=533;_translated	1e-17	PDR (HT)
2828	Violin	DNAVaxDB Ag: 715|gi|65507714|ref|NP_000369.3| Wilms tumor protein isoform A [Homo sapiens]	3e-06	PDR (VT)
2934	HSD	Tspiralis_UN2178; similar to gi|316965458|gb|EFV50165.1| histidine acid phosphatase superfamily [Trichinella spiralis] (Evalue:3e-82, identity:95.57) verified	4e-06	PDR (HT)
3004	HSD	Acaninum_UN24576; similar to gi|324503234|gb|ADY41409.1| Lethal(2) giant larvae protein 2 [Ascaris suum] (Evalue:5e-25, identity:41.04) unverified	2e-07	PDR (HT)	NPD	FY939341.1_Dugesia japonica cDNA, clone: Dj_aH_223_A13, 5'end sequence, expressed in adult head.	3e-07	PSR
3018	HSD	Csinesis_UN05025; similar to Schistosoma_mansoni|Smp_scaff000300|Smp_080280.1|Annotation|Schistosoma_mansoni_Sanger_TIGR|(protein (Evalue:1e-07, identity:42.11) unverified	3e-17	PDR (HT)
3079	HSD	sp|P38658|ERP60_SCHMA Probable protein disulfide-isomerase ER-60 OS=Schistosoma mansoni PE=3 SV=1	3e-08	PDR (HT)
3143	HSD	Csinesis_UN00022; similar to gi|256070285|ref|XP_002571473.1| hypothetical protein [Schistosoma mansoni] (Evalue:7e-46, identity:37.94) unverified	2e-27	PDR (HT)
3156	HSD	tr|A8QGC3|A8QGC3_BRUMA Swan, putative (Fragment) OS=Brugia malayi GN=Bm1_54995 PE=4 SV=1	3e-09	PDR (HT)
3183	HSD	tr|A8PJV1|A8PJV1_BRUMA Translation elongation factor aEF-2, putative OS=Brugia malayi GN=Bm1_28480 PE=4 SV=1	2e-09	PDR (HT)	NPD	BW638498.1_Dugesia ryukyuensis mRNA, clone: Dr_sW_011_M13,5' mRNA sequence.	2e-11	PSR
3192	HSD	Csinesis_UN07445; similar to gi|74768210|sp|Q5BQU6.1|SJ803_SCHJA RecName: Full=Uncharacterized protein SJCHGC09803; Flags: Precursor (Evalue:4e-07, identity:50.00) unverified	8e-13	PDR (HT)
3195	HSD	Csinesis_UN06577; similar to gi|56754049|gb|AAW25215.1| SJCHGC01279 protein [Schistosoma japonicum] (Evalue:2e-44, identity:55.42) unverified	3e-06	PDR (HT)
3275	HSD	Bmalayi_UN01031; similar to gi|321443852|gb|EFX60215.1| hypothetical protein DAPPUDRAFT_72393 [Daphnia pulex] (Evalue:1e-28, identity:56.38) unverified	3e-22	PDR (HT)	NPD	BP186556.1_Dugesia japonica cDNA, clone: 01435_HH,expressed in the head.	3e-13	PSR
3277	HSD	Csinesis_UN05049; similar to gi|256087497|ref|XP_002579905.1| d-amino acid oxidase [Schistosoma mansoni] (Evalue:3e-10, identity:36.84) unverified	5e-21	PDR (HT)
3291	HSD	Csinesis_UN06469; similar to gi|256084916|ref|XP_002578671.1| hypothetical protein [Schistosoma mansoni] (Evalue:2e-29, identity:56.60) unverified	6e-27	PDR (HT)
3331	HSD	Csinesis_UN08520; similar to gi|12958095|gb|AAK07485.1| gag-pol polyprotein [Clonorchis sinensis] (Evalue:3e-71, identity:77.72) unverified	9e-12	PDR (HT)
3404	HSD	Ofelineus_UN457; similar to gi|226475056|emb|CAX71816.1| putative 60S ribosomal protein L6 [Schistosoma japonicum] (Evalue:2e-78, identity:63.52) verified	9e-16	PDR (HT)	NPD	BW639120.1_Dugesia ryukyuensis mRNA, clone: Dr_sW_013_L16,5' mRNA sequence.	1e-06	PSR
3406	HSD	Mincognita_UN1313; similar to gi|170595296|ref|XP_001902324.1| Rnp [Brugia malayi] (Evalue:9e-29, identity:62.77) verified	7e-16	PDR (HT)	NPD	K02F3.11_gene=WBGene00004388	1e-05	PSR
3437	HSD	Csinesis_UN05979; similar to gi|56756322|gb|AAW26334.1| SJCHGC02878 protein [Schistosoma japonicum] (Evalue:1e-68, identity:86.25) unverified	8e-11	PDR (HT)
3471	Violin	Protegen: 236|VO: VO_0010963|gi|161511151|ref|NP_539669.2| 30S ribosomal protein S12 [Brucella melitensis 16M]	8e-08	PDR (VT)	NPD	BW637572.1_Dugesia ryukyuensis mRNA, clone: Dr_sW_008_O09,5' mRNA sequence.	9e-06	PSR
3472	HSD	tr|A8Q0L6|A8Q0L6_BRUMA Protein unc-22, putative OS=Brugia malayi GN=Bm1_39425 PE=4 SV=1	2e-07	PDR (HT)
3510	HSD	tr|A8NG22|A8NG22_BRUMA Indoleamine 2,3-dioxygenase, putative OS=Brugia malayi GN=Bm1_01790 PE=4 SV=1	8e-12	PDR (HT)
3535	HSD	Tsolium_UN2741; similar to gi|291290953|ref|NP_001167509.1| uncharacterized protein LOC100381155 [Xenopus laevis] (Evalue:1e-59, identity:53.85) unverified	1e-63	PDR (HT)
3546	HSD	Fgigantica_UN1871;_|_hypothetical protein	1e-131	PDR (HT)
3564	HSD	Fgigantica_UN0240; similar to gi|146150098|gb|ABQ02437.1| legumain-1 [Fasciola gigantica] (Evalue:0.0, identity:98.59) unverified	3e-25	PDR (HT)
3623	HSD	Bmalayi_UN01205; similar to gi|170591458|ref|XP_001900487.1| splicing factor 3B subunit 5 [Brugia malayi] (Evalue:8e-48, identity:100.00) unverified	2e-39	PDR (HT)
3650	HSD	tr|A8QE24|A8QE24_BRUMA Elongation factor G C-terminus family protein OS=Brugia malayi GN=Bm1_50625 PE=4 SV=1	1e-06	PDR (HT)
3690	HSD	Csinesis_UN06940;_159_1_913__LEN=2269;_translated	5e-60	PDR (HT)
3704	HSD	Csinesis_UN01202;_64_1_601__LEN=739;_translated	3e-08	PDR (HT)
3733	HSD	tr|A8QF97|A8QF97_BRUMA G2F domain containing protein OS=Brugia malayi GN=Bm1_52555 PE=4 SV=1	4e-07	PDR (HT)
3740	Violin	DNAVaxDB Ag: 1357|gi|224589822:132669772-133119672 Homo sapiens chromosome X, GRCh37.p9 Primary Assembly	2e-55	PDR (VT)
3763	HSD	Csinesis_UN01503; similar to gi|256070311|ref|XP_002571486.1| saposin containing protein [Schistosoma mansoni] (Evalue:4e-93, identity:34.18) verified	5e-23	PDR (HT)
3804	HSD	Csinesis_UN06986; similar to gi|56753748|gb|AAW25071.1| SJCHGC06340 protein [Schistosoma japonicum] (Evalue:7e-17, identity:34.95) unverified	7e-21	PDR (HT)
3820	HSD	Fgigantica_UN1949;_|_hypothetical protein	2e-33	PDR (HT)
3866	HSD	Tsolium_UN2896; similar to gi|226470140|emb|CAX70351.1| LIN1-like protein [Schistosoma japonicum] (Evalue:2e-37, identity:39.24) unverified	1e-13	PDR (HT)
3876	HSD	tr|A8Q1X7|A8Q1X7_BRUMA Cation channel family protein OS=Brugia malayi GN=Bm1_37045 PE=4 SV=1	2e-06	PDR (HT)
3879	HSD	Tsolium_UN7813; similar to gi|260832998|ref|XP_002611444.1| hypothetical protein BRAFLDRAFT_63924 [Branchiostoma floridae] (Evalue:1e-39, identity:72.88) unverified	5e-07	PDR (HT)	NPD	BP189816.1_Dugesia japonica cDNA, clone: 02676_HH,expressed in the head.	0.0002	PSR
3991	HSD	Csinesis_UN03373;_150_1_454__LEN=974;_translated	3e-11	PDR (HT)
3993	Violin/HSD	DNAVaxDB Ag: 1674|gi|372099095:97975601-98004723 Mus musculus strain C57BL/6J chromosome 15, GRCm38.p1 C57BL/6J//Serinaceieuropaei_UN1605;_64_229_688__LEN=688;_translated	6E-40//3993	PDR (VT)/PDR (HT)	NPD	FY959984.1_Dugesia japonica cDNA, clone: Dj_aH_528_E11, 5'end sequence, expressed in adult head.	2e-22	PSR
4064	HSD	sp|P12812|P40_SCHMA Major egg antigen OS=Schistosoma mansoni PE=2 SV=1	2e-20	PDR (HT)
4065	HSD	Fgigantica_UN2736;_|_hypothetical protein	5e-32	PDR (HT)
4150	HSD	Csinesis_UN05791; similar to gi|56757467|gb|AAW26901.1| SJCHGC09144 protein [Schistosoma japonicum] (Evalue:2e-08, identity:51.85) unverified	1e-06	PDR (HT)
4216	HSD	Csinesis_UN08520; similar to gi|12958095|gb|AAK07485.1| gag-pol polyprotein [Clonorchis sinensis] (Evalue:3e-71, identity:77.72) unverified	9e-12	PDR (HT)
4222	HSD	Fgigantica_UN0240; similar to gi|146150098|gb|ABQ02437.1| legumain-1 [Fasciola gigantica] (Evalue:0.0, identity:98.59) unverified	6e-19	PDR (HT)
4233	HSD	Fgigantica_UN0483; similar to gi|226479984|emb|CAX73288.1| Gamma-crystallin related domain-containing protein [Schistosoma japonicum] (Evalue:9e-17, identity:30.88) unverified	5e-98	PDR (HT)
4287	Violin	Protegen: 32|VO: VO_0010872|GeneID|2820165 [Bacillus anthracis str. 'Ames Ancestor' ] 143779..146073	3e-28	PDR (VT)
4332	HSD	Csinesis_UN04242; similar to gi|256078810|ref|XP_002575687.1| hypothetical protein [Schistosoma mansoni] (Evalue:2e-12, identity:58.93) unverified	2e-20	PDR (HT)
4346	HSD	tr|A8Q8G3|A8Q8G3_BRUMA Snf5, putative OS=Brugia malayi GN=Bm1_46120 PE=4 SV=1	5e-18	PDR (HT)	NPD	EG411694.1_SAAH-aaa83b10.b1 Agen 0058 Schmidteamediterranea cDNA 3' similar to dbj|BAB14784.1| unnamed proteinproduct [Homo sapiens], mRNA sequence.	2e-06	PSR
4365	HSD	Fgigantica_UN0234; similar to gi|159461074|gb|ABW96608.1| hemoglobin F2 [Fasciola hepatica] (Evalue:1e-78, identity:96.64) verified	7e-55	PDR (HT)
4405	HSD	Fgigantica_UN2381;_|_hypothetical protein	1e-07	PDR (HT)
4435	HSD	Csinesis_UN02988; similar to gi|76153530|gb|AAX25155.2| SJCHGC06445 protein [Schistosoma japonicum] (Evalue:4e-14, identity:23.32) unverified	7e-16	PDR (HT)
4469	HSD	Csinesis_UN04824; similar to gi|256075664|ref|XP_002574137.1| serine/threonine protein kinase [Schistosoma mansoni] (Evalue:3e-31, identity:66.91) unverified	1e-09	PDR (HT)
4517	HSD	Tsolium_UN6395; similar to gi|256090065|ref|XP_002581041.1| UfSP2 peptidase (C78 family) [Schistosoma mansoni] (Evalue:1e-51, identity:58.90) unverified	4e-09	PDR (HT)
4538	HSD	Csinesis_UN05880; similar to gi|89213680|gb|ABD64147.1| legumain [Opisthorchis viverrini] (Evalue:0.0, identity:73.61) unverified	6e-20	PDR (HT)
4539	HSD	tr|Q5DHV7|Q5DHV7_SCHJA SJCHGC01881 protein OS=Schistosoma japonicum PE=2 SV=1	4e-08	PDR (HT)
4562	HSD	Csinesis_UN06940;_159_1_913__LEN=2269;_translated	3e-12	PDR (HT)
4701	HSD	Acaninum_UN11160; similar to gi|324518621|gb|ADY47156.1| TATA-box-binding protein, partial [Ascaris suum] (Evalue:4e-103, identity:80.75) unverified	1e-97	PDR (HT)	NPD	AY067287.1_Schmidtea mediterranea clone H.120.10h unknownmRNA sequence.	5e-45	PSR
4727	HSD	tr|A8NFZ6|A8NFZ6_BRUMA S1 RNA binding domain containing protein OS=Brugia malayi GN=Bm1_01745 PE=4 SV=1	8e-15	PDR (HT)
4736	HSD	Fgigantica_UN0705; similar to Schistosoma_mansoni|Smp_scaff000058|Smp_028170.3|Annotation|Schistosoma_mansoni_Sanger_TIGR|(protein (Evalue:1e-07, identity:58.54) unverified	2e-09	PDR (HT)
4767	HSD	Csinesis_UN08704;_21_1_172__LEN=408;_minus_strand;_translated	4e-10	PDR (HT)
4812	HSD	tr|A8Q7F3|A8Q7F3_BRUMA Ras-related protein O-RAL, putative OS=Brugia malayi GN=Bm1_45310 PE=4 SV=1	3e-06	PDR (HT)
4815	HSD	tr|Q5DAN5|Q5DAN5_SCHJA SJCHGC01391 protein OS=Schistosoma japonicum PE=2 SV=1	6e-11	PDR (HT)
4825	HSD	Oviverrini_UN2155; similar to gi|256082610|ref|XP_002577547.1| high-density lipoprotein receptor (hdl) [Schistosoma mansoni] (Evalue:3e-22, identity:54.55) unverified	2e-15	PDR (HT)
4842	HSD	Csinesis_UN08520; similar to gi|12958095|gb|AAK07485.1| gag-pol polyprotein [Clonorchis sinensis] (Evalue:3e-71, identity:77.72) unverified	1e-16	PDR (HT)
4848	HSD	Csinesis_UN07006;_136_1_498__LEN=1257;_translated	4e-13	PDR (HT)
4882	HSD	tr|A8PPT7|A8PPT7_BRUMA RNA recognition motif containing protein, putative OS=Brugia malayi GN=Bm1_31055 PE=4 SV=1	8e-10	PDR (HT)
4891	HSD	Csinesis_UN07230; similar to gi|256080803|ref|XP_002576666.1| hypothetical protein [Schistosoma mansoni] (Evalue:3e-45, identity:55.72) unverified	1e-13	PDR (HT)
4904	Violin/HSD	tr|Q5C1H0|Q5C1H0_SCHJA SJCHGC05356 protein (Fragment) OS=Schistosoma japonicum PE=2 SV=2	1e-30	PDR (VT)/PDR (HT)	NPD	FY925660.1_Dugesia japonica cDNA, clone: Dj_aH_003_H05, 5'end sequence, expressed in adult head.	6e-32	PSR
4912	HSD	tr|O17759|O17759_CAEEL Protein F01G10.1, confirmed by transcript evidence OS=Caenorhabditis elegans GN=tkt-1 PE=4 SV=1	1e-27	PDR (HT)	NPD	BP188010.1_Dugesia japonica cDNA, clone: 02313_HH,expressed in the head.	6e-27	PSR
4930	HSD	tr|A8PPA0|A8PPA0_BRUMA Putative uncharacterized protein OS=Brugia malayi GN=Bm1_30710 PE=4 SV=1	1e-07	PDR (HT)
4969	HSD	Csinesis_UN03443; similar to gi|226469854|emb|CAX70208.1| Zinc finger protein RTS2 [Schistosoma japonicum] (Evalue:1e-109, identity:87.74) unverified	6e-24	PDR (HT)
4977	HSD	Tspiralis_UN4393; similar to gi|316978431|gb|EFV61418.1| putative ATP-dependent RNA helicase Pl10 [Trichinella spiralis] (Evalue:1e-119, identity:100.00) verified	2e-40	PDR (HT)	NPD	FY974837.1_Dugesia japonica cDNA, clone: Dj_aH_515_O23.rev,3' end sequence, expressed in adult head.	3e-11	PSR
4985	HSD	tr|Q5DDA6|Q5DDA6_SCHJA SJCHGC01390 protein OS=Schistosoma japonicum PE=2 SV=1	2e-07	PDR (HT)
4998	HSD	Fgigantica_UN0240; similar to gi|146150098|gb|ABQ02437.1| legumain-1 [Fasciola gigantica] (Evalue:0.0, identity:98.59) unverified	1e-38	PDR (HT)
5004	Violin	Protegen: 691|ref|NC_000070.5|NC_000070:150294263-150320210 Mus musculus chromosome 4, reference assembly (C57BL/6J)	3e-17	PDR (VT)
5029	Violin	DNAVaxDB Ag: 1317|gi|4757838|ref|NP_004315.1| apoptosis regulator BAX isoform beta [Homo sapiens]	2e-09	PDR (VT)
5046	Violin	DNAVaxDB Ag: 1255|gi|22535297|ref|NP_687035.1| Gag-Pol [Simian immunodeficiency virus]	1e-06	PDR (VT)	NPD	FY976701.1_Dugesia japonica cDNA, clone: Dj_aH_522_E03.rev,3' end sequence, expressed in adult head.	2e-57	PSR
5060	HSD	tr|Q86DV7|Q86DV7_SCHJA Clone ZZZ66 mRNA sequence OS=Schistosoma japonicum PE=2 SV=1	2e-19	PDR (HT)
5125	HSD	tr|A8NXX9|A8NXX9_BRUMA Viral A-type inclusion protein repeat containing protein OS=Brugia malayi GN=Bm1_11925 PE=4 SV=1	2e-16	PDR (HT)
5193	HSD	Egranulosus_UN1347; similar to gi|38146935|gb|AAR11854.1| mog1-like protein [Taenia solium] (Evalue:2e-75, identity:85.37) unverified	2e-35	PDR (HT)
5195	Violin	Protegen: 691|ref|NC_000070.5|NC_000070:150294263-150320210 Mus musculus chromosome 4, reference assembly (C57BL/6J)	2e-10	PDR (VT)
5242	HSD	Csinesis_UN02393; similar to gi|56755207|gb|AAW25783.1| SJCHGC01252 protein [Schistosoma japonicum] (Evalue:4e-29, identity:36.32) unverified	9e-13	PDR (HT)
5296	HSD	Oviverrini_UN0494; similar to gi|256083113|ref|XP_002577794.1| tumor protein d52 [Schistosoma mansoni] (Evalue:4e-37, identity:57.64) unverified	1e-25	PDR (HT)
5317	HSD	Csinesis_UN02363;_199_116_634__LEN=634;_translated	1e-11	PDR (HT)
5348	HSD	Csinesis_UN08520; similar to gi|12958095|gb|AAK07485.1| gag-pol polyprotein [Clonorchis sinensis] (Evalue:3e-71, identity:77.72) unverified	1e-24	PDR (HT)
5356	HSD	Egranulosus_UN1499; similar to gi|256082952|ref|XP_002577715.1| rest corepressor (corest) protein [Schistosoma mansoni] (Evalue:2e-35, identity:49.68) unverified	3e-12	PDR (HT)
5378	HSD	tr|A8Q223|A8Q223_BRUMA Casein kinase 1, delta, putative OS=Brugia malayi GN=Bm1_37175 PE=4 SV=1	2e-21	PDR (HT)	NPD	BW638333.1_Dugesia ryukyuensis mRNA, clone: Dr_sW_011_E21,5' mRNA sequence.	0.0009	PSR
5426	HSD	Csinesis_UN08704;_21_1_172__LEN=408;_minus_strand;_translated	4e-13	PDR (HT)
5463	HSD	Csinesis_UN03851;_112_1_356__LEN=655;_translated	3e-10	PDR (HT)
5487	HSD	Tsolium_UN0733;_|_hypothetical protein	5e-09	PDR (HT)
5511	HSD	tr|A8NE44|A8NE44_BRUMA Putative uncharacterized protein (Fragment) OS=Brugia malayi GN=Bm1_00760 PE=4 SV=1	3e-08	PDR (HT)
5554	HSD	Csinesis_UN02374; similar to gi|256070471|ref|XP_002571566.1| GTP binding protein [Schistosoma mansoni] (Evalue:7e-30, identity:31.95) unverified	9e-16	PDR (HT)
5638	Violin	DNAVaxDB Ag: 1658|gi|389675112:90851698-90914892 Rattus norvegicus strain BN/SsNHsdMCW chromosome 17, Rnor_5.0	7e-08	PDR (VT)
5652	HSD	Csinesis_UN08302; similar to gi|270005713|gb|EFA02161.1| hypothetical protein TcasGA2_TC007814 [Tribolium castaneum] (Evalue:7e-21, identity:60.00) verified	6e-34	PDR (HT)	NPD	HO007499.1_PL08001B1D03 cDNA from juvenile hermaphoditesSchmidtea mediterranea cDNA 3', mRNA sequence.	1e-13	PSR
5663	HSD	Csinesis_UN08414; similar to gi|256075222|ref|XP_002573919.1| hypothetical protein [Schistosoma mansoni] (Evalue:3e-57, identity:66.24) unverified	3e-33	PDR (HT)
5709	HSD	tr|A8Q7I3|A8Q7I3_BRUMA Calcium binding EGF domain containing protein OS=Brugia malayi GN=Bm1_45425 PE=4 SV=1	3e-07	PDR (HT)
5816	HSD	Egranulosus_UN2263; similar to gi|256073010|ref|XP_002572826.1| hypothetical protein [Schistosoma mansoni] (Evalue:8e-35, identity:55.75) unverified	2e-16	PDR (HT)
5901	HSD	Tcanis_UN0369; similar to gi|324543164|gb|ADY49657.1| Onchocystatin, partial [Ascaris suum] (Evalue:2e-48, identity:72.22) verified	9e-08	PDR (HT)
5908	HSD	Csinesis_UN06908; similar to gi|55859700|emb|CAI11049.1| LSM14 homolog B (SCD6, S. cerevisiae) [Homo sapiens] (Evalue:4e-09, identity:38.20) unverified	9e-21	PDR (HT)
5913	HSD/Violin	sp|P90689|ACT_BRUMA Actin OS=Brugia malayi PE=1 SV=1/Protegen: 79|VO: VO_0010941|gi|4188469|gb|AI378616.1|AI378616 tc72f07.x1 Soares_NhHMPu_S1 Homo sapiens cDNA clone IMAGE:2070181 3' similar to gb:Z14978_cds1 ACTIN, ALPHA CARDIAC (HUMAN);, mRNA sequence	0.00000000000006/0.000004	PDR (HT)/PDR (VT)	NPD	BW643455.1_Dugesia ryukyuensis mRNA, clone:Dr_sW_027_G13-1, 5' mRNA sequence.	4e-10	PSR
5937	HSD/Violin	Egranulosus_UN0913; similar to gi|291414495|ref|XP_002723497.1| PREDICTED: GL12416-like [Oryctolagus cuniculus] (Evalue:0.0, identity:97.29) verified/DNAVaxDB Ag: 565|VO: VO_0011155|gi|262233287|gb|ACY38664.1| beta tubulin [Leishmania donovani]	7E-22/0.000004	PDR (HT)/PDR (VT)	NPD	FY926688.1_Dugesia japonica cDNA, clone: Dj_aH_007_O19, 5'end sequence, expressed in adult head.	2e-13	PSR
5949	HSD	Fgigantica_UN0240; similar to gi|146150098|gb|ABQ02437.1| legumain-1 [Fasciola gigantica] (Evalue:0.0, identity:98.59) unverified	2e-24	PDR (HT)
5958	HSD	tr|A8NPB7|A8NPB7_BRUMA Pao retrotransposon peptidase family protein OS=Brugia malayi GN=Bm1_06870 PE=4 SV=1	6e-10	PDR (HT)
5980	HSD	Csinesis_UN08120;_-6_1_231__LEN=231;_translated	1e-09	PDR (HT)
6158	HSD	Fgigantica_UN2239; similar to gi|256077042|ref|XP_002574817.1| hypothetical protein [Schistosoma mansoni] (Evalue:6e-21, identity:49.52) unverified	7e-41	PDR (HT)
6177	HSD	Csinesis_UN07309;_70_1_568__LEN=568;_translated	5e-16	PDR (HT)
6221	HSD	Csinesis_UN11375; similar to gi|256092830|ref|XP_002582080.1| Protein C10orf118 (CTCL tumor antigen HD-CL-01/L14-2) [Schistosoma mansoni] (Evalue:2e-09, identity:37.50) unverified	1e-16	PDR (HT)
6312	HSD	Fgigantica_UN0171;_|_hypothetical protein	6e-97	PDR (HT)
6330	HSD	Csinesis_UN04279; similar to gi|256085636|ref|XP_002579021.1| hypothetical protein [Schistosoma mansoni] (Evalue:6e-43, identity:47.52) unverified	9e-19	PDR (HT)
6331	HSD	Fgigantica_UN1267;_|_hypothetical protein	2e-117	PDR (HT)
6379	HSD	Psuperbus_UN3653; similar to gi|324508573|gb|ADY43618.1| [Pyruvate dehydrogenase acetyl-transferring-phosphatase 1 [Ascaris suum] (Evalue:9e-24, identity:73.24) unverified	2e-06	PDR (HT)
6403	HSD	gi|149046926|gb|EDL99674.1| prolyl endopeptidase [Rattus norvegicus]	1e-65	PDR (HT)
6447	HSD	sp|Q07167|SM16_SCHMA 16 kDa calcium-binding protein OS=Schistosoma mansoni PE=2 SV=1	4e-07	PDR (HT)
6485	HSD	Tcanis_UN0369; similar to gi|324543164|gb|ADY49657.1| Onchocystatin, partial [Ascaris suum] (Evalue:2e-48, identity:72.22) verified	5e-09	PDR (HT)
6501	HSD	Csinesis_UN08520; similar to gi|12958095|gb|AAK07485.1| gag-pol polyprotein [Clonorchis sinensis] (Evalue:3e-71, identity:77.72) unverified	5e-08	PDR (HT)
6505	HSD	Tsolium_UN7957; similar to gi|256079222|ref|XP_002575888.1| hypothetical protein [Schistosoma mansoni] (Evalue:5e-22, identity:47.17) unverified	4e-10	PDR (HT)
6547	Violin	DNAVaxDB Ag: 38|VO: VO_0010873|GeneID|2820148 [Bacillus anthracis str. 'Ames Ancestor' ] 149357..151786	2e-15	PDR (VT)
6548	Violin	Protegen: 38|VO: VO_0010873|GeneID|2820148 [Bacillus anthracis str. 'Ames Ancestor' ] 149357..151786	5e-11	PDR (VT)
6555	HSD	Csinesis_UN10162; similar to gi|256070844|ref|XP_002571752.1| acid phosphatase-related [Schistosoma mansoni] (Evalue:2e-09, identity:57.45) unverified	2e-22	PDR (HT)
6584	HSD	Csinesis_UN12738;_37_1_427__LEN=540;_translated	2e-15	PDR (HT)
6601	HSD	Tsolium_UN2527; similar to gi|226472488|emb|CAX77280.1| aldo-keto reductase family 1, member B4 (aldose reductase) [Schistosoma japonicum] (Evalue:5e-55, identity:52.09) verified	1e-22	PDR (HT)	NPD	DN314038.1_PL06017A2A10 cDNA from juvenile hermaphoditesSchmidtea mediterranea cDNA 5', mRNA sequence.	2e-27	PSR
6665	HSD	tr|A8PHT8|A8PHT8_BRUMA Putative uncharacterized protein OS=Brugia malayi GN=Bm1_25900 PE=4 SV=1	4e-08	PDR (HT)	NPD	BW639714.1_Dugesia ryukyuensis mRNA, clone: Dr_sW_015_M15,5' mRNA sequence.	9e-13	PSR
6667	HSD	Aavanae_UN1714; similar to gi|270017017|gb|EFA13463.1| hypothetical protein TcasGA2_TC005063 [Tribolium castaneum] (Evalue:2e-27, identity:43.08) unverified	1e-12	PDR (HT)
6738	HSD	Asuum_UN01244; similar to gi|324519102|gb|ADY47287.1| Granulin [Ascaris suum] (Evalue:3e-111, identity:95.45) unverified	2e-19	PDR (HT)	NPD	FY935074.1_Dugesia japonica cDNA, clone: Dj_aH_209_J01, 5'end sequence, expressed in adult head.	8e-18	PSR
6768	HSD	Csinesis_UN00881; similar to gi|256078399|ref|XP_002575483.1| AMP-activated protein kinase gamma regulatory subunit [Schistosoma mansoni] (Evalue:2e-17, identity:35.66) unverified	2e-17	PDR (HT)
6819	HSD	tr|Q5DDC4|Q5DDC4_SCHJA SJCHGC01945 protein OS=Schistosoma japonicum PE=2 SV=1	4e-08	PDR (HT)
6871	HSD	sp|P27730|CAN_SCHMA Calpain OS=Schistosoma mansoni PE=2 SV=1	2e-41	PDR (HT)
6912	HSD	Csinesis_UN03037; similar to gi|226468242|emb|CAX69798.1| hypothetical protein [Schistosoma japonicum] (Evalue:2e-13, identity:37.43) unverified	1e-12	PDR (HT)
6970	HSD	tr|A8QCQ4|A8QCQ4_BRUMA Inhibitor of Apoptosis domain containing protein OS=Brugia malayi GN=Bm1_49890 PE=4 SV=1	6e-11	PDR (HT)
7011	HSD	Csinesis_UN00948; similar to gi|256062342|ref|XP_002570320.1| hypothetical protein [Schistosoma mansoni] (Evalue:4e-95, identity:56.06) verified	9e-26	PDR (HT)
7068	HSD	Csinesis_UN08520; similar to gi|12958095|gb|AAK07485.1| gag-pol polyprotein [Clonorchis sinensis] (Evalue:3e-71, identity:77.72) unverified	2e-06	PDR (HT)
7105	HSD	tr|A8QHB8|A8QHB8_BRUMA Ubiquitin carboxyl-terminal hydrolase OS=Brugia malayi GN=Bm1_56725 PE=3 SV=1	2e-53	PDR (HT)	NPD	FY955089.1_Dugesia japonica cDNA, clone: Dj_aH_513_A14, 5'end sequence, expressed in adult head.	1e-57	PSR
7185	HSD	tr|A8P7K1|A8P7K1_BRUMA Putative uncharacterized protein OS=Brugia malayi GN=Bm1_18405 PE=4 SV=1	3e-08	PDR (HT)
7195	HSD	Serinaceieuropaei_UN1238; similar to gi|211998646|gb|ACJ15284.1| tektin A1 [Haliotis asinina] (Evalue:1e-44, identity:47.91) unverified	1e-19	PDR (HT)
7232	HSD	Fgigantica_UN0856; similar to gi|256070572|ref|XP_002571617.1| hypothetical protein [Schistosoma mansoni] (Evalue:8e-60, identity:56.32) unverified	1e-21	PDR (HT)
7260	HSD	tr|A8QDY1|A8QDY1_BRUMA Putative uncharacterized protein OS=Brugia malayi GN=Bm1_50450 PE=4 SV=1	1e-06	PDR (HT)	NPD	EG343197.1_SAAH-aaa34f03.b1 Agen 0058 Schmidteamediterranea cDNA 3', mRNA sequence.	5e-09	PSR
7266	HSD	Csinesis_UN09525; similar to gi|256075139|ref|XP_002573878.1| hypothetical protein [Schistosoma mansoni] (Evalue:2e-25, identity:42.68) unverified	3e-23	PDR (HT)
7283	HSD	Acantortus_UN0104; similar to gi|330842693|ref|XP_003293307.1| elongation factor 2 [Dictyostelium purpureum] (Evalue:5e-107, identity:83.72) verified	4e-08	PDR (HT)
7313	HSD	Csinesis_UN08520; similar to gi|12958095|gb|AAK07485.1| gag-pol polyprotein [Clonorchis sinensis] (Evalue:3e-71, identity:77.72) unverified	6e-13	PDR (HT)
7322	HSD	tr|A8PE26|A8PE26_BRUMA A-macroglobulin complement component family protein OS=Brugia malayi GN=Bm1_23105 PE=4 SV=1	2e-06	PDR (HT)
7341	HSD	Cjaponica_UN2182; similar to gi|17539474|ref|NP_500363.1| CEll Death abnormality family member (ced-10) [Caenorhabditis elegans] (Evalue:3e-108, identity:98.95) verified	4e-41	PDR (HT)	NPD	DN301889.1_PL04024A1B10 cDNA from sexually maturehermaphodites Schmidtea mediterranea cDNA 5', mRNA sequence.	5e-10	PSR
7394	HSD	Csinesis_UN00718; similar to gi|256088841|ref|XP_002580532.1| FAA1 Long-chain-fatty-acid--CoA ligase 1; long-chain-fatty-acid--CoA ligase [Schistosoma mansoni] (Evalue:8e-142, identity:39.67) unverified	2e-09	PDR (HT)
7428	HSD	Csinesis_UN02853;_-20_1_783__LEN=783;_minus_strand;_translated	4e-13	PDR (HT)
7506	HSD	Csinesis_UN07040; similar to gi|256052817|ref|XP_002569946.1| alpha-galactosidase/alpha-n-acetylgalactosaminidase [Schistosoma mansoni] (Evalue:3e-68, identity:51.30) verified	1e-20	PDR (HT)
7549	HSD	Oflexuosa_UN0383; similar to gi|312069279|ref|XP_003137608.1| hypothetical protein LOAG_02022 [Loa loa] (Evalue:1e-63, identity:96.08) unverified	5e-06	PDR (HT)
7596	HSD	Csinesis_UN08615; similar to gi|56756849|gb|AAW26596.1| SJCHGC03071 protein [Schistosoma japonicum] (Evalue:7e-16, identity:42.86) verified	9e-27	PDR (HT)
7678	HSD	tr|A8NZ57|A8NZ57_BRUMA Immunoglobulin I-set domain containing protein OS=Brugia malayi GN=Bm1_12515 PE=4 SV=1	3e-07	PDR (HT)
7694	HSD	Fhepatica_UN095; similar to gi|256074137|ref|XP_002573383.1| hypothetical protein [Schistosoma mansoni] (Evalue:1e-09, identity:36.96) unverified	2e-11	PDR (HT)
7749	Violin	DNAVaxDB Ag: 1357|gi|224589822:132669772-133119672 Homo sapiens chromosome X, GRCh37.p9 Primary Assembly	3e-34	PDR (VT)
7893	HSD	Tspiralis_UN4981; similar to gi|316973666|gb|EFV57230.1| putative BTB/POZ domain protein [Trichinella spiralis] (Evalue:7e-107, identity:100.00) unverified	2e-13	PDR (HT)	NPD	FY937300.1_Dugesia japonica cDNA, clone: Dj_aH_216_I01, 5'end sequence, expressed in adult head.	5e-11	PSR
7900	HSD	Csinesis_UN04685;_36_1_444__LEN=444;_minus_strand;_translated	1e-20	PDR (HT)
7909	HSD	Csinesis_UN10346; similar to gi|328724040|ref|XP_001951951.2| PREDICTED (Evalue:5e-34, identity:39.73) unverified	3e-08	PDR (HT)
7920	HSD	Serinaceieuropaei_UN0975; similar to gi|256077596|ref|XP_002575088.1| T-cell immunomodulatory protein [Schistosoma mansoni] (Evalue:3e-26, identity:33.74) unverified	2e-14	PDR (HT)
7943	HSD	Csinesis_UN11926; similar to gi|256076990|ref|XP_002574791.1| hypothetical protein [Schistosoma mansoni] (Evalue:5e-18, identity:34.41) unverified	5e-28	PDR (HT)
7957	HSD	Fgigantica_UN1749;_|_hypothetical protein	6e-60	PDR (HT)
7973	HSD	Hcontortus_UN2938; similar to gi|308510662|ref|XP_003117514.1| CRE-LET-19 protein [Caenorhabditis remanei] (Evalue:2e-34, identity:55.56) unverified	6e-07	PDR (HT)
8013	HSD	Csinesis_UN05889; similar to gi|256077909|ref|XP_002575242.1| hypothetical protein [Schistosoma mansoni] (Evalue:1e-37, identity:75.79) unverified	5e-40	PDR (HT)
8029	HSD	Csinesis_UN05889; similar to gi|256077909|ref|XP_002575242.1| hypothetical protein [Schistosoma mansoni] (Evalue:1e-37, identity:75.79) unverified	5e-42	PDR (HT)
8052	HSD	Csinesis_UN04699; similar to gi|76154197|gb|AAX25690.2| SJCHGC04951 protein [Schistosoma japonicum] (Evalue:4e-47, identity:61.24) unverified	2e-41	PDR (HT)
8089	HSD	Csinesis_UN08671; similar to gi|256083661|ref|XP_002578059.1| hypothetical protein [Schistosoma mansoni] (Evalue:2e-29, identity:51.69) unverified	4e-36	PDR (HT)
8122	HSD	tr|A8QG89|A8QG89_BRUMA 9ORF binding protein 1, putative OS=Brugia malayi GN=Bm1_54825 PE=4 SV=1	1e-06	PDR (HT)	NPD	BP186663.1_Dugesia japonica cDNA, clone: 01279_HH,expressed in the head.	3e-11	PSR
8146	HSD	Egranulosus_UN1090; similar to gi|256077332|ref|XP_002574960.1| thymidine kinase [Schistosoma mansoni] (Evalue:3e-41, identity:45.11) unverified	1e-09	PDR (HT)
8203	HSD	Csinesis_UN03611; similar to gi|256080106|ref|XP_002576324.1| lim domain binding protein [Schistosoma mansoni] (Evalue:1e-21, identity:52.58) unverified	2e-30	PDR (HT)
8250	HSD	Serinaceieuropaei_UN0718; similar to Schistosoma_mansoni|Smp_scaff000623|Smp_099160.2|Annotation|Schistosoma_mansoni_Sanger_TIGR|(protein (Evalue:2e-06, identity:78.12) unverified	3e-14	PDR (HT)
8334	HSD	tr|Q86LC0|Q86LC0_SCHMA Glutathione S-transferase omega OS=Schistosoma mansoni PE=2 SV=1	6e-06	PDR (HT)
8345	HSD	tr|A8Q0L6|A8Q0L6_BRUMA Protein unc-22, putative OS=Brugia malayi GN=Bm1_39425 PE=4 SV=1	9e-08	PDR (HT)
8348	HSD	Tsaginata_UN341; similar to gi|256053064|ref|XP_002570029.1| family C85 unassigned peptidase (C85 family) [Schistosoma mansoni] (Evalue:1e-17, identity:34.95) unverified	3e-06	PDR (HT)
8401	HSD	Csinesis_UN00795; similar to gi|76154427|gb|AAX25912.2| SJCHGC09138 protein [Schistosoma japonicum] (Evalue:2e-16, identity:42.46) unverified	5e-10	PDR (HT)
8632	HSD	Mhapla_UN01100; similar to gi|324499925|gb|ADY39980.1| Heterogeneous nuclear ribonucleoprotein U [Ascaris suum] (Evalue:8e-78, identity:66.83) unverified	3e-13	PDR (HT)
8653	HSD	Bmalayi_UN07821; similar to gi|4104615|gb|AAD02090.1| unknown [Homo sapiens] (Evalue:7e-06, identity:65.82) unverified	5e-11	PDR (HT)
8701	HSD	Tsolium_UN0334; similar to gi|256086352|ref|XP_002579364.1| talin [Schistosoma mansoni] (Evalue:3e-32, identity:41.58) unverified	9e-10	PDR (HT)
8710	Violin/HSD	DNAVaxDB Ag: 1613|gi|15546069|gb|AY046949.1| Gallus gallus alpha 1 type IIA collagen precursor (COL2A1) mRNA, complete cds, alternatively spliced/tr|A8QHP8|A8QHP8_BRUMA Collagen alpha, putative OS=Brugia malayi GN=Bm1_57370 PE=4 SV=1	6E-43/0.0000000009	PDR (VT)/PDR (HT)	NPD	FY954736.1_Dugesia japonica cDNA, clone: Dj_aH_511_N10, 5'end sequence, expressed in adult head.	7e-21	PSR
8712	HSD	Egranulosus_UN0117; similar to gi|21912544|emb|CAD21527.1| putative proteasome maturation protein [Taenia solium] (Evalue:4e-52, identity:89.71) unverified	3e-08	PDR (HT)
8719	HSD	Csinesis_UN00611; similar to gi|256081880|ref|XP_002577195.1| cyclin G2 [Schistosoma mansoni] (Evalue:1e-11, identity:50.81) unverified	5e-42	PDR (HT)
8733	HSD	Tsolium_UN3562; similar to gi|291234482|ref|XP_002737174.1| PREDICTED: hypothetical protein [Saccoglossus kowalevskii] (Evalue:7e-20, identity:45.54) unverified	1e-20	PDR (HT)
8796	HSD	tr|A8NIV6|A8NIV6_BRUMA KIAA1997 protein, putative OS=Brugia malayi GN=Bm1_03400 PE=4 SV=1	4e-14	PDR (HT)
8842	HSD	Fgigantica_UN0195; similar to gi|55978577|gb|AAV68752.1| cystatin [Fasciola hepatica] (Evalue:6e-58, identity:96.55) unverified	9e-16	PDR (HT)
8863	HSD	gi|40737632|gb|AAR89288.1| serpinb3b [Mus musculus]	8e-10	PDR (HT)
8881	HSD/Violin	tr|A8PMN8|A8PMN8_BRUMA Protein kinase domain containing protein OS=Brugia malayi GN=Bm1_29990 PE=3 SV=1/DNAVaxDB Ag: 296|gi|54792098|ref|NP_001005862.1| receptor tyrosine-protein kinase erbB-2 isoform b [Homo sapiens]	3E-54/6E-50	PDR (HT)/PDR (VT)	NPD	FY975330.1_Dugesia japonica cDNA, clone: Dj_aH_517_J13.rev,3' end sequence, expressed in adult head.	5e-78	PSR
8963	HSD	Egranulosus_UN1227; similar to gi|256079194|ref|XP_002575874.1| acylaminoacyl-peptidase (S09 family) [Schistosoma mansoni] (Evalue:4e-24, identity:39.38) unverified	5e-25	PDR (HT)
9073	HSD	Bmucronatus_UN1025; similar to gi|302790343|ref|XP_002976939.1| hypothetical protein SELMODRAFT_416803 [Selaginella moellendorffii] (Evalue:8e-11, identity:51.02) verified	3e-06	PDR (HT)
9081	HSD	Csinesis_UN04417; similar to gi|256087832|ref|XP_002580067.1| 60S ribosomal protein L19 [Schistosoma mansoni] (Evalue:8e-09, identity:42.19) unverified	1e-14	PDR (HT)
9101	HSD	Fhepatica_UN183; similar to gi|56758704|gb|AAW27492.1| SJCHGC08051 protein [Schistosoma japonicum] (Evalue:7e-16, identity:38.51) unverified	9e-12	PDR (HT)
9376	HSD	tr|B3GUU0|B3GUU0_SCHJA Putative uncharacterized protein OS=Schistosoma japonicum PE=2 SV=1	3e-07	PDR (HT)
9400	HSD	tr|A8QBA4|A8QBA4_BRUMA Phosphatidylinositol 3-and 4-kinase family protein OS=Brugia malayi GN=Bm1_48115 PE=4 SV=1	2e-06	PDR (HT)
9440	HSD	tr|A8NPB7|A8NPB7_BRUMA Pao retrotransposon peptidase family protein OS=Brugia malayi GN=Bm1_06870 PE=4 SV=1	2e-12	PDR (HT)
9459	HSD	Csinesis_UN02922; similar to gi|226478006|emb|CAX72696.1| hypothetical protein [Schistosoma japonicum] (Evalue:1e-42, identity:37.03) unverified	9e-28	PDR (HT)
9470	HSD	Csinesis_UN02374; similar to gi|256070471|ref|XP_002571566.1| GTP binding protein [Schistosoma mansoni] (Evalue:7e-30, identity:31.95) unverified	3e-25	PDR (HT)
9543	HSD	Fgigantica_UN0946; similar to gi|256082905|ref|XP_002577692.1| hypothetical protein [Schistosoma mansoni] (Evalue:9e-37, identity:51.72) unverified	3e-105	PDR (HT)
9582	HSD	Fhepatica_UN042;_|_hypothetical protein	3e-10	PDR (HT)
9604	HSD	Csinesis_UN10524;_-11_1_689__LEN=689;_translated	5e-19	PDR (HT)
9627	HSD	tr|A8Q7P5|A8Q7P5_BRUMA EGF-like domain containing protein OS=Brugia malayi GN=Bm1_45650 PE=4 SV=1	5e-06	PDR (HT)
9654	HSD	Tsolium_UN1146; similar to gi|256090158|ref|XP_002581079.1| eukaryotic translation initiation factor 2c [Schistosoma mansoni] (Evalue:6e-44, identity:61.76) verified	7e-42	PDR (HT)	NPD	BW639154.1_Dugesia ryukyuensis mRNA, clone: Dr_sW_013_N05,5' mRNA sequence.	6e-11	PSR
9709	HSD	Tsolium_UN2741; similar to gi|291290953|ref|NP_001167509.1| uncharacterized protein LOC100381155 [Xenopus laevis] (Evalue:1e-59, identity:53.85) unverified	6e-19	PDR (HT)
9713	HSD	tr|A8Q0A4|A8Q0A4_BRUMA Carboxyl transferase domain containing protein OS=Brugia malayi GN=Bm1_40045 PE=4 SV=1	2e-07	PDR (HT)
9796	HSD	Emultilocaris_UN0060; similar to gi|124784465|gb|ABN14979.1| proto-oncogene tyrosine-protein kinase receptor ret precursor [Taenia asiatica] (Evalue:2e-74, identity:71.43) unverified	2e-14	PDR (HT)
9804	HSD	tr|A8NIQ8|A8NIQ8_BRUMA Protein kinase domain containing protein (Fragment) OS=Brugia malayi GN=Bm1_03320 PE=4 SV=1	3e-08	PDR (HT)
9934	HSD	Egranulosus_UN0117; similar to gi|21912544|emb|CAD21527.1| putative proteasome maturation protein [Taenia solium] (Evalue:4e-52, identity:89.71) unverified	7e-47	PDR (HT)
10015	HSD	Asuum_UN01559; similar to gi|324513040|gb|ADY45377.1| Calumenin-A [Ascaris suum] (Evalue:4e-118, identity:99.55) verified	2e-07	PDR (HT)
10099	HSD	Fhepatica_UN225; similar to gi|76159349|gb|AAW26450.2| SJCHGC09642 protein [Schistosoma japonicum] (Evalue:6e-40, identity:77.45) unverified	5e-11	PDR (HT)
10146	HSD	Csinesis_UN12579; similar to gi|56755860|gb|AAW26108.1| SJCHGC05178 protein [Schistosoma japonicum] (Evalue:6e-37, identity:73.74) unverified	2e-13	PDR (HT)
10281	HSD	tr|A8Q0B3|A8Q0B3_BRUMA Variant SH3 domain containing protein OS=Brugia malayi GN=Bm1_40070 PE=4 SV=1	6e-07	PDR (HT)	NPD	BW643602.1_Dugesia ryukyuensis mRNA, clone: Dr_sW_027_N14,5' mRNA sequence.	1e-29	PSR
10313	HSD	Csinesis_UN06840; similar to gi|256079281|ref|XP_002575917.1| transformer-2-related [Schistosoma mansoni] (Evalue:5e-45, identity:82.73) verified	2e-33	PDR (HT)	NPD	DN293765.1_PL030015A10C07 cDNA from sexually maturehermaphodites Schmidtea mediterranea cDNA 5', mRNA sequence.	1e-31	PSR
10336	HSD	Cjaponica_UN2752; similar to gi|17544224|ref|NP_500152.1| hypothetical protein Y76B12C.3 [Caenorhabditis elegans] (Evalue:3e-59, identity:82.55) unverified	5e-09	PDR (HT)	NPD	FY926236.1_Dugesia japonica cDNA, clone: Dj_aH_005_P11, 5'end sequence, expressed in adult head.	3e-09	PSR
10353	HSD/Violin	gi|4836159|gb|AAD30361.1|AF071229_1 Cu/Zn-superoxide dismutase [Fasciola hepatica]/DNAVaxDB Ag: 1369|gi|161119|gb|AAA29935.1| superoxide dismutase [Schistosoma mansoni]	1E-65/2E-60	PDR (HT)/PDR (VT)	NPD	FY970300.1_Dugesia japonica cDNA, clone: Dj_aH_324_G07.rev,3' end sequence, expressed in adult head.	1e-13	PSR
10365	HSD	Tsolium_UN4742;_|_hypothetical protein	5e-07	PDR (HT)
10378	HSD	Acaninum_UN28553; similar to gi|268536766|ref|XP_002633518.1| Hypothetical protein CBG05381 [Caenorhabditis briggsae] (Evalue:5e-67, identity:70.48) verified	2e-06	PDR (HT)
10433	HSD	tr|A8Q143|A8Q143_BRUMA Hypothetical 35.6 kDa protein ZK1073.1 in chromosome X, putative OS=Brugia malayi GN=Bm1_40645 PE=4 SV=1	2e-07	PDR (HT)	NPD	AY068185.1_Schmidtea mediterranea clone H.14.1e unknownmRNA sequence.	4e-19	PSR
10462	HSD	Hcontortus_UN3984; similar to gi|268559370|ref|XP_002637676.1| Hypothetical protein CBG19432 [Caenorhabditis briggsae] (Evalue:4e-54, identity:66.88) unverified	4e-10	PDR (HT)	NPD	FY932431.1_Dugesia japonica cDNA, clone: Dj_aH_137140_L15,5' end sequence, expressed in adult head.	7e-11	PSR
10535	HSD	Bmalayi_UN05341; similar to gi|170587154|ref|XP_001898343.1| Elongation factor Tu GTP binding domain containing protein [Brugia malayi] (Evalue:3e-92, identity:98.80) unverified	9e-07	PDR (HT)
10537	HSD	gi|150984654|gb|ABR87582.1| small subunit ribosomal protein 28 [Pristionchus maupasi]	3e-06	PDR (HT)
10548	HSD	Fgigantica_UN1480; similar to gi|256053246|ref|XP_002570110.1| eukaryotictranslation initiation factor [Schistosoma mansoni] (Evalue:3e-17, identity:40.91) unverified	7e-19	PDR (HT)
10665	HSD	Fhepatica_UN183; similar to gi|56758704|gb|AAW27492.1| SJCHGC08051 protein [Schistosoma japonicum] (Evalue:7e-16, identity:38.51) unverified	1e-44	PDR (HT)
10691	HSD	Tsolium_UN9218; similar to gi|45238335|emb|CAD12372.2| serine protease inhibitor [Echinococcus multilocularis] (Evalue:2e-27, identity:75.24) unverified	1e-06	PDR (HT)
10706	HSD	Fgigantica_UN0856; similar to gi|256070572|ref|XP_002571617.1| hypothetical protein [Schistosoma mansoni] (Evalue:8e-60, identity:56.32) unverified	7e-37	PDR (HT)	NPD	DN289748.1_PL030001B20F01 cDNA from sexually maturehermaphodites Schmidtea mediterranea cDNA 5', mRNA sequence.	6e-10	PSR
10822	HSD	Csinesis_UN03639; similar to gi|256071642|ref|XP_002572148.1| hypothetical protein [Schistosoma mansoni] (Evalue:4e-06, identity:47.27) unverified	6e-36	PDR (HT)
10876	HSD	Fgigantica_UN0338;_|_hypothetical protein	1e-18	PDR (HT)
10975	HSD	Csinesis_UN03993; similar to gi|256077216|ref|XP_002574903.1| notch [Schistosoma mansoni] (Evalue:6e-47, identity:39.93) verified	8e-09	PDR (HT)
10993	HSD	Fgigantica_UN0762; similar to gi|159461074|gb|ABW96608.1| hemoglobin F2 [Fasciola hepatica] (Evalue:2e-79, identity:97.32) verified	6e-27	PDR (HT)
11097	HSD	Oviverrini_UN1833; similar to gi|226480730|emb|CAX73462.1| hypothetical protein [Schistosoma japonicum] (Evalue:6e-09, identity:45.57) unverified	6e-15	PDR (HT)
11107	HSD	Csinesis_UN08520; similar to gi|12958095|gb|AAK07485.1| gag-pol polyprotein [Clonorchis sinensis] (Evalue:3e-71, identity:77.72) unverified	4e-12	PDR (HT)
11178	HSD	Csinesis_UN11011; similar to gi|256083681|ref|XP_002578069.1| DEAD box ATP-dependent RNA helicase [Schistosoma mansoni] (Evalue:4e-10, identity:42.11) unverified	1e-13	PDR (HT)
11279	Violin	Protegen: 311|ref|NC_000082.5|NC_000082:38459012-38487014 Mus musculus chromosome 16, reference assembly (C57BL/6J)	2e-08	PDR (VT)
11297	HSD	Csinesis_UN06986; similar to gi|56753748|gb|AAW25071.1| SJCHGC06340 protein [Schistosoma japonicum] (Evalue:7e-17, identity:34.95) unverified	2e-18	PDR (HT)
11328	HSD	tr|A8NR65|A8NR65_BRUMA DnaJ domain containing protein (Fragment) OS=Brugia malayi GN=Bm1_08070 PE=4 SV=1	2e-07	PDR (HT)
11340	HSD	Csinesis_UN02988; similar to gi|76153530|gb|AAX25155.2| SJCHGC06445 protein [Schistosoma japonicum] (Evalue:4e-14, identity:23.32) unverified	6e-07	PDR (HT)
11436	HSD	Csinesis_UN11753; similar to gi|256072343|ref|XP_002572495.1| hypothetical protein [Schistosoma mansoni] (Evalue:5e-27, identity:39.92) unverified	6e-31	PDR (HT)
11501	HSD	Csinesis_UN10346; similar to gi|328724040|ref|XP_001951951.2| PREDICTED (Evalue:5e-34, identity:39.73) unverified	8e-16	PDR (HT)
11575	HSD	Csinesis_UN06658; similar to gi|76157404|gb|AAX28340.2| SJCHGC03877 protein [Schistosoma japonicum] (Evalue:6e-31, identity:50.30) unverified	4e-09	PDR (HT)
11579	HSD	gi|5669875|gb|AAD46493.1| L3NieAg.01 [Strongyloides stercoralis]	8e-17	PDR (HT)	NPD	FY927753.1_Dugesia japonica cDNA, clone: Dj_aH_012_O20, 5'end sequence, expressed in adult head.	7e-17	PSR
11582	HSD	Csinesis_UN07073;_26_1_188__LEN=188;_translated	6e-08	PDR (HT)
11719	HSD	Acaninum_UN29628; similar to gi|308499250|ref|XP_003111811.1| hypothetical protein CRE_02956 [Caenorhabditis remanei] (Evalue:6e-73, identity:82.42) unverified	1e-06	PDR (HT)
11764	HSD	Csinesis_UN05312; similar to gi|256070148|ref|XP_002571407.1| hypothetical protein [Schistosoma mansoni] (Evalue:4e-06, identity:31.82) unverified	2e-17	PDR (HT)
11775	HSD	Csinesis_UN00428; similar to gi|76156740|gb|AAX27882.2| SJCHGC05707 protein [Schistosoma japonicum] (Evalue:2e-32, identity:39.25) unverified	8e-52	PDR (HT)
11790	HSD	Emultilocaris_UN0458; similar to gi|21912546|emb|CAD21528.1| putative ribosomal protein [Taenia solium] (Evalue:2e-87, identity:84.32) unverified	2e-12	PDR (HT)
11901	HSD	Tsolium_UN7957; similar to gi|256079222|ref|XP_002575888.1| hypothetical protein [Schistosoma mansoni] (Evalue:5e-22, identity:47.17) unverified	8e-09	PDR (HT)
11917	HSD	tr|A8PZQ3|A8PZQ3_BRUMA Putative uncharacterized protein OS=Brugia malayi GN=Bm1_39885 PE=4 SV=1	3e-09	PDR (HT)
11976	HSD	Tspiralis_UN8709; similar to gi|316971580|gb|EFV55337.1| transcriptional adapter 2-beta [Trichinella spiralis] (Evalue:2e-38, identity:84.69) unverified	2e-06	PDR (HT)	NPD	AY068327.1_Schmidtea mediterranea clone H.66.7b(T3) unknownmRNA sequence.	4e-07	PSR
12016	HSD	Fgigantica_UN2381;_|_hypothetical protein	2e-32	PDR (HT)
12034	HSD	Egranulosus_UN1121; similar to Schistosoma_mansoni|Smp_scaff000241|Smp_160540|Annotation|Schistosoma_mansoni_Sanger_TIGR|(protein (Evalue:3e-06, identity:29.90) unverified	1e-16	PDR (HT)
12081	HSD	Csinesis_UN08520; similar to gi|12958095|gb|AAK07485.1| gag-pol polyprotein [Clonorchis sinensis] (Evalue:3e-71, identity:77.72) unverified	8e-06	PDR (HT)
12166	HSD	tr|B3GUW7|B3GUW7_SCHJA Putative uncharacterized protein OS=Schistosoma japonicum PE=2 SV=1	6e-08	PDR (HT)
12181	HSD	Fgigantica_UN0464; similar to gi|256074540|ref|XP_002573582.1| beta-14-galactosyltransferase [Schistosoma mansoni] (Evalue:3e-61, identity:60.34) verified	9e-34	PDR (HT)
12194	HSD	Csinesis_UN05765; similar to gi|256079188|ref|XP_002575871.1| annexin [Schistosoma mansoni] (Evalue:1e-37, identity:64.60) verified	2e-06	PDR (HT)
12223	Violin	Protegen: 716|gi|4507035|ref|NP_000444.1| sodium/iodide cotransporter [Homo sapiens]	3e-06	PDR (VT)
12274	HSD	Csinesis_UN03832; similar to gi|76152841|gb|AAX24516.2| SJCHGC05158 protein [Schistosoma japonicum] (Evalue:9e-09, identity:39.25) unverified	3e-24	PDR (HT)	NPD	EG344586.1_SAAH-aac61a06.g1 Agen 0058 Schmidteamediterranea cDNA 5', mRNA sequence.	1e-06	PSR
12292	HSD	Csinesis_UN09311; similar to gi|256089250|ref|XP_002580726.1| rex4-related (xpmc2) [Schistosoma mansoni] (Evalue:8e-39, identity:52.63) verified	3e-16	PDR (HT)	NPD	DN295517.1_PL03020A1E09 cDNA from sexually maturehermaphodites Schmidtea mediterranea cDNA 5', mRNA sequence.	2e-25	PSR
12475	HSD	Egranulosus_UN1096; similar to Schistosoma_mansoni|Smp_scaff000178|Smp_154930|Annotation|Schistosoma_mansoni_Sanger_TIGR|(protein (Evalue:2e-07, identity:28.47) unverified	2e-08	PDR (HT)
12550	HSD	Serinaceieuropaei_UN0619; similar to gi|256085750|ref|XP_002579076.1| eukaryotic translation initiation factor 4b/4h [Schistosoma mansoni] (Evalue:1e-25, identity:48.74) verified	4e-26	PDR (HT)
12640	HSD	Csinesis_UN06711;_45_1_382__LEN=382;_translated	2e-10	PDR (HT)
12679	Violin/HSD	tr|Q5DC34|Q5DC34_SCHJA SJCHGC01809 protein OS=Schistosoma japonicum PE=2 SV=1/DNAVaxDB Ag: 1734|gi|353230291|emb|CCD76462.1| calpain (C02 family) [Schistosoma mansoni]	2E-21/0.000000000000006	PDR (VT)/PDR (HT)	NPD	FY948111.1_Dugesia japonica cDNA, clone: Dj_aH_324_E17, 5'end sequence, expressed in adult head.	5e-20	PSR
12708	HSD	Hglycines_UN0648; similar to gi|170585802|ref|XP_001897671.1| heterogeneous nuclear ribonucleoprotein A1,putative [Brugia malayi] (Evalue:7e-29, identity:80.56) verified	4e-18	PDR (HT)	NPD	FY931202.1_Dugesia japonica cDNA, clone: Dj_aH_121124_E16,5' end sequence, expressed in adult head.	6e-13	PSR
12744	HSD	Fgigantica_UN0117;_|_hypothetical protein	2e-110	PDR (HT)
12757	HSD	Egranulosus_UN2793;_|_hypothetical protein	9e-07	PDR (HT)
12767	HSD	sp|Q07167|SM16_SCHMA 16 kDa calcium-binding protein OS=Schistosoma mansoni PE=2 SV=1	1e-09	PDR (HT)
12799	HSD	tr|A8QDR5|A8QDR5_BRUMA Synaptobrevin, putative OS=Brugia malayi GN=Bm1_53075 PE=4 SV=1	3e-07	PDR (HT)
12841	HSD	tr|A8QCW1|A8QCW1_BRUMA Putative uncharacterized protein OS=Brugia malayi GN=Bm1_50075 PE=4 SV=1	5e-11	PDR (HT)
12845	Violin/HSD	Virmugen: 934|gi|82698932:459774-461660 Brucella melitensis biovar Abortus 2308 chromosome chromosome I, complete sequence/tr|A8Q5V8|A8Q5V8_BRUMA ABC transporter transmembrane region family protein OS=Brugia malayi GN=Bm1_43555 PE=4 SV=1	5E-61/5E-20	PDR (VT)/PDR (HT)	NPD	FY963359.1_Dugesia japonica cDNA, clone:Dj_aH_000_05709HH.rev, 3' end sequence, expressed in adult head.	4e-43	PSR
12942	HSD	Serinaceieuropaei_UN0195;_51_1_202__LEN=351;_translated	3e-06	PDR (HT)
12966	HSD	Ofelineus_UN072; similar to gi|56755910|gb|AAW26133.1| SJCHGC09059 protein [Schistosoma japonicum] (Evalue:2e-51, identity:63.40) verified	4e-12	PDR (HT)
12994	HSD	Aceylanicum_UN3342; similar to gi|308484127|ref|XP_003104264.1| CRE-ATGP-2 protein [Caenorhabditis remanei] (Evalue:3e-80, identity:68.34) unverified	4e-06	PDR (HT)
13061	HSD	Tsolium_UN1585; similar to gi|256083791|ref|XP_002578121.1| Collagen alpha-1(V) chain precursor [Schistosoma mansoni] (Evalue:3e-93, identity:67.44) verified	1e-20	PDR (HT)	NPD	FY951315.1_Dugesia japonica cDNA, clone: Dj_aH_406_N13, 5'end sequence, expressed in adult head.	1e-21	PSR
13106	HSD	tr|A5A6F8|A5A6F8_SCHHA Paramyosin OS=Schistosoma haematobium PE=2 SV=1	2e-08	PDR (HT)
13189	HSD	tr|Q5BS30|Q5BS30_SCHJA SJCHGC06537 protein OS=Schistosoma japonicum PE=4 SV=1	6e-17	PDR (HT)	NPD	FY944415.1_Dugesia japonica cDNA, clone: Dj_aH_312_J20, 5'end sequence, expressed in adult head.	3e-11	PSR
13253	HSD	Egranulosus_UN1684; similar to gi|256081424|ref|XP_002576970.1| dynein light chain [Schistosoma mansoni] (Evalue:2e-30, identity:60.82) unverified	2e-17	PDR (HT)	NPD	FY941413.1_Dugesia japonica cDNA, clone: Dj_aH_302_K06, 5'end sequence, expressed in adult head.	1e-08	PSR
13304	HSD	Csinesis_UN05734; similar to gi|226470078|emb|CAX70320.1| hypothetical protein [Schistosoma japonicum] (Evalue:4e-133, identity:56.19) verified	7e-14	PDR (HT)	NPD	FY965009.1_Dugesia japonica cDNA, clone: Dj_aH_306_C03.rev,3' end sequence, expressed in adult head.	2e-14	PSR
13439	HSD	sp|A8QB65|WDR12_BRUMA Ribosome biogenesis protein WDR12 homolog OS=Brugia malayi GN=Bm1_47965 PE=3 SV=1	1e-08	PDR (HT)
13547	HSD	Csinesis_UN00948; similar to gi|256062342|ref|XP_002570320.1| hypothetical protein [Schistosoma mansoni] (Evalue:4e-95, identity:56.06) verified	5e-07	PDR (HT)
13617	HSD	Csinesis_UN10087; similar to gi|256074374|ref|XP_002573500.1| hypothetical protein [Schistosoma mansoni] (Evalue:5e-13, identity:32.98) unverified	7e-15	PDR (HT)
13726	HSD	Csinesis_UN04319; similar to Schistosoma_mansoni|Smp_scaff000427|Smp_090870|Annotation|Schistosoma_mansoni_Sanger_TIGR|(protein (Evalue:3e-07, identity:43.10) unverified	1e-13	PDR (HT)
13752	HSD	Cbrenneri_UN07551; similar to gi|189484019|gb|ACE00303.1| DAZ-1 [Caenorhabditis brenneri] (Evalue:2e-61, identity:100.00) verified	1e-16	PDR (HT)	NPD	EE282857.1_SAAH-aab13f06.g1 Agen 0058 Schmidteamediterranea cDNA 5' similar to gb|AAP06176.1| similar to NM_079796Ribonuclear protein at 97D in Drosophila melanogaster [Schistosomajaponicum], mRNA sequence.	5e-12	PSR
13771	Violin	Protegen: 292|ref|NC_000083.5|NC_000083:34132956-34137277 Mus musculus chromosome 17, reference assembly (C57BL/6J)	2e-52	PDR (VT)
13825	HSD	Bmalayi_UN09568; similar to gi|31982755|ref|NP_035831.2| vimentin [Mus musculus] (Evalue:3e-112, identity:98.54) verified	3e-19	PDR (HT)
13828	HSD	Fgigantica_UN1383;_|_hypothetical protein	2e-118	PDR (HT)
13879	HSD	Csinesis_UN12203; similar to gi|256076913|ref|XP_002574753.1| hypothetical protein [Schistosoma mansoni] (Evalue:3e-14, identity:33.33) unverified	9e-29	PDR (HT)
13955	HSD	Csinesis_UN03016;_72_1_467__LEN=705;_translated	8e-26	PDR (HT)
14020	Violin	Virmugen: 934|gi|82699354|ref|YP_413928.1| ABC transporter ATPase [Brucella melitensis biovar Abortus 2308]	2e-06	PDR (VT)
14031	HSD	Oviverrini_UN0551;_|_hypothetical protein	1e-07	PDR (HT)
14088	HSD	tr|A8Q179|A8Q179_BRUMA GDP-mannose 4,6-dehydratase, putative OS=Brugia malayi GN=Bm1_36340 PE=4 SV=1	1e-72	PDR (HT)	NPD	DN308369.1_PL05016A2H12 cDNA from sexually maturehermaphodites Schmidtea mediterranea cDNA 3', mRNA sequence.	7e-19	PSR
14104	HSD	Emultilocaris_UN0260; similar to gi|226470316|emb|CAX70438.1| Translocon-associated protein subunit alpha precursor [Schistosoma japonicum] (Evalue:4e-25, identity:35.93) unverified	4e-10	PDR (HT)
14144	HSD	tr|A8P1S6|A8P1S6_BRUMA DEAD/DEAH box helicase family protein OS=Brugia malayi GN=Bm1_14335 PE=3 SV=1	1e-44	PDR (HT)	NPD	EG348843.1_SAAH-aac91d02.g1 Agen 0058 Schmidteamediterranea cDNA 5' similar to sp|Q9NVP1|DD18_HUMAN ATP-dependentRNA helicase DDX18 (DEAD-box protein 18) (Myc-regulated DEAD-boxprotein) (MrDb), mRNA sequence.	9e-46	PSR
14156	HSD	Csinesis_UN10346; similar to gi|328724040|ref|XP_001951951.2| PREDICTED (Evalue:5e-34, identity:39.73) unverified	2e-13	PDR (HT)
14171	Violin	Protegen: 465|VO: VO_0011068|gi|9630707:5987-7915 Feline leukemia virus, complete genome	5e-24	PDR (VT)
14240	HSD	tr|Q5BYY5|Q5BYY5_SCHJA SJCHGC06130 protein (Fragment) OS=Schistosoma japonicum PE=2 SV=2	9e-08	PDR (HT)
14260	HSD	Csinesis_UN12024; similar to gi|256083192|ref|XP_002577833.1| hypothetical protein [Schistosoma mansoni] (Evalue:5e-42, identity:55.26) unverified	4e-11	PDR (HT)
14267	HSD	Csinesis_UN01119; similar to gi|226479006|emb|CAX72998.1| hypothetical protein [Schistosoma japonicum] (Evalue:2e-39, identity:30.55) unverified	2e-27	PDR (HT)
14349	HSD	Pvulnus_UN0874; similar to gi|324500463|gb|ADY40219.1| Ubiquitin carboxyl-terminal hydrolase 16 [Ascaris suum] (Evalue:2e-22, identity:43.10) verified	1e-15	PDR (HT)
14384	HSD	Csinesis_UN11926; similar to gi|256076990|ref|XP_002574791.1| hypothetical protein [Schistosoma mansoni] (Evalue:5e-18, identity:34.41) unverified	3e-15	PDR (HT)
14450	HSD	Aavanae_UN1714; similar to gi|270017017|gb|EFA13463.1| hypothetical protein TcasGA2_TC005063 [Tribolium castaneum] (Evalue:2e-27, identity:43.08) unverified	5e-12	PDR (HT)
14614	HSD	tr|A8PJ88|A8PJ88_BRUMA Cadherin domain containing protein OS=Brugia malayi GN=Bm1_27390 PE=4 SV=1	6e-06	PDR (HT)
14657	HSD	tr|A8QCQ4|A8QCQ4_BRUMA Inhibitor of Apoptosis domain containing protein OS=Brugia malayi GN=Bm1_49890 PE=4 SV=1	3e-28	PDR (HT)
14722	HSD	tr|Q7Z1I3|Q7Z1I3_SCHJA L-lactate dehydrogenase OS=Schistosoma japonicum PE=2 SV=1	6e-08	PDR (HT)
14742	HSD	Csinesis_UN01299; similar to gi|226479022|emb|CAX73006.1| 1-O-acylceramide synthase precursor [Schistosoma japonicum] (Evalue:4e-106, identity:55.75) unverified	9e-16	PDR (HT)
14752	HSD	Fgigantica_UN2225; similar to gi|256072530|ref|XP_002572588.1| hypothetical protein [Schistosoma mansoni] (Evalue:1e-11, identity:40.68) unverified	1e-106	PDR (HT)
14763	HSD	Csinesis_UN01953; similar to gi|291239554|ref|XP_002739688.1| PREDICTED (Evalue:4e-48, identity:50.26) unverified	9e-09	PDR (HT)
14852	HSD	Csinesis_UN00224; similar to gi|76155857|gb|AAX27129.2| SJCHGC02570 protein [Schistosoma japonicum] (Evalue:7e-17, identity:48.86) unverified	9e-21	PDR (HT)
14901	HSD	Fgigantica_UN0927;_|_hypothetical protein	7e-56	PDR (HT)
14933	HSD	Csinesis_UN07702; similar to gi|226479748|emb|CAX73170.1| Rab proteins geranylgeranyltransferase component A 2 [Schistosoma japonicum] (Evalue:2e-16, identity:66.13) verified	1e-15	PDR (HT)	NPD	FY939774.1_Dugesia japonica cDNA, clone: Dj_aH_224_G03, 5'end sequence, expressed in adult head.	0.0002	PSR
14982	HSD	tr|A8Q0L6|A8Q0L6_BRUMA Protein unc-22, putative OS=Brugia malayi GN=Bm1_39425 PE=4 SV=1	9e-31	PDR (HT)	NPD	FY964098.1_Dugesia japonica cDNA, clone: Dj_aH_301_O13.rev,3' end sequence, expressed in adult head.	0.0002	PSR
14984	HSD	Acaninum_UN06557; similar to gi|193787624|dbj|BAG52830.1| unnamed protein product [Homo sapiens] (Evalue:2e-54, identity:97.25) unverified	4e-06	PDR (HT)
15081	HSD	Oviverrini_UN2149; similar to gi|326934572|ref|XP_003213362.1| PREDICTED: UPF0556 protein C19orf10 homolog [Meleagris gallopavo] (Evalue:3e-06, identity:36.14) unverified	4e-28	PDR (HT)	NPD	FG311414.1_NB.34.6f NB Schmidtea mediterranea cDNA cloneNB.34.6f, mRNA sequence.	1e-09	PSR
15089	HSD	Csinesis_UN02362; similar to gi|326430596|gb|EGD76166.1| disulfide isomerase [Salpingoeca sp. ATCC 50818] (Evalue:1e-17, identity:27.88) verified	2e-23	PDR (HT)
15099	HSD	Serinaceieuropaei_UN1388; similar to gi|56759422|gb|AAW27851.1| SJCHGC02198 protein [Schistosoma japonicum] (Evalue:3e-17, identity:51.90) unverified	1e-06	PDR (HT)
15123	HSD	Cjaponica_UN1518; similar to gi|308457279|ref|XP_003091027.1| hypothetical protein CRE_06185 [Caenorhabditis remanei] (Evalue:2e-45, identity:79.44) unverified	1e-07	PDR (HT)
15165	HSD	Egranulosus_UN1090; similar to gi|256077332|ref|XP_002574960.1| thymidine kinase [Schistosoma mansoni] (Evalue:3e-41, identity:45.11) unverified	4e-31	PDR (HT)
15177	HSD	Csinesis_UN12401; similar to gi|256086713|ref|XP_002579537.1| hypothetical protein [Schistosoma mansoni] (Evalue:3e-29, identity:61.05) unverified	1e-60	PDR (HT)
15218	HSD	Tpseudospiralis_UN2025; similar to gi|316972841|gb|EFV56487.1| protein HEXIM [Trichinella spiralis] (Evalue:2e-56, identity:90.57) unverified	4e-09	PDR (HT)
15280	HSD	tr|A8NVQ3|A8NVQ3_BRUMA Zinc finger, C2H2 type family protein OS=Brugia malayi GN=Bm1_10870 PE=4 SV=1	8e-06	PDR (HT)
15327	HSD	Ofelineus_UN334; similar to gi|76152863|gb|AAX24539.2| SJCHGC00797 protein [Schistosoma japonicum] (Evalue:2e-06, identity:38.16) unverified	5e-28	PDR (HT)
15624	HSD	Csinesis_UN08041; similar to gi|302764584|ref|XP_002965713.1| hypothetical protein SELMODRAFT_84710 [Selaginella moellendorffii] (Evalue:2e-07, identity:40.23) unverified	1e-16	PDR (HT)
15686	HSD	Hcontortus_UN2829; similar to gi|324504511|gb|ADY41951.1| Carboxy-terminal domain RNA polymerase II polypeptide A small phosphatase 1 [Ascaris suum] (Evalue:5e-78, identity:82.04) unverified	8e-13	PDR (HT)	NPD	FY966660.1_Dugesia japonica cDNA, clone: Dj_aH_312_A24.rev,3' end sequence, expressed in adult head.	0.0002	PSR
15712	HSD	Csinesis_UN07324;_65_1_390__LEN=408;_translated	1e-14	PDR (HT)
15832	HSD	tr|A8NUI5|A8NUI5_BRUMA Viral A-type inclusion protein repeat containing protein OS=Brugia malayi GN=Bm1_10120 PE=4 SV=1	9e-10	PDR (HT)
15839	HSD	Csinesis_UN03544; similar to gi|44829171|tpg|DAA04499.1| TPA_exp (Evalue:3e-19, identity:26.44) unverified	8e-08	PDR (HT)
15936	HSD	Fgigantica_UN0220; similar to gi|56756959|gb|AAW26651.1| SJCHGC05973 protein [Schistosoma japonicum] (Evalue:3e-54, identity:63.69) verified	2e-12	PDR (HT)
16036	HSD	Csinesis_UN06388; similar to gi|256083432|ref|XP_002577948.1| AMP dependent ligase [Schistosoma mansoni] (Evalue:1e-21, identity:30.88) unverified	8e-12	PDR (HT)
16077	HSD	Fgigantica_UN1807; similar to gi|111036374|dbj|BAF02516.1| cathepsin L-like proteinase [Echinococcus multilocularis] (Evalue:2e-23, identity:43.48) verified	1e-13	PDR (HT)
16120	HSD	Oviverrini_UN0551;_|_hypothetical protein	7e-15	PDR (HT)
16132	HSD	Csinesis_UN10162; similar to gi|256070844|ref|XP_002571752.1| acid phosphatase-related [Schistosoma mansoni] (Evalue:2e-09, identity:57.45) unverified	3e-14	PDR (HT)
16158	HSD	Csinesis_UN09558; similar to gi|226469064|emb|CAX70011.1| hypothetical protein [Schistosoma japonicum] (Evalue:4e-09, identity:50.85) unverified	9e-06	PDR (HT)
16364	HSD	Fhepatica_UN241; similar to gi|291240453|ref|XP_002740133.1| PREDICTED: membrane-associated ring finger (C3HC4) 5-like [Saccoglossus kowalevskii] (Evalue:2e-10, identity:48.48) unverified	7e-15	PDR (HT)
16430	HSD	Acaninum_UN04677; similar to gi|17537175|ref|NP_496736.1| Glycogen SYnthase family member (gsy-1) [Caenorhabditis elegans] (Evalue:0.0, identity:83.40) unverified	2e-65	PDR (HT)	NPD	FY926157.1_Dugesia japonica cDNA, clone: Dj_aH_005_K04, 5'end sequence, expressed in adult head.	4e-06	PSR
16445	HSD	tr|A8PQ76|A8PQ76_BRUMA Coiled-coil like protein 1, putative OS=Brugia malayi GN=Bm1_31400 PE=4 SV=1	2e-12	PDR (HT)
16511	HSD	Hcontortus_UN1894; similar to gi|17554872|ref|NP_499760.1| Quinoid DihyroPteridine Reductase family member (qdpr-1) [Caenorhabditis elegans] (Evalue:2e-65, identity:65.76) unverified	4e-09	PDR (HT)	NPD	DN293854.1_PL030015A20C05 cDNA from sexually maturehermaphodites Schmidtea mediterranea cDNA 5', mRNA sequence.	0.0002	PSR
16521	HSD	Acaninum_UN10585; similar to gi|170587133|ref|XP_001898333.1| Vacuolar assembly protein VPS41 homolog [Brugia malayi] (Evalue:2e-31, identity:43.57) verified	3e-11	PDR (HT)
16581	HSD	Csinesis_UN02675; similar to gi|76154554|gb|AAX26018.2| SJCHGC09595 protein [Schistosoma japonicum] (Evalue:2e-12, identity:29.79) unverified	2e-14	PDR (HT)
16678	HSD	Tsolium_UN5745; similar to gi|226479272|emb|CAX73131.1| Protein DEK [Schistosoma japonicum] (Evalue:2e-20, identity:49.11) unverified	4e-26	PDR (HT)
16693	Violin	DNAVaxDB Ag: 298|ref|NC_000071.5|NC_000071:148142316-148212064 Mus musculus chromosome 5, reference assembly (C57BL/6J)	2e-22	PDR (VT)
16717	HSD	Csinesis_UN02523; similar to Schistosoma_mansoni|Smp_scaff000423|Smp_171500|Annotation|Schistosoma_mansoni_Sanger_TIGR|(protein (Evalue:4e-07, identity:41.18) unverified	3e-34	PDR (HT)
16782	HSD	Csinesis_UN02613; similar to gi|226487742|emb|CAX74741.1| Ankyrin,domain-containing protein [Schistosoma japonicum] (Evalue:2e-20, identity:41.74) verified	3e-27	PDR (HT)
16822	HSD	Tsolium_UN2741; similar to gi|291290953|ref|NP_001167509.1| uncharacterized protein LOC100381155 [Xenopus laevis] (Evalue:1e-59, identity:53.85) unverified	7e-07	PDR (HT)
16891	HSD	tr|A8PYU8|A8PYU8_BRUMA Importin beta family protein 6, putative OS=Brugia malayi GN=Bm1_39600 PE=4 SV=1	2e-07	PDR (HT)
17010	HSD	Csinesis_UN01610; similar to gi|256052557|ref|XP_002569831.1| ga binding protein beta chain (transcription factor e4tf1-47) [Schistosoma mansoni] (Evalue:2e-29, identity:33.75) unverified	4e-34	PDR (HT)
17085	HSD/Violin	tr|Q7Z1I4|Q7Z1I4_SCHJA Beta-tubulin OS=Schistosoma japonicum PE=2 SV=1/Protegen: 565|VO: VO_0011155|gi|262233287|gb|ACY38664.1| beta tubulin [Leishmania donovani]	3E-70/1E-39	PDR (HT)/PDR (VT)	NPD	BW637663.1_Dugesia ryukyuensis mRNA, clone: Dr_sW_009_C24,5' mRNA sequence.	2e-13	PSR
17103	HSD	Tsolium_UN1119; similar to gi|256080272|ref|XP_002576406.1| hypothetical protein [Schistosoma mansoni] (Evalue:3e-11, identity:39.76) unverified	2e-09	PDR (HT)
17146	HSD	Egranulosus_UN0913; similar to gi|291414495|ref|XP_002723497.1| PREDICTED: GL12416-like [Oryctolagus cuniculus] (Evalue:0.0, identity:97.29) verified	6e-22	PDR (HT)	NPD	FY925409.1_Dugesia japonica cDNA, clone: Dj_aH_002_E20, 5'end sequence, expressed in adult head.	7e-10	PSR
17163	HSD	tr|A8Q0B3|A8Q0B3_BRUMA Variant SH3 domain containing protein OS=Brugia malayi GN=Bm1_40070 PE=4 SV=1	1e-08	PDR (HT)	NPD	FY965830.1_Dugesia japonica cDNA, clone: Dj_aH_308_P23.rev,3' end sequence, expressed in adult head.	9e-19	PSR
17176	HSD	Mexpansa_UN0190; similar to Schistosoma_mansoni|Smp_scaff000194|Smp_064030|Annotation|Schistosoma_mansoni_Sanger_TIGR|(protein (Evalue:8e-08, identity:27.42) unverified	1e-06	PDR (HT)
17311	HSD	Nbrasiliensis_UN0847; similar to gi|221114923|ref|XP_002157757.1| PREDICTED: similar to predicted protein [Hydra magnipapillata] (Evalue:3e-12, identity:44.44) unverified	2e-07	PDR (HT)
17347	HSD	Emultilocaris_UN0516;_|_hypothetical protein	3e-06	PDR (HT)
17427	HSD/Violin	tr|A8Q5V8|A8Q5V8_BRUMA ABC transporter transmembrane region family protein OS=Brugia malayi GN=Bm1_43555 PE=4 SV=1/Protegen: 343|VO: VO_0011006|gi|218929030|ref|YP_002346905.1| inner membrane ABC-transporter YbtQ [Yersinia pestis CO92]	0.0000000000000000006/2E-36	PDR (HT)/PDR (VT)	NPD	FY977520.1_Dugesia japonica cDNA, clone: Dj_aH_525_A13.rev,3' end sequence, expressed in adult head.	4e-12	PSR
17441	HSD	Hbacteriophora_UN05505; similar to gi|17509225|ref|NP_491855.1| Nuclear Pore complex Protein family member (npp-12) [Caenorhabditis elegans] (Evalue:1e-77, identity:67.77) verified	6e-07	PDR (HT)
17461	Violin	DNAVaxDB Ag: 1317|gi|4757838|ref|NP_004315.1| apoptosis regulator BAX isoform beta [Homo sapiens]	7e-06	PDR (VT)
17477	HSD	Csinesis_UN00680;_178_143_703__LEN=761;_translated	1e-29	PDR (HT)
17517	HSD	tr|A8PHF4|A8PHF4_BRUMA Putative uncharacterized protein OS=Brugia malayi GN=Bm1_25565 PE=4 SV=1	1e-06	PDR (HT)
17548	HSD	Csinesis_UN06577; similar to gi|56754049|gb|AAW25215.1| SJCHGC01279 protein [Schistosoma japonicum] (Evalue:2e-44, identity:55.42) unverified	2e-27	PDR (HT)
17604	HSD	Egranulosus_UN1681; similar to gi|256073403|ref|XP_002573020.1| short chain dehydrogenase [Schistosoma mansoni] (Evalue:9e-13, identity:26.23) unverified	1e-06	PDR (HT)
17674	HSD	tr|Q5DGD4|Q5DGD4_SCHJA SJCHGC06677 protein OS=Schistosoma japonicum PE=2 SV=1	7e-12	PDR (HT)
17735	HSD	tr|Q5DDI7|Q5DDI7_SCHJA Gelsolin OS=Schistosoma japonicum GN=Gsn PE=2 SV=1	2e-38	PDR (HT)	NPD	FY978735.1_Dugesia japonica cDNA, clone: Dj_aH_529_A08.rev,3' end sequence, expressed in adult head.	2e-18	PSR
17741	HSD	Csinesis_UN08120;_-6_1_231__LEN=231;_translated	2e-07	PDR (HT)
17857	HSD	Aavanae_UN1714; similar to gi|270017017|gb|EFA13463.1| hypothetical protein TcasGA2_TC005063 [Tribolium castaneum] (Evalue:2e-27, identity:43.08) unverified	1e-08	PDR (HT)
17884	HSD	Csinesis_UN00231; similar to gi|226476400|emb|CAX78051.1| hypothetical protein [Schistosoma japonicum] (Evalue:2e-11, identity:29.46) verified	2e-41	PDR (HT)
17941	HSD	tr|A8QES5|A8QES5_BRUMA RNase3 domain containing protein OS=Brugia malayi GN=Bm1_51720 PE=4 SV=1	2e-18	PDR (HT)
17954	HSD	tr|A8QC99|A8QC99_BRUMA Protein kinase domain containing protein OS=Brugia malayi GN=Bm1_49370 PE=4 SV=1	9e-14	PDR (HT)	NPD	BW638295.1_Dugesia ryukyuensis mRNA, clone: Dr_sW_011_D05,5' mRNA sequence.	1e-59	PSR
17968	HSD	Csinesis_UN04444;_88_1_763__LEN=763;_translated	4e-26	PDR (HT)
17974	HSD	Csinesis_UN06114; similar to gi|226478816|emb|CAX72903.1| MAP/microtubule affinity-regulating kinase 3 [Schistosoma japonicum] (Evalue:2e-63, identity:51.79) unverified	6e-40	PDR (HT)
17990	HSD	Pmurrayi_UN1329;_|_hypothetical protein	1e-10	PDR (HT)
18030	HSD	Csinesis_UN01503; similar to gi|256070311|ref|XP_002571486.1| saposin containing protein [Schistosoma mansoni] (Evalue:4e-93, identity:34.18) verified	2e-30	PDR (HT)
18112	HSD	Csinesis_UN05791; similar to gi|56757467|gb|AAW26901.1| SJCHGC09144 protein [Schistosoma japonicum] (Evalue:2e-08, identity:51.85) unverified	4e-12	PDR (HT)
18126	Violin	DNAVaxDB Ag: 1684|gi|372099100:80409164-80433652 Mus musculus strain C57BL/6J chromosome 10, GRCm38.p1 C57BL/6J	2e-28	PDR (VT)
18358	HSD	Tsolium_UN0412; similar to gi|256079344|ref|XP_002575948.1| hypothetical protein [Schistosoma mansoni] (Evalue:1e-08, identity:33.81) unverified	2e-10	PDR (HT)
18387	HSD	Csinesis_UN06577; similar to gi|56754049|gb|AAW25215.1| SJCHGC01279 protein [Schistosoma japonicum] (Evalue:2e-44, identity:55.42) unverified	1e-57	PDR (HT)
18429	HSD	tr|A8PFB9|A8PFB9_BRUMA Cadherin cytoplasmic region family protein (Fragment) OS=Brugia malayi GN=Bm1_24010 PE=3 SV=1	4e-07	PDR (HT)
18551	HSD	Emultilocaris_UN0269; similar to gi|256082050|ref|XP_002577276.1| DEAD box ATP-dependent RNA helicase [Schistosoma mansoni] (Evalue:2e-12, identity:36.62) unverified	3e-07	PDR (HT)
18575	HSD	Csinesis_UN11211;_122_1_512__LEN=512;_translated	1e-07	PDR (HT)
18691	HSD	tr|A8P069|A8P069_BRUMA 3' exoribonuclease family, domain 1 containing protein OS=Brugia malayi GN=Bm1_13250 PE=4 SV=1	7e-09	PDR (HT)
18740	HSD	tr|A8NE44|A8NE44_BRUMA Putative uncharacterized protein (Fragment) OS=Brugia malayi GN=Bm1_00760 PE=4 SV=1	9e-06	PDR (HT)
18932	HSD	Csinesis_UN11708; similar to gi|256074904|ref|XP_002573762.1| hypothetical protein [Schistosoma mansoni] (Evalue:7e-19, identity:68.66) unverified	8e-07	PDR (HT)
19029	HSD	Fgigantica_UN0240; similar to gi|146150098|gb|ABQ02437.1| legumain-1 [Fasciola gigantica] (Evalue:0.0, identity:98.59) unverified	2e-17	PDR (HT)
19055	Violin	Protegen: 687|ref|NC_000081.5|NC_000081:42256268-42508340 Mus musculus chromosome 15, reference assembly (C57BL/6J)	8e-20	PDR (VT)
19082	HSD	Tspiralis_UN1100; similar to gi|316972042|gb|EFV55744.1| cullin-4B [Trichinella spiralis] (Evalue:3e-130, identity:99.54) unverified	3e-08	PDR (HT)
19106	Violin/HSD	Protegen: 296|gi|54792098|ref|NP_001005862.1| receptor tyrosine-protein kinase erbB-2 isoform b [Homo sapiens]/Mchitwoodi_UN1481; similar to gi|324502525|gb|ADY41111.1| Mitogen-activated protein kinase kinase kinase MLT [Ascaris suum] (Evalue:3e-25, identity:65.06) verified	0.0000000004/0.000000002	PDR (VT)/PDR (HT)	NPD	FY930585.1_Dugesia japonica cDNA, clone: Dj_aH_109112_F16,5' end sequence, expressed in adult head.	3e-26	PSR
19198	HSD	P53442	3e-08	PDR (HT)
19238	HSD	Csinesis_UN00881; similar to gi|256078399|ref|XP_002575483.1| AMP-activated protein kinase gamma regulatory subunit [Schistosoma mansoni] (Evalue:2e-17, identity:35.66) unverified	3e-20	PDR (HT)
19262	HSD	Egranulosus_UN1499; similar to gi|256082952|ref|XP_002577715.1| rest corepressor (corest) protein [Schistosoma mansoni] (Evalue:2e-35, identity:49.68) unverified	4e-18	PDR (HT)
19323	HSD	sp|Q17778|NUC1_CAEEL Deoxyribonuclease-2 OS=Caenorhabditis elegans GN=nuc-1 PE=2 SV=1	2e-13	PDR (HT)	NPD	FY971449.1_Dugesia japonica cDNA, clone: Dj_aH_502_C10.rev,3' end sequence, expressed in adult head.	4e-13	PSR
19371	HSD	Tpseudospiralis_UN1115; similar to gi|170591502|ref|XP_001900509.1| SET domain containing protein [Brugia malayi] (Evalue:3e-58, identity:65.19) verified	4e-09	PDR (HT)	NPD	DN314063.1_PL06017A2C11 cDNA from juvenile hermaphoditesSchmidtea mediterranea cDNA 5', mRNA sequence.	3e-18	PSR
19436	HSD	Rsimilis_UN0463; similar to gi|268564620|ref|XP_002639165.1| C. briggsae CBR-RPL-24.2 protein [Caenorhabditis briggsae] (Evalue:2e-32, identity:66.41) unverified	1e-12	PDR (HT)	NPD	DN296204.1_PL04005A2D03 cDNA from sexually maturehermaphodites Schmidtea mediterranea cDNA 5', mRNA sequence.	6e-18	PSR
19445	Violin	DNAVaxDB Ag: 1688|gi|224589810:40353962-40440532 Homo sapiens chromosome 19, GRCh37.p10 Primary Assembly	2e-15	PDR (VT)
19455	HSD	Csinesis_UN09892; similar to gi|56756679|gb|AAW26512.1| SJCHGC03988 protein [Schistosoma japonicum] (Evalue:4e-12, identity:33.85) unverified	4e-17	PDR (HT)
19506	HSD	Serinaceieuropaei_UN0412; similar to gi|254587279|emb|CAX83696.1| Gap-Pol polyprotein [Schistosoma japonicum] (Evalue:2e-58, identity:68.18) unverified	5e-39	PDR (HT)
19566	Violin	DNAVaxDB Ag: 1357|gi|224589822:132669772-133119672 Homo sapiens chromosome X, GRCh37.p9 Primary Assembly	6e-63	PDR (VT)
19628	HSD	Fgigantica_UN1850; similar to Schistosoma_mansoni|Smp_scaff000325|Smp_167060|Annotation|Schistosoma_mansoni_Sanger_TIGR|(protein (Evalue:4e-07, identity:41.67) unverified	3e-39	PDR (HT)
19739	HSD	tr|A8Q6Y9|A8Q6Y9_BRUMA Peptide methionine sulfoxide reductase msrB, putative OS=Brugia malayi GN=Bm1_44650 PE=4 SV=1	8e-06	PDR (HT)
19810	HSD	Csinesis_UN04270; similar to gi|256087869|ref|XP_002580085.1| properdin [Schistosoma mansoni] (Evalue:3e-42, identity:44.88) unverified	6e-17	PDR (HT)
19841	HSD	Csinesis_UN05880; similar to gi|89213680|gb|ABD64147.1| legumain [Opisthorchis viverrini] (Evalue:0.0, identity:73.61) unverified	1e-11	PDR (HT)
19886	HSD	tr|A8NQS4|A8NQS4_BRUMA SMC family, C-terminal domain containing protein OS=Brugia malayi GN=Bm1_07830 PE=4 SV=1	3e-41	PDR (HT)	NPD	FY940225.1_Dugesia japonica cDNA, clone: Dj_aH_225_L14, 5'end sequence, expressed in adult head.	3e-19	PSR
19987	HSD	Csinesis_UN11467; similar to gi|256052877|ref|XP_002569975.1| hypothetical protein [Schistosoma mansoni] (Evalue:1e-23, identity:37.16) unverified	1e-36	PDR (HT)
19991	HSD	Csinesis_UN04986; similar to gi|256079876|ref|XP_002576210.1| calmodulin-binding transcription activator (camta) [Schistosoma mansoni] (Evalue:2e-22, identity:39.67) unverified	8e-19	PDR (HT)
19992	HSD	Gpallida_UN2889; similar to gi|168048824|ref|XP_001776865.1| histone deacetylase complex, SIN3 component [Physcomitrella patens subsp. patens] (Evalue:3e-08, identity:44.78) unverified	4e-06	PDR (HT)
20071	HSD	tr|A8P102|A8P102_BRUMA Prolyl oligopeptidase family protein OS=Brugia malayi GN=Bm1_13815 PE=4 SV=1	2e-33	PDR (HT)
20111	HSD	Acaninum_UN00755; similar to gi|115534194|ref|NP_498590.4| hypothetical protein R151.6 [Caenorhabditis elegans] (Evalue:1e-24, identity:73.49) unverified	6e-09	PDR (HT)	NPD	EG345721.1_SAAH-aac91f05.b1 Agen 0058 Schmidteamediterranea cDNA 3' similar to gb|AAP05978.1| similar to XM_028438CGI-101 protein in Homo sapiens [Schistosoma japonicum], mRNAsequence.	3e-13	PSR
20121	HSD	Csinesis_UN05838; similar to gi|256052335|ref|XP_002569728.1| ribonuclease t2 [Schistosoma mansoni] (Evalue:1e-34, identity:37.07) verified	2e-15	PDR (HT)
20213	HSD	tr|A8PXN1|A8PXN1_BRUMA Uncoordinated protein 44, isoform e, putative OS=Brugia malayi GN=Bm1_37330 PE=4 SV=1	8e-41	PDR (HT)	NPD	FY950249.1_Dugesia japonica cDNA, clone: Dj_aH_403_L17, 5'end sequence, expressed in adult head.	6e-40	PSR
20292	HSD	Csinesis_UN00857; similar to gi|256073727|ref|XP_002573180.1| hypothetical protein [Schistosoma mansoni] (Evalue:1e-51, identity:47.32) unverified	1e-31	PDR (HT)
20334	HSD	Fgigantica_UN2775;_|_hypothetical protein	4e-53	PDR (HT)
20353	HSD	Egranulosus_UN2263; similar to gi|256073010|ref|XP_002572826.1| hypothetical protein [Schistosoma mansoni] (Evalue:8e-35, identity:55.75) unverified	7e-08	PDR (HT)
20467	HSD	Mexpansa_UN0563; similar to gi|198468455|ref|XP_002134034.1| GA26966 [Drosophila pseudoobscura pseudoobscura] (Evalue:7e-19, identity:47.47) unverified	6e-13	PDR (HT)
20471	HSD	Cjaponica_UN2062; similar to gi|308511899|ref|XP_003118132.1| hypothetical protein CRE_00783 [Caenorhabditis remanei] (Evalue:1e-90, identity:81.05) unverified	2e-06	PDR (HT)
20510	HSD	Oostertagi_UN1403; similar to gi|324511764|gb|ADY44891.1| Casein kinase II subunit alpha [Ascaris suum] (Evalue:1e-39, identity:85.23) verified	3e-06	PDR (HT)
20605	HSD	Tsaginata_UN133; similar to gi|76154057|gb|ABA40320.1| SJCHGC05108 protein [Schistosoma japonicum] (Evalue:8e-21, identity:32.50) unverified	1e-16	PDR (HT)
20650	HSD	Psuperbus_UN0741; similar to gi|189353846|ref|YP_001949473.1| hypothetical protein BMULJ_05098 [Burkholderia multivorans ATCC 17616] (Evalue:5e-20, identity:83.05) unverified	2e-07	PDR (HT)
20661	HSD/Violin	tr|A8NNV7|A8NNV7_BRUMA Protein kinase domain containing protein OS=Brugia malayi GN=Bm1_06550 PE=4 SV=1/Virmugen: 666|gi|126802155|ref|YP_068384.2| serine/threonine protein kinase US3 [Suid herpesvirus 1]/FY975853.1 Dugesia japonica cDNA, clone: Dj_aH_519_G07.rev, 3' end sequence, expressed in adult head.	0.00000000000003/0.000006/0.0000000000004	PDR (HT)/PDR (VT)	NPD	FY974031.1_Dugesia japonica cDNA, clone: Dj_aH_513_C18.rev,3' end sequence, expressed in adult head.	2e-16	PSR	NPD	FY975853.1_Dugesia japonica cDNA, clone: Dj_aH_519_G07.rev, 3' end sequence, expressed in adult head.	4e-13	CSR
20683	HSD	Csinesis_UN04791; similar to gi|120564784|gb|ABM30181.1| VASA3n [Paragonimus westermani] (Evalue:7e-37, identity:76.74) unverified	2e-11	PDR (HT)
20699	HSD	tr|Q9TXV8|Q9TXV8_CAEEL Abc transporter family protein 4, partially confirmed by transcript evidence OS=Caenorhabditis elegans GN=abt-4 PE=2 SV=1	3e-06	PDR (HT)
20737	HSD/Violin	Tpseudospiralis_UN0492; similar to gi|316969798|gb|EFV53843.1| calmodulin [Trichinella spiralis] (Evalue:2e-69, identity:100.00) verified/Virmugen: 923|gi|15488542|gb|AAL01153.1|AF406767_1 centrin [Leishmania donovani]	0.0000000000005/0.0000000002	PDR (HT)/PDR (VT)	NPD	FY956348.1_Dugesia japonica cDNA, clone: Dj_aH_516_O12, 5'end sequence, expressed in adult head.	9e-16	PSR
20798	HSD	Csinesis_UN12675; similar to gi|256082013|ref|XP_002577258.1| hypothetical protein [Schistosoma mansoni] (Evalue:5e-38, identity:70.87) unverified	9e-47	PDR (HT)
20837	HSD	Csinesis_UN10578; similar to gi|256086587|ref|XP_002579479.1| hypothetical protein [Schistosoma mansoni] (Evalue:4e-40, identity:40.23) unverified	2e-18	PDR (HT)
20868	HSD	tr|A5A6F8|A5A6F8_SCHHA Paramyosin OS=Schistosoma haematobium PE=2 SV=1	4e-07	PDR (HT)
20910	HSD/Violin	Hbacteriophora_UN04625; similar to gi|261263056|gb|ACX55058.1| glutathione peroxidase [Haemonchus contortus] (Evalue:1e-60, identity:65.22) verified/DNAVaxDB Ag: 1733|gi|212287928|sp|Q00277.2|GPX1_SCHMA RecName: Full=Glutathione peroxidase; Short=GPX	3E-25/4E-39	PDR (HT)/PDR (VT)	NPD	FY932754.1_Dugesia japonica cDNA, clone: Dj_aH_201_L20, 5'end sequence, expressed in adult head.	2e-17	PSR
20952	HSD	tr|A8PAL2|A8PAL2_BRUMA Protein kinase domain containing protein OS=Brugia malayi GN=Bm1_20595 PE=4 SV=1	1e-07	PDR (HT)
20971	HSD	Csinesis_UN01472; similar to Schistosoma_mansoni|Smp_scaff002004|Smp_181080|Annotation|Schistosoma_mansoni_Sanger_TIGR|(protein (Evalue:6e-06, identity:37.36) unverified	2e-07	PDR (HT)
21071	HSD	tr|A8PZL7|A8PZL7_BRUMA Putative uncharacterized protein OS=Brugia malayi GN=Bm1_39040 PE=4 SV=1	1e-06	PDR (HT)
21137	HSD	Fgigantica_UN1383;_|_hypothetical protein	7e-40	PDR (HT)
21153	HSD	Csinesis_UN07040; similar to gi|256052817|ref|XP_002569946.1| alpha-galactosidase/alpha-n-acetylgalactosaminidase [Schistosoma mansoni] (Evalue:3e-68, identity:51.30) verified	1e-18	PDR (HT)
21224	HSD	Fhepatica_UN116; similar to gi|56753872|gb|AAW25133.1| SJCHGC06289 protein [Schistosoma japonicum] (Evalue:7e-37, identity:65.74) unverified	8e-10	PDR (HT)
21243	HSD	Rsimilis_UN0940; similar to gi|324503774|gb|ADY41633.1| Intersectin-1 [Ascaris suum] (Evalue:3e-14, identity:49.38) verified	4e-06	PDR (HT)
21273	HSD	Csinesis_UN08520; similar to gi|12958095|gb|AAK07485.1| gag-pol polyprotein [Clonorchis sinensis] (Evalue:3e-71, identity:77.72) unverified	3e-06	PDR (HT)
21279	HSD	Csinesis_UN05880; similar to gi|89213680|gb|ABD64147.1| legumain [Opisthorchis viverrini] (Evalue:0.0, identity:73.61) unverified	2e-15	PDR (HT)
21285	HSD	Csinesis_UN05346; similar to gi|256052993|ref|XP_002570003.1| phosphatidic acid phosphatase type 2-related [Schistosoma mansoni] (Evalue:5e-12, identity:37.10) unverified	1e-37	PDR (HT)	NPD	T13C5.6_gene=WBGene00020486	3e-06	PSR
21452	HSD	sp|P42637|TPM1_SCHMA Tropomyosin-1 OS=Schistosoma mansoni PE=2 SV=1	1e-10	PDR (HT)
21528	HSD	Emultilocaris_UN0501; similar to gi|62751484|ref|NP_001015714.1| component of oligomeric golgi complex 7 [Xenopus (Silurana) tropicalis] (Evalue:7e-21, identity:33.89) unverified	8e-10	PDR (HT)
21580	HSD	tr|A8PKL5|A8PKL5_BRUMA MGC83251 protein, putative OS=Brugia malayi GN=Bm1_29120 PE=4 SV=1	6e-22	PDR (HT)	NPD	FY972970.1_Dugesia japonica cDNA, clone: Dj_aH_507_H08.rev,3' end sequence, expressed in adult head.	1e-21	PSR
21598	HSD	Csinesis_UN09901; similar to gi|115760481|ref|XP_790600.2| PREDICTED (Evalue:4e-12, identity:54.10) unverified	7e-13	PDR (HT)
21611	HSD	Hglycines_UN1059; similar to gi|325089337|gb|EGC42647.1| transcript antisense to ribosomal RNA protein [Ajellomyces capsulatus H88] (Evalue:1e-07, identity:37.38) unverified	6e-07	PDR (HT)
21657	HSD	Csinesis_UN05346; similar to gi|256052993|ref|XP_002570003.1| phosphatidic acid phosphatase type 2-related [Schistosoma mansoni] (Evalue:5e-12, identity:37.10) unverified	2e-17	PDR (HT)
21669	HSD	Csinesis_UN00718; similar to gi|256088841|ref|XP_002580532.1| FAA1 Long-chain-fatty-acid--CoA ligase 1; long-chain-fatty-acid--CoA ligase [Schistosoma mansoni] (Evalue:8e-142, identity:39.67) unverified	2e-06	PDR (HT)
21705	HSD	Csinesis_UN03544; similar to gi|44829171|tpg|DAA04499.1| TPA_exp (Evalue:3e-19, identity:26.44) unverified	2e-06	PDR (HT)
21743	HSD	tr|A8NE44|A8NE44_BRUMA Putative uncharacterized protein (Fragment) OS=Brugia malayi GN=Bm1_00760 PE=4 SV=1	2e-06	PDR (HT)
21827	HSD	gi|47212444|emb|CAG11397.1| unnamed protein product [Tetraodon nigroviridis]	2e-06	PDR (HT)	NPD	KC262342.1_Schmidtea mediterranea wdr82-2 mRNA, partialcds.	5e-05	PSR
21864	HSD/Violin	tr|Q9TXV8|Q9TXV8_CAEEL Abc transporter family protein 4, partially confirmed by transcript evidence OS=Caenorhabditis elegans GN=abt-4 PE=2 SV=1/DNAVaxDB Ag: 343|VO: VO_0011006|gi|218929030|ref|YP_002346905.1| inner membrane ABC-transporter YbtQ [Yersinia pestis CO92]	4E-50/0.000000001	PDR (HT)/PDR (VT)	NPD	DN302023.1_PL04024A2H07 cDNA from sexually maturehermaphodites Schmidtea mediterranea cDNA 5', mRNA sequence.	8e-27	PSR
21905	HSD	Egranulosus_UN0464; similar to gi|256088546|ref|XP_002580392.1| PPIase E; cyclophilin E; peptidyl-prolyl cis-trans isomerase (PPIase) E; rotamase E [Schistosoma mansoni] (Evalue:1e-59, identity:69.52) verified	1e-17	PDR (HT)
21969	HSD	Csinesis_UN08520; similar to gi|12958095|gb|AAK07485.1| gag-pol polyprotein [Clonorchis sinensis] (Evalue:3e-71, identity:77.72) unverified	5e-23	PDR (HT)
22040	HSD	Ovolvulus_UN4297; similar to gi|312070437|ref|XP_003138146.1| hypothetical protein LOAG_02561 [Loa loa] (Evalue:9e-74, identity:95.24) unverified	2e-06	PDR (HT)
22078	HSD	Csinesis_UN08520; similar to gi|12958095|gb|AAK07485.1| gag-pol polyprotein [Clonorchis sinensis] (Evalue:3e-71, identity:77.72) unverified	6e-26	PDR (HT)
22114	HSD	Csinesis_UN03335;_56_1_660__LEN=660;_translated	7e-10	PDR (HT)
22151	HSD	Oviverrini_UN0530; similar to gi|256080428|ref|XP_002576483.1| hypothetical protein [Schistosoma mansoni] (Evalue:7e-43, identity:67.20) unverified	9e-11	PDR (HT)
22154	Violin	Protegen: 705|ref|NC_000005.9|:1253281-1295161 Homo sapiens chromosome 5, GRCh37 primary reference assembly	4e-08	PDR (VT)
22196	HSD	tr|A8PHF4|A8PHF4_BRUMA Putative uncharacterized protein OS=Brugia malayi GN=Bm1_25565 PE=4 SV=1	3e-08	PDR (HT)
22230	HSD	Tspiralis_UN1791; similar to K07A1.12#CE16234#WBGene00003036#locus:lin-53#chromatin assembly factor 1 P55 subunit like#status:Confirmed#UniProt:P90916#protein_id:CAB03178.1 (Evalue:8e-07, identity:71.43) unverified	2e-07	PDR (HT)	NPD	FY961888.1_Dugesia japonica cDNA, clone:Dj_aH_000_01781HH.rev, 3' end sequence, expressed in adult head.	3e-11	PSR
22241	Violin	Protegen: 701|gi|122937353|ref|NP_034359.2| FL cytokine receptor [Mus musculus]	2e-07	PDR (VT)	NPD	DN311326.1_PL06009B2E09 cDNA from juvenile hermaphoditesSchmidtea mediterranea cDNA 5', mRNA sequence.	1e-09	PSR
22277	HSD	Hbacteriophora_UN12095; similar to gi|170580057|ref|XP_001895094.1| 5'-AMP-activated protein kinase, beta subunit, complex-interacting region containing protein [Brugia malayi] (Evalue:2e-32, identity:91.55) unverified	3e-24	PDR (HT)	NPD	DN308079.1_PL05015B1G11 cDNA from sexually maturehermaphodites Schmidtea mediterranea cDNA 3', mRNA sequence.	4e-29	PSR
22319	HSD	Csinesis_UN03506; similar to Schistosoma_mansoni|Smp_scaff000053|Smp_136530|Annotation|Schistosoma_mansoni_Sanger_TIGR|(protein (Evalue:1e-07, identity:34.04) unverified	5e-11	PDR (HT)
22394	HSD	Dimmitis_UN0629; similar to gi|312084566|ref|XP_003144327.1| SH2 domain-containing protein [Loa loa] (Evalue:1e-76, identity:77.17) unverified	8e-06	PDR (HT)
22477	HSD	Csinesis_UN00309;_146_1_482__LEN=1514;_translated	2e-10	PDR (HT)
22517	HSD	Csinesis_UN02523; similar to Schistosoma_mansoni|Smp_scaff000423|Smp_171500|Annotation|Schistosoma_mansoni_Sanger_TIGR|(protein (Evalue:4e-07, identity:41.18) unverified	5e-06	PDR (HT)
22528	Violin	DNAVaxDB Ag: 292|ref|NC_000083.5|NC_000083:34132956-34137277 Mus musculus chromosome 17, reference assembly (C57BL/6J)	1e-27	PDR (VT)
22554	HSD	Serinaceieuropaei_UN2022; similar to gi|256073174|ref|XP_002572907.1| rna-binding protein 12 (sh3/ww domain anchor protein in the nucleus) (swan) [Schistosoma mansoni] (Evalue:9e-11, identity:56.45) unverified	7e-17	PDR (HT)
22573	HSD	Csinesis_UN09339; similar to gi|256088226|ref|XP_002580250.1| hypothetical protein [Schistosoma mansoni] (Evalue:6e-10, identity:67.35) unverified	1e-10	PDR (HT)
22619	HSD	Csinesis_UN05791; similar to gi|56757467|gb|AAW26901.1| SJCHGC09144 protein [Schistosoma japonicum] (Evalue:2e-08, identity:51.85) unverified	6e-07	PDR (HT)
22711	Violin	Protegen: 296|gi|54792098|ref|NP_001005862.1| receptor tyrosine-protein kinase erbB-2 isoform b [Homo sapiens]	3e-12	PDR (VT)
22716	Violin	DNAVaxDB Ag: 1357|gi|224589822:132669772-133119672 Homo sapiens chromosome X, GRCh37.p9 Primary Assembly	2e-08	PDR (VT)
22774	HSD	tr|Q5DI11|Q5DI11_SCHJA SJCHGC06780 protein OS=Schistosoma japonicum PE=2 SV=1	7e-15	PDR (HT)
22820	Violin	DNAVaxDB Ag: 466|VO: VO_0011069|gi|323916|gb|AAA43055.1| gag [Feline leukemia virus]	2e-08	PDR (VT)
22873	HSD	Csinesis_UN05791; similar to gi|56757467|gb|AAW26901.1| SJCHGC09144 protein [Schistosoma japonicum] (Evalue:2e-08, identity:51.85) unverified	7e-08	PDR (HT)
22895	HSD	Ptrichosuri_UN0303; similar to gi|324504302|gb|ADY41858.1| DnaJ subfamily C member 3 [Ascaris suum] (Evalue:5e-49, identity:44.59) verified	8e-33	PDR (HT)	NPD	FY952986.1_Dugesia japonica cDNA, clone: Dj_aH_505_O21, 5'end sequence, expressed in adult head.	8e-56	PSR
22922	HSD	Serinaceieuropaei_UN0619; similar to gi|256085750|ref|XP_002579076.1| eukaryotic translation initiation factor 4b/4h [Schistosoma mansoni] (Evalue:1e-25, identity:48.74) verified	4e-06	PDR (HT)
22951	Violin	Protegen: 691|ref|NC_000070.5|NC_000070:150294263-150320210 Mus musculus chromosome 4, reference assembly (C57BL/6J)	9e-28	PDR (VT)
22968	HSD	Egranulosus_UN1090; similar to gi|256077332|ref|XP_002574960.1| thymidine kinase [Schistosoma mansoni] (Evalue:3e-41, identity:45.11) unverified	3e-06	PDR (HT)
23036	HSD	tr|A8NHC7|A8NHC7_BRUMA Potential global transcription activator SNF2L, putative OS=Brugia malayi GN=Bm1_02485 PE=4 SV=1	1e-39	PDR (HT)	NPD	FY959548.1_Dugesia japonica cDNA, clone: Dj_aH_526_O24, 5'end sequence, expressed in adult head.	3e-52	PSR
23046	HSD	Oviverrini_UN0590; similar to gi|256084896|ref|XP_002578661.1| tubulin tyrosine ligase [Schistosoma mansoni] (Evalue:1e-85, identity:69.52) verified	5e-18	PDR (HT)
23060	HSD	Csinesis_UN05206; similar to gi|256079820|ref|XP_002576182.1| hypothetical protein [Schistosoma mansoni] (Evalue:5e-41, identity:29.09) unverified	2e-27	PDR (HT)
23102	HSD	gi|1352102|sp|P01027.2|CO3_MOUSE RecName: Full=Complement C3; AltName: Full=HSE-MSF; Contains: RecName: Full=Complement C3 beta chain; Contains: RecName: Full=Complement C3 alpha chain; Contains: RecName: Full=C3a anaphylatoxin; Contains: RecName: Full=Complement C3b alpha' chain; Contains: RecName: Full=Complement C3c alpha' chain fragment 1; Contains: RecName: Full=Complement C3dg fragment; Con…	2e-06	PDR (HT)
23131	HSD	sp|Q07167|SM16_SCHMA 16 kDa calcium-binding protein OS=Schistosoma mansoni PE=2 SV=1	2e-08	PDR (HT)
23149	HSD	Serinaceieuropaei_UN0412; similar to gi|254587279|emb|CAX83696.1| Gap-Pol polyprotein [Schistosoma japonicum] (Evalue:2e-58, identity:68.18) unverified	5e-21	PDR (HT)
23344	HSD	Csinesis_UN04442; similar to gi|256089054|ref|XP_002580632.1| hypothetical protein [Schistosoma mansoni] (Evalue:8e-06, identity:31.58) unverified	1e-07	PDR (HT)
23352	HSD	tr|A8Q0N2|A8Q0N2_BRUMA Probable coatomer beta' subunit, putative OS=Brugia malayi GN=Bm1_39470 PE=4 SV=1	4e-07	PDR (HT)	NPD	BP190550.1_Dugesia japonica cDNA, clone: 04899_HH,expressed in the head.	3e-17	PSR
23388	HSD	Tsolium_UN6482; similar to gi|256086643|ref|XP_002579506.1| fatty-acid amide hydrolase [Schistosoma mansoni] (Evalue:3e-10, identity:40.74) unverified	5e-07	PDR (HT)
23412	HSD	Oviverrini_UN1478; similar to gi|256089385|ref|XP_002580791.1| hypothetical protein [Schistosoma mansoni] (Evalue:3e-06, identity:43.28) unverified	2e-22	PDR (HT)
23417	HSD	Csinesis_UN06520; similar to gi|256077651|ref|XP_002575115.1| rap1 and [Schistosoma mansoni] (Evalue:1e-64, identity:66.67) verified	3e-07	PDR (HT)
23418	HSD	Csinesis_UN08520; similar to gi|12958095|gb|AAK07485.1| gag-pol polyprotein [Clonorchis sinensis] (Evalue:3e-71, identity:77.72) unverified	2e-13	PDR (HT)
23476	HSD	Hcontortus_UN3876; similar to gi|17550784|ref|NP_510342.1| hypothetical protein C33G3.4 [Caenorhabditis elegans] (Evalue:2e-21, identity:41.54) unverified	9e-07	PDR (HT)
23503	HSD	tr|A8QB20|A8QB20_BRUMA Zinc finger, ZZ type family protein OS=Brugia malayi GN=Bm1_47810 PE=4 SV=1	3e-10	PDR (HT)
23508	HSD	tr|Q7Z1I3|Q7Z1I3_SCHJA L-lactate dehydrogenase OS=Schistosoma japonicum PE=2 SV=1	7e-09	PDR (HT)
23537	HSD	Egranulosus_UN1684; similar to gi|256081424|ref|XP_002576970.1| dynein light chain [Schistosoma mansoni] (Evalue:2e-30, identity:60.82) unverified	8e-08	PDR (HT)
23543	Violin	Virmugen: 249|gi|15607897|ref|NP_215271.1| two component system response transcriptional positive regulator PHOP [Mycobacterium tuberculosis H37Rv]	7e-06	PDR (VT)
23564	HSD	Tcircumcinta_UN1391; similar to gi|324500969|gb|ADY40438.1| Structural maintenance of chromosomes protein 1A [Ascaris suum] (Evalue:2e-50, identity:66.49) unverified	4e-11	PDR (HT)
23589	HSD	Csinesis_UN01503; similar to gi|256070311|ref|XP_002571486.1| saposin containing protein [Schistosoma mansoni] (Evalue:4e-93, identity:34.18) verified	2e-06	PDR (HT)
23693	HSD	Csinesis_UN10346; similar to gi|328724040|ref|XP_001951951.2| PREDICTED (Evalue:5e-34, identity:39.73) unverified	1e-25	PDR (HT)
23704	HSD	Csinesis_UN06480; similar to gi|25147564|ref|NP_741809.1| Beta Carbonic Anhydrase family member (bca-1) [Caenorhabditis elegans] (Evalue:1e-12, identity:32.03) unverified	4e-24	PDR (HT)	NPD	DN304814.1_PL05006B2E01 cDNA from sexually maturehermaphodites Schmidtea mediterranea cDNA 3', mRNA sequence.	3e-10	PSR
23778	HSD	Serinaceieuropaei_UN1106; similar to gi|239937595|gb|ACS35603.1| Stefin-1 [Fasciola gigantica] (Evalue:6e-19, identity:47.47) unverified	2e-11	PDR (HT)
23818	HSD	Serinaceieuropaei_UN0412; similar to gi|254587279|emb|CAX83696.1| Gap-Pol polyprotein [Schistosoma japonicum] (Evalue:2e-58, identity:68.18) unverified	1e-14	PDR (HT)
23918	HSD	tr|A8NKY3|A8NKY3_BRUMA Integrase core domain containing protein (Fragment) OS=Brugia malayi GN=Bm1_04580 PE=4 SV=1	4e-14	PDR (HT)
23922	HSD	Hbacteriophora_UN02291; similar to gi|308503376|ref|XP_003113872.1| hypothetical protein CRE_26133 [Caenorhabditis remanei] (Evalue:2e-112, identity:63.49) unverified	2e-08	PDR (HT)
23968	HSD	Ppacificus_UN10466; similar to gi|308455685|ref|XP_003090356.1| CRE-SFT-1 protein [Caenorhabditis remanei] (Evalue:9e-18, identity:53.76) unverified	2e-11	PDR (HT)	NPD	EE672529.1_SAAH-aab75c09.g1 Agen 0058 Schmidteamediterranea cDNA 5' similar to ref|NP_497657.1| SurFeit homologSFT-1 (sft-1) [Caenorhabditis elegans] gb|AAF39867.1| Hypotheticalprotein H06I04.2 [Caenorhabditi	5e-17	PSR
24055	HSD	Fhepatica_UN466; similar to gi|226470242|emb|CAX70401.1| hypothetical protein [Schistosoma japonicum] (Evalue:9e-16, identity:52.86) unverified	1e-11	PDR (HT)
24186	HSD	Csinesis_UN04986; similar to gi|256079876|ref|XP_002576210.1| calmodulin-binding transcription activator (camta) [Schistosoma mansoni] (Evalue:2e-22, identity:39.67) unverified	2e-14	PDR (HT)
24202	HSD	Csinesis_UN08795;_0_1_492__LEN=492;_translated	7e-07	PDR (HT)
24249	HSD	Csinesis_UN02250;_101_1_737__LEN=737;_translated	2e-09	PDR (HT)
24251	HSD/Violin	Mexpansa_UN0755; similar to gi|115497364|ref|NP_001069560.1| E3 ubiquitin-protein ligase DZIP3 [Bos taurus] (Evalue:1e-10, identity:35.24) verified/Virmugen: 1023|gi|9629267:121626-124946 Human herpesvirus 2, complete genome	0.0000000006/0.000002	PDR (HT)/PDR (VT)	NPD	BW643758.1_Dugesia ryukyuensis mRNA, clone: Dr_sW_028_F11,5' mRNA sequence.	5e-20	PSR
24271	HSD	Serinaceieuropaei_UN0771; similar to gi|256077444|ref|XP_002575014.1| nuclear receptor nhr-48 [Schistosoma mansoni] (Evalue:1e-44, identity:85.71) verified	3e-06	PDR (HT)
24302	HSD	Egranulosus_UN1900;_|_hypothetical protein	8e-07	PDR (HT)
24348	HSD	Ofelineus_UN122; similar to gi|56756058|gb|AAW26207.1| SJCHGC02796 protein [Schistosoma japonicum] (Evalue:6e-11, identity:47.83) unverified	7e-20	PDR (HT)
24601	HSD	tr|A8PVE0|A8PVE0_BRUMA Myosin tail family protein OS=Brugia malayi GN=Bm1_35670 PE=4 SV=1	4e-06	PDR (HT)
24744	HSD	Ofelineus_UN394; similar to gi|20270894|gb|AAM18464.1|AF461710_1 myoglobin [Clonorchis sinensis] (Evalue:2e-53, identity:68.49) verified	6e-12	PDR (HT)
24790	HSD	tr|A8PVE0|A8PVE0_BRUMA Myosin tail family protein OS=Brugia malayi GN=Bm1_35670 PE=4 SV=1	3e-06	PDR (HT)
24907	HSD	Csinesis_UN02675; similar to gi|76154554|gb|AAX26018.2| SJCHGC09595 protein [Schistosoma japonicum] (Evalue:2e-12, identity:29.79) unverified	2e-12	PDR (HT)
24967	HSD	Serinaceieuropaei_UN0917; similar to gi|256083078|ref|XP_002577777.1| serine/threonine protein kinase [Schistosoma mansoni] (Evalue:4e-80, identity:63.32) verified	2e-19	PDR (HT)
25044	HSD	Serinaceieuropaei_UN1386;_25_1_514__LEN=628;_translated	4e-07	PDR (HT)
25100	HSD	Ovolvulus_UN2470;_|_hypothetical protein	6e-06	PDR (HT)
25169	HSD	Mchitwoodi_UN0372; similar to gi|225719536|gb|ACO15614.1| Methyltransferase-like protein 5 [Caligus clemensi] (Evalue:3e-17, identity:44.51) unverified	3e-21	PDR (HT)	NPD	EG413588.1_SAAH-aab12b07.b1 Agen 0058 Schmidteamediterranea cDNA 3' similar to sp|P80467|ADHX_UROHA Alcoholdehydrogenase class III (Glutathione-dependent formaldehydedehydrogenase) (FDH) pir||S68061 alcohol d	0.0006	PSR
25208	HSD	Csinesis_UN10346; similar to gi|328724040|ref|XP_001951951.2| PREDICTED (Evalue:5e-34, identity:39.73) unverified	2e-21	PDR (HT)
25230	HSD	Csinesis_UN04699; similar to gi|76154197|gb|AAX25690.2| SJCHGC04951 protein [Schistosoma japonicum] (Evalue:4e-47, identity:61.24) unverified	1e-09	PDR (HT)
25273	HSD	Csinesis_UN02675; similar to gi|76154554|gb|AAX26018.2| SJCHGC09595 protein [Schistosoma japonicum] (Evalue:2e-12, identity:29.79) unverified	1e-30	PDR (HT)
25305	HSD	tr|Q5DE66|Q5DE66_SCHJA SJCHGC06324 protein OS=Schistosoma japonicum PE=2 SV=1	2e-09	PDR (HT)
25336	HSD	Eparaensei_UN233; similar to gi|256084362|ref|XP_002578399.1| programmed cell death protein [Schistosoma mansoni] (Evalue:8e-11, identity:63.46) unverified	3e-11	PDR (HT)
25451	HSD	Csinesis_UN06114; similar to gi|226478816|emb|CAX72903.1| MAP/microtubule affinity-regulating kinase 3 [Schistosoma japonicum] (Evalue:2e-63, identity:51.79) unverified	3e-26	PDR (HT)
25470	HSD/Violin	tr|A8PJ94|A8PJ94_BRUMA Cell division control protein 2 homolog, putative OS=Brugia malayi GN=Bm1_27420 PE=4 SV=1/DNAVaxDB Ag: 439|VO: VO_0010894|gi|161353778|ref|NP_224303.2| serine/threonine-protein kinase [Chlamydophila pneumoniae CWL029]	1E-31/0.000000003	PDR (HT)/PDR (VT)	NPD	FY929358.1_Dugesia japonica cDNA, clone: Dj_aH_020_H04, 5'end sequence, expressed in adult head.	1e-32	PSR
25517	HSD	tr|A8Q5M6|A8Q5M6_BRUMA SMC proteins Flexible Hinge Domain containing protein OS=Brugia malayi GN=Bm1_43270 PE=4 SV=1	3e-09	PDR (HT)
25536	HSD	Oviverrini_UN0551;_|_hypothetical protein	1e-06	PDR (HT)
25585	HSD	Fgigantica_UN1786;_|_hypothetical protein	6e-15	PDR (HT)
25609	HSD	Fgigantica_UN1269;_|_hypothetical protein	2e-36	PDR (HT)
25643	HSD	tr|A8Q358|A8Q358_BRUMA Protein kinase domain containing protein OS=Brugia malayi GN=Bm1_41795 PE=4 SV=1	1e-08	PDR (HT)	NPD	FY972858.1_Dugesia japonica cDNA, clone: Dj_aH_507_B09.rev,3' end sequence, expressed in adult head.	8e-07	PSR
25661	HSD	Csinesis_UN08520; similar to gi|12958095|gb|AAK07485.1| gag-pol polyprotein [Clonorchis sinensis] (Evalue:3e-71, identity:77.72) unverified	8e-13	PDR (HT)
25683	HSD	Csinesis_UN07760; similar to gi|76155640|gb|AAX26929.2| SJCHGC06403 protein [Schistosoma japonicum] (Evalue:9e-46, identity:58.28) unverified	6e-22	PDR (HT)	NPD	FY965800.1_Dugesia japonica cDNA, clone: Dj_aH_308_O04.rev,3' end sequence, expressed in adult head.	3e-08	PSR
25717	HSD	Csinesis_UN07182;_209_1_684__LEN=810;_translated	1e-47	PDR (HT)
25862	Violin	DNAVaxDB Ag: 613|VO: VO_0011197|gi|221230948:1721442-1734743 Streptococcus pneumoniae ATCC 700669, complete genome	1e-08	PDR (VT)
25902	HSD	Nbrasiliensis_UN0847; similar to gi|221114923|ref|XP_002157757.1| PREDICTED: similar to predicted protein [Hydra magnipapillata] (Evalue:3e-12, identity:44.44) unverified	8e-09	PDR (HT)
25996	HSD	Tsolium_UN5745; similar to gi|226479272|emb|CAX73131.1| Protein DEK [Schistosoma japonicum] (Evalue:2e-20, identity:49.11) unverified	4e-08	PDR (HT)
26025	HSD	Nbrasiliensis_UN0847; similar to gi|221114923|ref|XP_002157757.1| PREDICTED: similar to predicted protein [Hydra magnipapillata] (Evalue:3e-12, identity:44.44) unverified	5e-07	PDR (HT)
26078	HSD	Csinesis_UN06658; similar to gi|76157404|gb|AAX28340.2| SJCHGC03877 protein [Schistosoma japonicum] (Evalue:6e-31, identity:50.30) unverified	2e-44	PDR (HT)
26081	HSD	tr|A8PJM0|A8PJM0_BRUMA Bromodomain containing protein OS=Brugia malayi GN=Bm1_28055 PE=4 SV=1	1e-08	PDR (HT)
26091	HSD	Csinesis_UN02393; similar to gi|56755207|gb|AAW25783.1| SJCHGC01252 protein [Schistosoma japonicum] (Evalue:4e-29, identity:36.32) unverified	2e-20	PDR (HT)
26261	HSD	Fgigantica_UN2596;_|_hypothetical protein	2e-43	PDR (HT)
26289	Violin	DNAVaxDB Ag: 38|VO: VO_0010873|GeneID|2820148 [Bacillus anthracis str. 'Ames Ancestor' ] 149357..151786	1e-15	PDR (VT)
26295	HSD	Serinaceieuropaei_UN1933; similar to gi|256075407|ref|XP_002574011.1| hypothetical protein [Schistosoma mansoni] (Evalue:7e-07, identity:28.95) unverified	2e-12	PDR (HT)
26307	HSD	Csinesis_UN10740;_50_1_533__LEN=533;_translated	1e-14	PDR (HT)
26320	HSD	tr|A8Q0D9|A8Q0D9_BRUMA Leucine Rich Repeat family protein OS=Brugia malayi GN=Bm1_40145 PE=4 SV=1	6e-09	PDR (HT)	NPD	EC614246.1_SAAH-aaa11h08.g1 Agen 0058 Schmidteamediterranea cDNA 5' similar to dbj|BAB85845.1| axonemalleucine-rich repeat protein [Ciona intestinalis], mRNA sequence.	6e-34	PSR
26360	Violin	Virmugen: 934|gi|82699354|ref|YP_413928.1| ABC transporter ATPase [Brucella melitensis biovar Abortus 2308]	5e-06	PDR (VT)
26438	HSD	Csinesis_UN03894; similar to gi|256077530|ref|XP_002575056.1| pcdc2 (programmed cell death protein 2)-related [Schistosoma mansoni] (Evalue:3e-23, identity:32.14) unverified	8e-33	PDR (HT)
26440	HSD	Csinesis_UN08520; similar to gi|12958095|gb|AAK07485.1| gag-pol polyprotein [Clonorchis sinensis] (Evalue:3e-71, identity:77.72) unverified	9e-07	PDR (HT)
26458	HSD	Emultilocaris_UN0596;_|_hypothetical protein	2e-11	PDR (HT)
26503	HSD	tr|Q5C3Z6|Q5C3Z6_SCHJA SJCHGC06202 protein (Fragment) OS=Schistosoma japonicum PE=2 SV=2	9e-16	PDR (HT)
26534	HSD	Csinesis_UN00881; similar to gi|256078399|ref|XP_002575483.1| AMP-activated protein kinase gamma regulatory subunit [Schistosoma mansoni] (Evalue:2e-17, identity:35.66) unverified	5e-27	PDR (HT)
26539	HSD	Csinesis_UN05370; similar to gi|56754144|gb|AAW25261.1| SJCHGC06147 protein [Schistosoma japonicum] (Evalue:2e-37, identity:42.86) unverified	4e-09	PDR (HT)
26584	HSD	Csinesis_UN00836; similar to gi|56758502|gb|AAW27391.1| SJCHGC06088 protein [Schistosoma japonicum] (Evalue:1e-73, identity:66.23) unverified	9e-12	PDR (HT)
26585	HSD	Csinesis_UN01360; similar to gi|256088746|ref|XP_002580486.1| serine/threonine protein kinase [Schistosoma mansoni] (Evalue:2e-41, identity:55.15) verified	1e-19	PDR (HT)
26669	Violin	Protegen: 720|gi|11321597|ref|NP_002244.1| vascular endothelial growth factor receptor 2 precursor [Homo sapiens]	5e-07	PDR (VT)
26733	HSD	Csinesis_UN00022; similar to gi|256070285|ref|XP_002571473.1| hypothetical protein [Schistosoma mansoni] (Evalue:7e-46, identity:37.94) unverified	6e-17	PDR (HT)
26916	HSD	Csinesis_UN11692;_104_1_399__LEN=399;_translated	3e-09	PDR (HT)
26928	HSD	tr|A8Q5M6|A8Q5M6_BRUMA SMC proteins Flexible Hinge Domain containing protein OS=Brugia malayi GN=Bm1_43270 PE=4 SV=1	2e-15	PDR (HT)
26986	HSD	Csinesis_UN09892; similar to gi|56756679|gb|AAW26512.1| SJCHGC03988 protein [Schistosoma japonicum] (Evalue:4e-12, identity:33.85) unverified	5e-08	PDR (HT)
27039	HSD	Q94748	4e-07	PDR (HT)
27129	HSD	Cjaponica_UN3510; similar to gi|308445838|ref|XP_003087031.1| hypothetical protein CRE_20181 [Caenorhabditis remanei] (Evalue:5e-36, identity:80.68) unverified	7e-06	PDR (HT)
27166	HSD	Csinesis_UN05791; similar to gi|56757467|gb|AAW26901.1| SJCHGC09144 protein [Schistosoma japonicum] (Evalue:2e-08, identity:51.85) unverified	4e-08	PDR (HT)
27178	HSD	Csinesis_UN04685;_36_1_444__LEN=444;_minus_strand;_translated	4e-38	PDR (HT)
27360	HSD	Fgigantica_UN2239; similar to gi|256077042|ref|XP_002574817.1| hypothetical protein [Schistosoma mansoni] (Evalue:6e-21, identity:49.52) unverified	1e-42	PDR (HT)
27400	HSD	Csinesis_UN07869; similar to gi|256072191|ref|XP_002572420.1| deoxycytidylate deaminase [Schistosoma mansoni] (Evalue:1e-66, identity:68.79) unverified	3e-10	PDR (HT)
27402	HSD	Csinesis_UN06940;_159_1_913__LEN=2269;_translated	3e-09	PDR (HT)
27451	HSD	tr|A8NIQ8|A8NIQ8_BRUMA Protein kinase domain containing protein (Fragment) OS=Brugia malayi GN=Bm1_03320 PE=4 SV=1	2e-06	PDR (HT)
27510	HSD	Ofelineus_UN457; similar to gi|226475056|emb|CAX71816.1| putative 60S ribosomal protein L6 [Schistosoma japonicum] (Evalue:2e-78, identity:63.52) verified	8e-39	PDR (HT)
27526	HSD	Tsolium_UN0239; similar to gi|256085900|ref|XP_002579148.1| hypothetical protein [Schistosoma mansoni] (Evalue:3e-11, identity:30.11) unverified	9e-07	PDR (HT)
27612	HSD	Csinesis_UN12675; similar to gi|256082013|ref|XP_002577258.1| hypothetical protein [Schistosoma mansoni] (Evalue:5e-38, identity:70.87) unverified	8e-24	PDR (HT)
27721	HSD	tr|A8P4A8|A8P4A8_BRUMA Ubiquitin-protein ligase UBE3B, putative OS=Brugia malayi GN=Bm1_16015 PE=4 SV=1	2e-07	PDR (HT)
27788	HSD	Csinesis_UN08795;_0_1_492__LEN=492;_translated	3e-06	PDR (HT)
27817	HSD	Hcontortus_UN3984; similar to gi|268559370|ref|XP_002637676.1| Hypothetical protein CBG19432 [Caenorhabditis briggsae] (Evalue:4e-54, identity:66.88) unverified	1e-06	PDR (HT)
27869	HSD	Egranulosus_UN1090; similar to gi|256077332|ref|XP_002574960.1| thymidine kinase [Schistosoma mansoni] (Evalue:3e-41, identity:45.11) unverified	2e-49	PDR (HT)
27939	Violin	DNAVaxDB Ag: 712|gi|6679749|ref|NP_032012.1| seprase [Mus musculus]	4e-19	PDR (VT)
27997	HSD	Csinesis_UN03853; similar to gi|256075323|ref|XP_002573969.1| prolyl-tRNA synthetase [Schistosoma mansoni] (Evalue:2e-39, identity:43.16) verified	1e-07	PDR (HT)
28079	HSD	Csinesis_UN00611; similar to gi|256081880|ref|XP_002577195.1| cyclin G2 [Schistosoma mansoni] (Evalue:1e-11, identity:50.81) unverified	7e-10	PDR (HT)
28164	HSD	tr|A8P4A8|A8P4A8_BRUMA Ubiquitin-protein ligase UBE3B, putative OS=Brugia malayi GN=Bm1_16015 PE=4 SV=1	7e-10	PDR (HT)	NPD	FY959464.1_Dugesia japonica cDNA, clone: Dj_aH_526_K20, 5'end sequence, expressed in adult head.	6e-17	PSR
28194	HSD	Marenaria_UN1030; similar to gi|324501849|gb|ADY40819.1| Ubiquitin-like modifier-activating enzyme 1 [Ascaris suum] (Evalue:3e-51, identity:64.60) verified	4e-17	PDR (HT)	NPD	EG416868.1_SAAH-aab54c01.b1 Agen 0058 Schmidteamediterranea cDNA 3' similar to gb|AAH47256.1| similar to ubiquitinactivating enzyme [Xenopus laevis], mRNA sequence.	1e-07	PSR
28213	HSD	tr|Q03528|Q03528_SCHJA 22.6kd tegumental associated antigen OS=Schistosoma japonicum PE=2 SV=1	1e-12	PDR (HT)	NPD	FY933219.1_Dugesia japonica cDNA, clone: Dj_aH_203_D06, 5'end sequence, expressed in adult head.	7e-08	PSR
28231	HSD	Csinesis_UN04230;_100_1_635__LEN=685;_translated	4e-13	PDR (HT)
28266	HSD	tr|A8Q8I0|A8Q8I0_BRUMA Putative uncharacterized protein OS=Brugia malayi GN=Bm1_46160 PE=4 SV=1	3e-07	PDR (HT)	NPD	FY933761.1_Dugesia japonica cDNA, clone: Dj_aH_204_O19, 5'end sequence, expressed in adult head.	2e-10	PSR
28267	HSD	tr|Q5BXB5|Q5BXB5_SCHJA SJCHGC03419 protein (Fragment) OS=Schistosoma japonicum PE=2 SV=2	1e-156	PDR (HT)	NPD	DN299547.1_PL04016A2F03 cDNA from sexually maturehermaphodites Schmidtea mediterranea cDNA 5', mRNA sequence.	1e-76	PSR
28310	HSD	Csinesis_UN01503; similar to gi|256070311|ref|XP_002571486.1| saposin containing protein [Schistosoma mansoni] (Evalue:4e-93, identity:34.18) verified	1e-39	PDR (HT)	NPD	BW643881.1_Dugesia ryukyuensis mRNA, clone: Dr_sW_028_L10,5' mRNA sequence.	1e-15	PSR
28311	HSD	Serinaceieuropaei_UN0650; similar to gi|122059589|sp|Q5BX25.2|SJ965_SCHJA RecName (Evalue:5e-12, identity:54.24) unverified	1e-16	PDR (HT)
28345	HSD	Csinesis_UN01202;_64_1_601__LEN=739;_translated	3e-07	PDR (HT)
28358	HSD	Csinesis_UN08100;_137_21_589__LEN=589;_translated	3e-08	PDR (HT)
28507	HSD	Csinesis_UN00984;_48_1_412__LEN=668;_translated	2e-10	PDR (HT)
28552	HSD	Pwestermani_UN021; similar to gi|60651772|gb|AAX32917.1| vitelline protein Vit36 [Paragonimus westermani] (Evalue:1e-129, identity:100.00) unverified	3e-30	PDR (HT)
28568	HSD	Csinesis_UN12535; similar to gi|256073668|ref|XP_002573151.1| DEAD box ATP-dependent RNA helicase [Schistosoma mansoni] (Evalue:2e-51, identity:48.95) verified	8e-13	PDR (HT)
28891	HSD	Fgigantica_UN1535; similar to gi|256073057|ref|XP_002572849.1| malate dehydrogenase [Schistosoma mansoni] (Evalue:1e-49, identity:70.08) verified	2e-15	PDR (HT)
28928	HSD	Ovolvulus_UN0353; similar to gi|315454011|ref|YP_004074281.1| hypothetical protein HFELIS_16070 [Helicobacter felis ATCC 49179] (Evalue:1e-10, identity:54.43) unverified	3e-07	PDR (HT)
28976	HSD	Xindex_UN2737; similar to gi|170585215|ref|XP_001897381.1| Kinase associated domain 1 family protein [Brugia malayi] (Evalue:3e-44, identity:95.45) unverified	3e-06	PDR (HT)	NPD	AY067123.1_Schmidtea mediterranea clone HB.19.11a unknownmRNA sequence.	4e-05	PSR
29036	HSD	Csinesis_UN00954; similar to gi|256078753|ref|XP_002575659.1| SmIrV1 protein [Schistosoma mansoni] (Evalue:1e-86, identity:62.36) verified	2e-13	PDR (HT)
29134	HSD	Mhapla_UN00484; similar to gi|308478215|ref|XP_003101319.1| CRE-NBET-1 protein [Caenorhabditis remanei] (Evalue:5e-20, identity:55.91) unverified	3e-06	PDR (HT)
29186	HSD	Csinesis_UN08520; similar to gi|12958095|gb|AAK07485.1| gag-pol polyprotein [Clonorchis sinensis] (Evalue:3e-71, identity:77.72) unverified	8e-15	PDR (HT)
29256	HSD	tr|A8PTX2|A8PTX2_BRUMA Probable ATP-dependent RNA helicase A, putative OS=Brugia malayi GN=Bm1_34210 PE=4 SV=1	2e-07	PDR (HT)
29299	HSD	Csinesis_UN07021;_171_265_537__LEN=612;_translated	2e-10	PDR (HT)
29328	HSD	Fgigantica_UN0016; similar to gi|59895953|gb|AAX11352.1| myoglobin 1 [Paragonimus westermani] (Evalue:8e-29, identity:50.78) verified	4e-11	PDR (HT)
29372	HSD	tr|A8Q0A4|A8Q0A4_BRUMA Carboxyl transferase domain containing protein OS=Brugia malayi GN=Bm1_40045 PE=4 SV=1	3e-06	PDR (HT)
29413	HSD	Csinesis_UN08520; similar to gi|12958095|gb|AAK07485.1| gag-pol polyprotein [Clonorchis sinensis] (Evalue:3e-71, identity:77.72) unverified	2e-07	PDR (HT)
29444	HSD	Serinaceieuropaei_UN1388; similar to gi|56759422|gb|AAW27851.1| SJCHGC02198 protein [Schistosoma japonicum] (Evalue:3e-17, identity:51.90) unverified	6e-13	PDR (HT)
29462	HSD	tr|A8PCE4|A8PCE4_BRUMA SWIB/MDM2 domain containing protein OS=Brugia malayi GN=Bm1_21885 PE=4 SV=1	3e-06	PDR (HT)
29535	HSD	Fgigantica_UN1990; similar to gi|256071622|ref|XP_002572138.1| hypothetical protein [Schistosoma mansoni] (Evalue:3e-25, identity:36.98) unverified	6e-34	PDR (HT)
29614	HSD	sp|P35661|GST27_SCHMA Glutathione S-transferase class-mu 26 kDa isozyme OS=Schistosoma mansoni PE=2 SV=1	1e-13	PDR (HT)
29734	HSD	Tsolium_UN8205; similar to gi|256079458|ref|XP_002576004.1| m-phase inducer phosphatase(cdc25) [Schistosoma mansoni] (Evalue:4e-31, identity:50.38) verified	7e-09	PDR (HT)
29768	HSD	tr|A8PVB9|A8PVB9_BRUMA Putative uncharacterized protein OS=Brugia malayi GN=Bm1_35595 PE=4 SV=1	1e-57	PDR (HT)	NPD	EG354388.1_SAAH-aac80b11.g1 Agen 0058 Schmidteamediterranea cDNA 5' similar to ref|NP_495749.1| GTPase of MMR1/HSR1type (62.3 kD) [Caenorhabditis elegans] pir|T23172 hypotheticalprotein K01C8.9 - Caenorhabdit	1e-25	PSR
29868	HSD	Csinesis_UN02481; similar to gi|226483483|emb|CAX74042.1| nuclear transcription factor-Y gamma [Schistosoma japonicum] (Evalue:1e-13, identity:57.29) unverified	2e-24	PDR (HT)
29919	HSD	Egranulosus_UN1051; similar to gi|256077802|ref|XP_002575189.1| palmitoyl-protein thioesterase [Schistosoma mansoni] (Evalue:1e-38, identity:47.62) unverified	9e-10	PDR (HT)
30052	HSD	tr|A8Q2K1|A8Q2K1_BRUMA Cadherin domain containing protein OS=Brugia malayi GN=Bm1_41340 PE=4 SV=1	6e-07	PDR (HT)
30084	HSD	Csinesis_UN03115; similar to gi|256086070|ref|XP_002579229.1| hypothetical protein [Schistosoma mansoni] (Evalue:1e-35, identity:52.14) unverified	2e-12	PDR (HT)
30144	HSD	Serinaceieuropaei_UN0412; similar to gi|254587279|emb|CAX83696.1| Gap-Pol polyprotein [Schistosoma japonicum] (Evalue:2e-58, identity:68.18) unverified	3e-20	PDR (HT)
30164	HSD	Bmucronatus_UN0215; similar to gi|268557018|ref|XP_002636498.1| Hypothetical protein CBG23171 [Caenorhabditis briggsae] (Evalue:2e-46, identity:75.21) unverified	7e-07	PDR (HT)
30165	HSD	tr|Q7Z1I3|Q7Z1I3_SCHJA L-lactate dehydrogenase OS=Schistosoma japonicum PE=2 SV=1	3e-10	PDR (HT)
30184	HSD	Csinesis_UN07990; similar to gi|256075297|ref|XP_002573956.1| hypothetical protein [Schistosoma mansoni] (Evalue:3e-14, identity:31.91) unverified	8e-15	PDR (HT)
30404	HSD	Csinesis_UN08344; similar to gi|256087826|ref|XP_002580064.1| hypothetical protein [Schistosoma mansoni] (Evalue:2e-35, identity:51.82) unverified	1e-42	PDR (HT)
30430	HSD	Psuperbus_UN0741; similar to gi|189353846|ref|YP_001949473.1| hypothetical protein BMULJ_05098 [Burkholderia multivorans ATCC 17616] (Evalue:5e-20, identity:83.05) unverified	2e-10	PDR (HT)
30472	HSD	Csinesis_UN09558; similar to gi|226469064|emb|CAX70011.1| hypothetical protein [Schistosoma japonicum] (Evalue:4e-09, identity:50.85) unverified	4e-19	PDR (HT)
30489	HSD	Fhepatica_UN095; similar to gi|256074137|ref|XP_002573383.1| hypothetical protein [Schistosoma mansoni] (Evalue:1e-09, identity:36.96) unverified	1e-12	PDR (HT)
30563	HSD	Cbrenneri_UN10564; similar to gi|1669619|dbj|BAA13699.1| EMB-5 [Caenorhabditis briggsae] (Evalue:3e-31, identity:71.91) unverified	3e-06	PDR (HT)
30630	HSD	Sratti_UN05294; similar to gi|145348682|ref|XP_001418774.1| Ribosomal protein L37, component of cytosolic 80S ribosome and 60S large subunit [Ostreococcus lucimarinus CCE9901] (Evalue:5e-16, identity:64.20) unverified	6e-20	PDR (HT)	NPD	BP187009.1_Dugesia japonica cDNA, clone: 00792_HH,expressed in the head.	6e-09	PSR
30651	HSD	tr|A8Q7A9|A8Q7A9_BRUMA Ryanodine Receptor TM 4-6 family protein OS=Brugia malayi GN=Bm1_45145 PE=4 SV=1	2e-06	PDR (HT)
30787	HSD	Csinesis_UN04685;_36_1_444__LEN=444;_minus_strand;_translated	8e-34	PDR (HT)
30804	HSD	Grostochiensis_UN1713; similar to gi|268575660|ref|XP_002642809.1| Hypothetical protein CBG21205 [Caenorhabditis briggsae] (Evalue:1e-55, identity:68.32) unverified	9e-10	PDR (HT)
30919	HSD	Csinesis_UN07990; similar to gi|256075297|ref|XP_002573956.1| hypothetical protein [Schistosoma mansoni] (Evalue:3e-14, identity:31.91) unverified	2e-08	PDR (HT)
30951	HSD	Csinesis_UN03639; similar to gi|256071642|ref|XP_002572148.1| hypothetical protein [Schistosoma mansoni] (Evalue:4e-06, identity:47.27) unverified	4e-12	PDR (HT)
31000	HSD	tr|A8NQ12|A8NQ12_BRUMA Putative uncharacterized protein OS=Brugia malayi GN=Bm1_07345 PE=4 SV=1	5e-08	PDR (HT)
31052	HSD	Csinesis_UN11905;_-32_1_383__LEN=383;_translated	1e-21	PDR (HT)
31073	HSD	tr|Q5DAN5|Q5DAN5_SCHJA SJCHGC01391 protein OS=Schistosoma japonicum PE=2 SV=1	3e-23	PDR (HT)
31152	HSD	Oviverrini_UN1621; similar to gi|256083480|ref|XP_002577971.1| hypothetical protein [Schistosoma mansoni] (Evalue:1e-13, identity:50.62) unverified	4e-08	PDR (HT)
31197	HSD	Tsolium_UN4897; similar to gi|256081603|ref|XP_002577058.1| serine/threonine protein kinase [Schistosoma mansoni] (Evalue:7e-21, identity:35.47) unverified	3e-11	PDR (HT)
31264	HSD	Tsolium_UN6596; similar to gi|256083072|ref|XP_002577774.1| protein kinase [Schistosoma mansoni] (Evalue:2e-08, identity:43.94) unverified	2e-13	PDR (HT)
31423	HSD	Psuperbus_UN0741; similar to gi|189353846|ref|YP_001949473.1| hypothetical protein BMULJ_05098 [Burkholderia multivorans ATCC 17616] (Evalue:5e-20, identity:83.05) unverified	3e-08	PDR (HT)
31568	HSD	Csinesis_UN06333; similar to gi|226486890|emb|CAX74522.1| 5'-nucleotidase [Schistosoma japonicum] (Evalue:7e-100, identity:57.84) unverified	5e-08	PDR (HT)
31661	Violin	Protegen: 705|ref|NC_000005.9|:1253281-1295161 Homo sapiens chromosome 5, GRCh37 primary reference assembly	5e-62	PDR (VT)
31736	HSD	sp|P12812|P40_SCHMA Major egg antigen OS=Schistosoma mansoni PE=2 SV=1	5e-56	PDR (HT)	NPD	DN303617.1_PL05003B1D07 cDNA from sexually maturehermaphodites Schmidtea mediterranea cDNA 3', mRNA sequence.	3e-36	PSR
31753	HSD	tr|Q5D8H8|Q5D8H8_SCHJA SJCHGC01511 protein OS=Schistosoma japonicum PE=2 SV=1	8e-06	PDR (HT)
31876	HSD	Csinesis_UN02787; similar to gi|256052058|ref|XP_002569596.1| nucleolar complex protein [Schistosoma mansoni] (Evalue:1e-24, identity:41.29) unverified	1e-12	PDR (HT)
31907	HSD	Csinesis_UN01992; similar to gi|257206598|emb|CAX82927.1| glycerol-3-phosphate dehydrogenase [Schistosoma japonicum] (Evalue:7e-97, identity:57.45) verified	2e-16	PDR (HT)
31994	HSD	tr|A8PVE0|A8PVE0_BRUMA Myosin tail family protein OS=Brugia malayi GN=Bm1_35670 PE=4 SV=1	4e-10	PDR (HT)	NPD	EE281388.1_SAAH-aaa92e06.g1 Agen 0058 Schmidteamediterranea cDNA 5', mRNA sequence.	3e-07	PSR
32042	HSD	tr|A8P4F7|A8P4F7_BRUMA Acetylcholine regulator unc-18, putative OS=Brugia malayi GN=Bm1_16115 PE=4 SV=1	5e-06	PDR (HT)
32061	HSD	Emultilocaris_UN0503; similar to gi|56756442|gb|AAW26394.1| SJCHGC03175 protein [Schistosoma japonicum] (Evalue:8e-06, identity:43.59) unverified	1e-06	PDR (HT)
32165	HSD	Bmucronatus_UN0949; similar to gi|330844626|ref|XP_003294220.1| hypothetical protein DICPUDRAFT_84709 [Dictyostelium purpureum] (Evalue:7e-10, identity:36.84) unverified	3e-07	PDR (HT)
32242	Violin	DNAVaxDB Ag: 720|gi|11321597|ref|NP_002244.1| vascular endothelial growth factor receptor 2 precursor [Homo sapiens]	3e-07	PDR (VT)
32280	HSD	sp|Q07167|SM16_SCHMA 16 kDa calcium-binding protein OS=Schistosoma mansoni PE=2 SV=1	3e-06	PDR (HT)
32325	HSD	Csinesis_UN12535; similar to gi|256073668|ref|XP_002573151.1| DEAD box ATP-dependent RNA helicase [Schistosoma mansoni] (Evalue:2e-51, identity:48.95) verified	4e-09	PDR (HT)
32405	HSD	tr|A8Q5M6|A8Q5M6_BRUMA SMC proteins Flexible Hinge Domain containing protein OS=Brugia malayi GN=Bm1_43270 PE=4 SV=1	1e-25	PDR (HT)
32409	HSD	tr|Q5D9W0|Q5D9W0_SCHJA SJCHGC09482 protein OS=Schistosoma japonicum PE=2 SV=1	7e-06	PDR (HT)
32417	HSD	Cbrenneri_UN02011; similar to gi|309362575|emb|CAP27873.2| hypothetical protein CBG_07954 [Caenorhabditis briggsae AF16] (Evalue:4e-103, identity:89.05) unverified	1e-06	PDR (HT)
32532	HSD	tr|Q5BS30|Q5BS30_SCHJA SJCHGC06537 protein OS=Schistosoma japonicum PE=4 SV=1	2e-10	PDR (HT)
32534	HSD	Csinesis_UN07006;_136_1_498__LEN=1257;_translated	1e-22	PDR (HT)
32565	HSD	Csinesis_UN02853;_-20_1_783__LEN=783;_minus_strand;_translated	9e-15	PDR (HT)
32574	HSD	Csinesis_UN07753; similar to gi|256052146|ref|XP_002569638.1| protein disulfide-isomerase [Schistosoma mansoni] (Evalue:3e-47, identity:53.01) unverified	7e-67	PDR (HT)
32745	HSD	Fhepatica_UN013; similar to gi|222820541|gb|ACM67632.1| cathepsin 2L [Fasciola hepatica] (Evalue:0.0, identity:96.93) verified	2e-14	PDR (HT)
32835	HSD	Bmalayi_UN02078; similar to gi|254554240|gb|ACT67485.1| MHC class II antigen [Mastomys natalensis] (Evalue:3e-108, identity:82.76) unverified	7e-13	PDR (HT)
32881	HSD	Csinesis_UN07073;_26_1_188__LEN=188;_translated	4e-16	PDR (HT)
32927	HSD	Egranulosus_UN0663; similar to gi|256070917|ref|XP_002571788.1| hypothetical protein [Schistosoma mansoni] (Evalue:5e-16, identity:46.51) unverified	2e-20	PDR (HT)
32934	HSD	Csinesis_UN03037; similar to gi|226468242|emb|CAX69798.1| hypothetical protein [Schistosoma japonicum] (Evalue:2e-13, identity:37.43) unverified	3e-20	PDR (HT)
32936	HSD	Fgigantica_UN2652; similar to gi|41152538|gb|AAR99518.1| cathepsin L protein [Fasciola hepatica] (Evalue:3e-40, identity:95.12) verified	1e-08	PDR (HT)
32944	HSD	tr|A8P4G8|A8P4G8_BRUMA Protein-tyrosine phosphatase containing protein OS=Brugia malayi GN=Bm1_16155 PE=4 SV=1	5e-07	PDR (HT)	NPD	EE284227.1_SAAH-aab40g08.g1 Agen 0058 Schmidteamediterranea cDNA 5' similar to gb|AAM28342.1| LAR [Culicoidessonorensis], mRNA sequence.	3e-16	PSR
32945	HSD	tr|A8QEH1|A8QEH1_BRUMA Glycosyl transferase, group 2 family protein OS=Brugia malayi GN=Bm1_51265 PE=4 SV=1	2e-24	PDR (HT)	NPD	BW638812.1_Dugesia ryukyuensis mRNA, clone: Dr_sW_012_M13,5' mRNA sequence.	6e-22	PSR
32948	HSD	Egranulosus_UN1096; similar to Schistosoma_mansoni|Smp_scaff000178|Smp_154930|Annotation|Schistosoma_mansoni_Sanger_TIGR|(protein (Evalue:2e-07, identity:28.47) unverified	1e-06	PDR (HT)
32974	HSD	Csinesis_UN08990; similar to gi|256084558|ref|XP_002578495.1| exostosin-3 [Schistosoma mansoni] (Evalue:3e-25, identity:54.90) unverified	2e-11	PDR (HT)
32989	HSD	Fhepatica_UN095; similar to gi|256074137|ref|XP_002573383.1| hypothetical protein [Schistosoma mansoni] (Evalue:1e-09, identity:36.96) unverified	1e-35	PDR (HT)
33052	HSD	Serinaceieuropaei_UN0252; similar to gi|147900293|ref|NP_001079665.1| similar to fatty acid Coenzyme A ligase [Xenopus laevis] (Evalue:8e-35, identity:37.56) unverified	2e-10	PDR (HT)
33056	HSD	Aavanae_UN1714; similar to gi|270017017|gb|EFA13463.1| hypothetical protein TcasGA2_TC005063 [Tribolium castaneum] (Evalue:2e-27, identity:43.08) unverified	2e-06	PDR (HT)
33113	HSD	Egranulosus_UN1257; similar to gi|56758398|gb|AAW27339.1| SJCHGC06345 protein [Schistosoma japonicum] (Evalue:6e-52, identity:67.33) unverified	2e-08	PDR (HT)
33203	HSD	tr|B3GUW7|B3GUW7_SCHJA Putative uncharacterized protein OS=Schistosoma japonicum PE=2 SV=1	2e-19	PDR (HT)
33279	HSD	Csinesis_UN03713; similar to gi|291388914|ref|XP_002710941.1| PREDICTED (Evalue:3e-36, identity:53.76) verified	2e-20	PDR (HT)
33280	HSD	tr|A8Q644|A8Q644_BRUMA FAT domain containing protein OS=Brugia malayi GN=Bm1_43835 PE=4 SV=1	1e-07	PDR (HT)
33294	HSD	tr|A8P069|A8P069_BRUMA 3' exoribonuclease family, domain 1 containing protein OS=Brugia malayi GN=Bm1_13250 PE=4 SV=1	4e-09	PDR (HT)
33307	HSD	Csinesis_UN08520; similar to gi|12958095|gb|AAK07485.1| gag-pol polyprotein [Clonorchis sinensis] (Evalue:3e-71, identity:77.72) unverified	1e-10	PDR (HT)
33377	HSD	Csinesis_UN03713; similar to gi|291388914|ref|XP_002710941.1| PREDICTED (Evalue:3e-36, identity:53.76) verified	2e-19	PDR (HT)
33385	HSD	Fhepatica_UN419;_|_hypothetical protein	3e-74	PDR (HT)
33496	HSD	Oviverrini_UN0162; similar to gi|23428571|gb|AAL23712.1| vitelline B precursor protein [Opisthorchis viverrini] (Evalue:9e-121, identity:100.00) unverified	6e-15	PDR (HT)
33509	HSD	tr|Q86FX4|Q86FX4_SCHJA Ubiquitin-activating enzyme E (Fragment) OS=Schistosoma japonicum PE=2 SV=2	9e-13	PDR (HT)
33529	HSD	Emultilocaris_UN0084; similar to gi|56752687|gb|AAW24557.1| SJCHGC09252 protein [Schistosoma japonicum] (Evalue:8e-34, identity:50.33) unverified	1e-11	PDR (HT)
33623	HSD	Xindex_UN2444; similar to gi|291226854|ref|XP_002733405.1| PREDICTED: RWD domain containing 2B-like [Saccoglossus kowalevskii] (Evalue:2e-20, identity:35.21) unverified	2e-14	PDR (HT)
33714	HSD	Egranulosus_UN0280;_|_hypothetical protein	1e-07	PDR (HT)
33750	HSD	P09792	8e-14	PDR (HT)
33847	HSD	tr|A8P069|A8P069_BRUMA 3' exoribonuclease family, domain 1 containing protein OS=Brugia malayi GN=Bm1_13250 PE=4 SV=1	3e-07	PDR (HT)
33906	HSD	Csinesis_UN08520; similar to gi|12958095|gb|AAK07485.1| gag-pol polyprotein [Clonorchis sinensis] (Evalue:3e-71, identity:77.72) unverified	1e-06	PDR (HT)
33919	HSD	tr|Q5BSG7|Q5BSG7_SCHJA SJCHGC04345 protein (Fragment) OS=Schistosoma japonicum PE=2 SV=2	6e-09	PDR (HT)
33933	HSD	Csinesis_UN04444;_88_1_763__LEN=763;_translated	8e-09	PDR (HT)
33934	HSD	Tsolium_UN8155; similar to gi|256086074|ref|XP_002579231.1| rna polymerase III (DNA directed) 39kD subunit-related [Schistosoma mansoni] (Evalue:5e-25, identity:51.75) unverified	2e-36	PDR (HT)
33936	HSD	Egranulosus_UN2582; similar to gi|256087192|ref|XP_002579759.1| hypothetical protein [Schistosoma mansoni] (Evalue:4e-26, identity:45.80) unverified	2e-10	PDR (HT)
34136	HSD	tr|A8NSA4|A8NSA4_BRUMA tRNA (5-methylaminomethyl-2-thiouridylate)-methyltransferase, putative OS=Brugia malayi GN=Bm1_08740 PE=4 SV=1	6e-08	PDR (HT)
34143	HSD	Csinesis_UN00374; similar to gi|56755040|gb|AAW25700.1| SJCHGC00891 protein [Schistosoma japonicum] (Evalue:4e-51, identity:48.83) unverified	3e-49	PDR (HT)
34154	HSD	tr|A8NDV1|A8NDV1_BRUMA Myosin heavy chain, nonmuscle type 1, putative OS=Brugia malayi GN=Bm1_00655 PE=4 SV=1	9e-06	PDR (HT)
34165	HSD	tr|A8PGZ5|A8PGZ5_BRUMA Leucyl-tRNA synthetase, putative OS=Brugia malayi GN=Bm1_25205 PE=4 SV=1	5e-06	PDR (HT)
34360	HSD	Csinesis_UN11857; similar to gi|256078635|ref|XP_002575600.1| cadherin [Schistosoma mansoni] (Evalue:2e-54, identity:53.67) verified	1e-06	PDR (HT)
34364	HSD	Ofelineus_UN394; similar to gi|20270894|gb|AAM18464.1|AF461710_1 myoglobin [Clonorchis sinensis] (Evalue:2e-53, identity:68.49) verified	1e-25	PDR (HT)
34573	HSD	Serinaceieuropaei_UN1609; similar to gi|256078717|ref|XP_002575641.1| plexin [Schistosoma mansoni] (Evalue:3e-34, identity:53.96) unverified	1e-06	PDR (HT)
34645	HSD	Csinesis_UN05312; similar to gi|256070148|ref|XP_002571407.1| hypothetical protein [Schistosoma mansoni] (Evalue:4e-06, identity:31.82) unverified	7e-34	PDR (HT)
34689	HSD	Csinesis_UN06986; similar to gi|56753748|gb|AAW25071.1| SJCHGC06340 protein [Schistosoma japonicum] (Evalue:7e-17, identity:34.95) unverified	2e-24	PDR (HT)
34701	HSD	Csinesis_UN07296; similar to gi|115654611|ref|XP_001203172.1| PREDICTED: similar to RP1-70A9.1, partial [Strongylocentrotus purpuratus] (Evalue:8e-07, identity:41.18) unverified	4e-10	PDR (HT)
34704	HSD	Cjaponica_UN3124; similar to gi|268530448|ref|XP_002630350.1| Hypothetical protein CBG04280 [Caenorhabditis briggsae] (Evalue:0.0, identity:93.21) verified	3e-20	PDR (HT)	NPD	DN291883.1_PL030009A10C05 cDNA from sexually maturehermaphodites Schmidtea mediterranea cDNA 5', mRNA sequence.	2e-08	PSR
34754	HSD	Tsolium_UN6315; similar to gi|256080614|ref|XP_002576574.1| gamma-soluble nsf attachment protein (snap) [Schistosoma mansoni] (Evalue:6e-06, identity:37.00) unverified	8e-06	PDR (HT)
34810	HSD	Tsolium_UN7548; similar to gi|256079775|ref|XP_002576160.1| hypothetical protein [Schistosoma mansoni] (Evalue:1e-43, identity:69.17) unverified	4e-14	PDR (HT)
34839	HSD	Fhepatica_UN389; similar to gi|256087610|ref|XP_002579959.1| hypothetical protein [Schistosoma mansoni] (Evalue:7e-50, identity:72.44) verified	8e-12	PDR (HT)	NPD	BP187852.1_Dugesia japonica cDNA, clone: 00051_HH,expressed in the head.	3e-14	PSR
34841	HSD	tr|A8PTX2|A8PTX2_BRUMA Probable ATP-dependent RNA helicase A, putative OS=Brugia malayi GN=Bm1_34210 PE=4 SV=1	2e-06	PDR (HT)
34847	HSD	Csinesis_UN04211; similar to gi|256069458|ref|XP_002571151.1| hypothetical protein [Schistosoma mansoni] (Evalue:2e-41, identity:67.52) unverified	5e-70	PDR (HT)
34867	HSD	Tsolium_UN2191; similar to gi|226472434|emb|CAX77253.1| carbonyl reductase 1 [Schistosoma japonicum] (Evalue:5e-57, identity:47.79) verified	1e-10	PDR (HT)
34876	HSD	Pwestermani_UN183; similar to gi|56718883|gb|AAW28152.1| westerpain-10 [Paragonimus westermani] (Evalue:8e-145, identity:99.21) verified	1e-09	PDR (HT)
34888	HSD	Cbrenneri_UN02011; similar to gi|309362575|emb|CAP27873.2| hypothetical protein CBG_07954 [Caenorhabditis briggsae AF16] (Evalue:4e-103, identity:89.05) unverified	2e-18	PDR (HT)	NPD	DN292546.1_PL030011A10E10 cDNA from sexually maturehermaphodites Schmidtea mediterranea cDNA 5', mRNA sequence.	4e-15	PSR
35030	HSD	Csinesis_UN08539;_77_341_711__LEN=711;_translated	9e-39	PDR (HT)
35050	HSD	Egranulosus_UN1314; similar to gi|256075757|ref|XP_002574183.1| DEAD box ATP-dependent RNA helicase [Schistosoma mansoni] (Evalue:5e-10, identity:28.87) unverified	1e-20	PDR (HT)
35125	HSD	tr|A8QHN4|A8QHN4_BRUMA CG14616-PC, putative OS=Brugia malayi GN=Bm1_57300 PE=4 SV=1	6e-06	PDR (HT)
35188	HSD	Csinesis_UN00948; similar to gi|256062342|ref|XP_002570320.1| hypothetical protein [Schistosoma mansoni] (Evalue:4e-95, identity:56.06) verified	5e-10	PDR (HT)
35207	HSD	Hbacteriophora_UN05505; similar to gi|17509225|ref|NP_491855.1| Nuclear Pore complex Protein family member (npp-12) [Caenorhabditis elegans] (Evalue:1e-77, identity:67.77) verified	7e-09	PDR (HT)
35227	HSD	tr|Q9XTB4|Q9XTB4_CAEEL Protein VF13D12L.3, confirmed by transcript evidence OS=Caenorhabditis elegans GN=VF13D12L.3 PE=2 SV=1	1e-06	PDR (HT)
35228	HSD	Fhepatica_UN389; similar to gi|256087610|ref|XP_002579959.1| hypothetical protein [Schistosoma mansoni] (Evalue:7e-50, identity:72.44) verified	6e-11	PDR (HT)
35260	HSD	Dviviparus_UN0353; similar to gi|268579831|ref|XP_002644898.1| C. briggsae CBR-ETS-4 protein [Caenorhabditis briggsae] (Evalue:6e-60, identity:51.60) verified	8e-12	PDR (HT)	NPD	DN314473.1_PL06018A2G05 cDNA from juvenile hermaphoditesSchmidtea mediterranea cDNA 5', mRNA sequence.	5e-06	PSR
35391	HSD	Csinesis_UN09954; similar to gi|256075753|ref|XP_002574181.1| exocyst componenet sec8 [Schistosoma mansoni] (Evalue:2e-37, identity:54.03) unverified	3e-42	PDR (HT)
35503	HSD	Csinesis_UN01309; similar to Schistosoma_mansoni|Smp_scaff000610|Smp_175870.2|Annotation|Schistosoma_mansoni_Sanger_TIGR|(protein (Evalue:2e-06, identity:33.33) unverified	5e-15	PDR (HT)
35548	Violin	Protegen: 465|VO: VO_0011068|gi|9630709|ref|NP_047256.1| Env polyprotein [Feline leukemia virus]	6e-07	PDR (VT)
35593	HSD	Csinesis_UN08520; similar to gi|12958095|gb|AAK07485.1| gag-pol polyprotein [Clonorchis sinensis] (Evalue:3e-71, identity:77.72) unverified	7e-09	PDR (HT)
35748	HSD	gi|149046926|gb|EDL99674.1| prolyl endopeptidase [Rattus norvegicus]	1e-12	PDR (HT)
35753	HSD	Csinesis_UN02683; similar to gi|256089089|ref|XP_002580649.1| protein phosphatase inhibitor [Schistosoma mansoni] (Evalue:1e-22, identity:47.65) unverified	7e-06	PDR (HT)
35767	Violin	DNAVaxDB Ag: 1357|gi|224589822:132669772-133119672 Homo sapiens chromosome X, GRCh37.p9 Primary Assembly	2e-09	PDR (VT)
35923	HSD	Acaninum_UN02979; similar to gi|17540630|ref|NP_502137.1| hypothetical protein F54E12.2 [Caenorhabditis elegans] (Evalue:2e-55, identity:47.90) verified	3e-06	PDR (HT)
36007	HSD	Bmalayi_UN09419; similar to gi|170596634|ref|XP_001902838.1| Prion-like- [Brugia malayi] (Evalue:7e-94, identity:82.38) verified	7e-06	PDR (HT)
36028	HSD	tr|A8PPT7|A8PPT7_BRUMA RNA recognition motif containing protein, putative OS=Brugia malayi GN=Bm1_31055 PE=4 SV=1	1e-11	PDR (HT)
36082	HSD	Csinesis_UN12368; similar to gi|256076098|ref|XP_002574351.1| hexaprenyldihydroxybenzoate methyltransferase [Schistosoma mansoni] (Evalue:5e-45, identity:53.46) unverified	5e-08	PDR (HT)
36161	HSD	Serinaceieuropaei_UN0650; similar to gi|122059589|sp|Q5BX25.2|SJ965_SCHJA RecName (Evalue:5e-12, identity:54.24) unverified	9e-15	PDR (HT)
36240	HSD	Csinesis_UN08520; similar to gi|12958095|gb|AAK07485.1| gag-pol polyprotein [Clonorchis sinensis] (Evalue:3e-71, identity:77.72) unverified	3e-16	PDR (HT)
36294	HSD	Csinesis_UN02980;_78_1_419__LEN=531;_translated	2e-17	PDR (HT)
36306	HSD	Fgigantica_UN0016; similar to gi|59895953|gb|AAX11352.1| myoglobin 1 [Paragonimus westermani] (Evalue:8e-29, identity:50.78) verified	6e-22	PDR (HT)
36379	HSD	Csinesis_UN04774; similar to gi|260801771|ref|XP_002595769.1| hypothetical protein BRAFLDRAFT_200305 [Branchiostoma floridae] (Evalue:9e-44, identity:61.65) unverified	7e-07	PDR (HT)	NPD	FY931373.1_Dugesia japonica cDNA, clone: Dj_aH_121124_O07,5' end sequence, expressed in adult head.	2e-69	PSR
36567	HSD	Egranulosus_UN0029; similar to gi|256083603|ref|XP_002578031.1| peptidylprolyl isomerase [Schistosoma mansoni] (Evalue:3e-14, identity:62.90) unverified	7e-20	PDR (HT)
36609	HSD	Csinesis_UN03803; similar to gi|256083707|ref|XP_002578081.1| platelet binding protein-related [Schistosoma mansoni] (Evalue:4e-83, identity:73.49) unverified	4e-10	PDR (HT)
36628	HSD	tr|Q21408|Q21408_CAEEL Spectrin protein 1 OS=Caenorhabditis elegans GN=spc-1 PE=2 SV=1	5e-06	PDR (HT)
36652	HSD	Csinesis_UN12483; similar to gi|256084845|ref|XP_002578636.1| nucleoside diphosphate hydrolase [Schistosoma mansoni] (Evalue:2e-14, identity:70.37) unverified	3e-07	PDR (HT)
36689	HSD	tr|A8PC46|A8PC46_BRUMA Timeless protein OS=Brugia malayi GN=Bm1_21675 PE=4 SV=1	2e-08	PDR (HT)
36785	HSD	Tsolium_UN6482; similar to gi|256086643|ref|XP_002579506.1| fatty-acid amide hydrolase [Schistosoma mansoni] (Evalue:3e-10, identity:40.74) unverified	2e-17	PDR (HT)	NPD	EE283552.1_SAAH-aab33b02.g1 Agen 0058 Schmidteamediterranea cDNA 5', mRNA sequence.	5e-05	PSR
36851	HSD	Tspiralis_UN4963; similar to gi|327281012|ref|XP_003225244.1| PREDICTED: WD repeat domain-containing protein 83-like [Anolis carolinensis] (Evalue:1e-74, identity:65.66) verified	1e-21	PDR (HT)	NPD	EE673612.1_SAAH-aab87a11.g1 Agen 0058 Schmidteamediterranea cDNA 5' similar to ref|XP_092154.2| similar to RIKENcDNA 4933429D11 [Homo sapiens] ref|NP_849143.1| hypothetical proteinFLJ25955 [Homo sapiens] dbj|	1e-08	PSR
36920	HSD	tr|A8Q7P5|A8Q7P5_BRUMA EGF-like domain containing protein OS=Brugia malayi GN=Bm1_45650 PE=4 SV=1	1e-08	PDR (HT)
37011	HSD/Violin	tr|A8PRQ8|A8PRQ8_BRUMA F-box-like/WD-repeat protein ebi, putative OS=Brugia malayi GN=Bm1_32745 PE=4 SV=1/Protegen: 753|VO: VO_0011290|gi|38455441|gb|AAR20840.1| antigenic WD protein [Leishmania amazonensis]	0.000002/0.000008	PDR (HT)/PDR (VT)	NPD	FY972389.1_Dugesia japonica cDNA, clone: Dj_aH_505_D18.rev,3' end sequence, expressed in adult head.	7e-05	PSR
37021	HSD	Xindex_UN3459; similar to gi|149701247|ref|XP_001490054.1| PREDICTED: general vesicular transport factor p115 isoform 1 [Equus caballus] (Evalue:1e-51, identity:60.00) unverified	2e-37	PDR (HT)	NPD	FY952000.1_Dugesia japonica cDNA, clone: Dj_aH_502_O11, 5'end sequence, expressed in adult head.	1e-29	PSR
37091	HSD/Violin	tr|Q86E37|Q86E37_SCHJA Clone ZZZ258 mRNA sequence OS=Schistosoma japonicum PE=2 SV=1/Protegen: 565|VO: VO_0011155|gi|262233287|gb|ACY38664.1| beta tubulin [Leishmania donovani]	1E-51/3E-21	PDR (HT)/PDR (VT)	NPD	BW637627.1_Dugesia ryukyuensis mRNA, clone: Dr_sW_009_B06,5' mRNA sequence.	0.0003	PSR
37141	HSD	tr|A8QBP5|A8QBP5_BRUMA Brix domain containing protein OS=Brugia malayi GN=Bm1_48640 PE=4 SV=1	1e-08	PDR (HT)
37214	HSD	Tsolium_UN0428;_|_hypothetical protein	3e-08	PDR (HT)
37244	Violin	Protegen: 687|ref|NC_000081.5|NC_000081:42256268-42508340 Mus musculus chromosome 15, reference assembly (C57BL/6J)	5e-10	PDR (VT)
37409	HSD	Tspiralis_UN5735; similar to gi|316968022|gb|EFV52365.1| tumor necrosis factor receptor superfamily member 16 [Trichinella spiralis] (Evalue:1e-95, identity:99.40) unverified	4e-24	PDR (HT)
37441	HSD	tr|A8QDJ5|A8QDJ5_BRUMA Ribosome biogenesis protein BMS1 homolog, putative OS=Brugia malayi GN=Bm1_52810 PE=4 SV=1	3e-08	PDR (HT)
37585	HSD	Aavanae_UN1714; similar to gi|270017017|gb|EFA13463.1| hypothetical protein TcasGA2_TC005063 [Tribolium castaneum] (Evalue:2e-27, identity:43.08) unverified	1e-08	PDR (HT)
37661	HSD	Csinesis_UN09354; similar to gi|256085919|ref|XP_002579157.1| pcdc2/rp-8 (programmed cell death protein 2) [Schistosoma mansoni] (Evalue:4e-31, identity:64.00) unverified	2e-18	PDR (HT)
37685	HSD	Hcontortus_UN4437; similar to gi|308467455|ref|XP_003095975.1| hypothetical protein CRE_06016 [Caenorhabditis remanei] (Evalue:4e-38, identity:77.55) unverified	6e-07	PDR (HT)
37747	HSD	tr|A8NWQ4|A8NWQ4_BRUMA PHD-finger family protein OS=Brugia malayi GN=Bm1_11520 PE=4 SV=1	6e-06	PDR (HT)
37798	HSD	Mchitwoodi_UN0251; similar to gi|170574706|ref|XP_001892926.1| DNA polymerase epsilon p17 subunit [Brugia malayi] (Evalue:1e-18, identity:45.79) unverified	1e-13	PDR (HT)
37870	Violin	DNAVaxDB Ag: 466|VO: VO_0011069|gi|323916|gb|AAA43055.1| gag [Feline leukemia virus]	5e-17	PDR (VT)
38038	HSD	Serinaceieuropaei_UN0555; similar to gi|256086851|ref|XP_002579599.1| hypothetical protein [Schistosoma mansoni] (Evalue:3e-24, identity:44.19) unverified	6e-06	PDR (HT)
38041	HSD	Csinesis_UN10410;_32_1_413__LEN=638;_minus_strand;_translated	7e-09	PDR (HT)
38093	HSD	Csinesis_UN10346; similar to gi|328724040|ref|XP_001951951.2| PREDICTED (Evalue:5e-34, identity:39.73) unverified	5e-12	PDR (HT)
38160	HSD	Pmurrayi_UN1329;_|_hypothetical protein	1e-09	PDR (HT)
38179	HSD	tr|A8QBA4|A8QBA4_BRUMA Phosphatidylinositol 3-and 4-kinase family protein OS=Brugia malayi GN=Bm1_48115 PE=4 SV=1	5e-06	PDR (HT)
38182	HSD	Serinaceieuropaei_UN0503; similar to gi|115914001|ref|XP_001200565.1| PREDICTED (Evalue:6e-06, identity:32.50) unverified	1e-10	PDR (HT)
38194	HSD	Fgigantica_UN0900;_|_hypothetical protein	5e-15	PDR (HT)
38214	Violin	Protegen: 38|VO: VO_0010873|GeneID|2820148 [Bacillus anthracis str. 'Ames Ancestor' ] 149357..151786	8e-12	PDR (VT)
38293	HSD	Marenaria_UN2193; similar to gi|241171172|ref|XP_002410612.1| RNA-binding protein, putative [Ixodes scapularis] (Evalue:2e-06, identity:44.44) verified	5e-06	PDR (HT)	NPD	EE281372.1_SAAH-aaa92d01.g1 Agen 0058 Schmidteamediterranea cDNA 5' similar to gb|AAL48124.1| RH03791p [Drosophilamelanogaster], mRNA sequence.	3e-16	PSR
38304	HSD	Serinaceieuropaei_UN0040; similar to gi|256087668|ref|XP_002579987.1| macroglobulin/complement [Schistosoma mansoni] (Evalue:6e-08, identity:45.90) unverified	2e-11	PDR (HT)
38312	Violin	Protegen: 292|ref|NC_000083.5|NC_000083:34132956-34137277 Mus musculus chromosome 17, reference assembly (C57BL/6J)	3e-22	PDR (VT)
38356	HSD	gi|190410967|sp|Q9BI88.2|U587_CAEEL RecName: Full=UPF0587 protein F46B6.12	1e-06	PDR (HT)
38374	HSD	Serinaceieuropaei_UN2086; similar to gi|256081684|ref|XP_002577098.1| neuropilin (nrp) and tolloid (tll)-like [Schistosoma mansoni] (Evalue:1e-26, identity:48.41) unverified	3e-15	PDR (HT)
38377	HSD	Egranulosus_UN1086; similar to gi|291223949|ref|XP_002731965.1| PREDICTED: exosome component 2-like [Saccoglossus kowalevskii] (Evalue:9e-28, identity:48.65) unverified	2e-06	PDR (HT)
38390	Violin	Protegen: 687|ref|NC_000081.5|NC_000081:42256268-42508340 Mus musculus chromosome 15, reference assembly (C57BL/6J)	2e-15	PDR (VT)
38573	HSD	Bmalayi_UN07821; similar to gi|4104615|gb|AAD02090.1| unknown [Homo sapiens] (Evalue:7e-06, identity:65.82) unverified	5e-15	PDR (HT)
38596	HSD	Tsolium_UN0460; similar to gi|47219246|emb|CAG11708.1| unnamed protein product [Tetraodon nigroviridis] (Evalue:3e-40, identity:42.32) unverified	3e-08	PDR (HT)
38629	HSD	tr|A8NTW6|A8NTW6_BRUMA U2 auxiliary factor 65 kDa subunit, putative OS=Brugia malayi GN=Bm1_09760 PE=4 SV=1	4e-32	PDR (HT)	NPD	FY925669.1_Dugesia japonica cDNA, clone: Dj_aH_003_I01, 5'end sequence, expressed in adult head.	1e-07	PSR
38635	Violin	Virmugen: 1036|gi|16763390:4365907-4369935 Salmonella enterica subsp. enterica serovar Typhimurium str. LT2 chromosome, complete genome	3e-16	PDR (VT)
38674	HSD	Egranulosus_UN1465; similar to gi|226469150|emb|CAX70054.1| putative cellular retinaldehyde-binding protein [Schistosoma japonicum] (Evalue:6e-42, identity:51.30) unverified	4e-10	PDR (HT)
38776	HSD	Csinesis_UN07752;_82_1_436__LEN=436;_translated	4e-35	PDR (HT)
38902	HSD	tr|A8Q2K1|A8Q2K1_BRUMA Cadherin domain containing protein OS=Brugia malayi GN=Bm1_41340 PE=4 SV=1	1e-07	PDR (HT)	NPD	FY953495.1_Dugesia japonica cDNA, clone: Dj_aH_507_I17, 5'end sequence, expressed in adult head.	2e-07	PSR
38951	Violin/HSD	Protegen: 866|VO: VO_0012408|gi|15607491|ref|NP_214864.1| molecular chaperone DnaK [Mycobacterium tuberculosis H37Rv]/sp|P08418|HSP70_SCHMA Heat shock 70 kDa protein homolog OS=Schistosoma mansoni PE=2 SV=2	0.00000000000005/0.0000000000006	PDR (VT)/PDR (HT)	NPD	BP186062.1_Dugesia japonica cDNA, clone: 02331_HH,expressed in the head.	3e-15	PSR
38955	HSD	tr|A8Q2K1|A8Q2K1_BRUMA Cadherin domain containing protein OS=Brugia malayi GN=Bm1_41340 PE=4 SV=1	1e-06	PDR (HT)
38961	HSD	Csinesis_UN12548; similar to gi|256085343|ref|XP_002578881.1| hypothetical protein [Schistosoma mansoni] (Evalue:1e-42, identity:52.81) unverified	5e-14	PDR (HT)
39021	Violin	Protegen: 687|ref|NC_000081.5|NC_000081:42256268-42508340 Mus musculus chromosome 15, reference assembly (C57BL/6J)	4e-08	PDR (VT)
39024	HSD	Tsolium_UN2533; similar to gi|256084500|ref|XP_002578466.1| phosphorylase B kinase beta kpbb [Schistosoma mansoni] (Evalue:2e-21, identity:44.44) unverified	2e-10	PDR (HT)
39121	HSD	tr|A8NQS4|A8NQS4_BRUMA SMC family, C-terminal domain containing protein OS=Brugia malayi GN=Bm1_07830 PE=4 SV=1	2e-06	PDR (HT)
39168	HSD	Serinaceieuropaei_UN0412; similar to gi|254587279|emb|CAX83696.1| Gap-Pol polyprotein [Schistosoma japonicum] (Evalue:2e-58, identity:68.18) unverified	2e-20	PDR (HT)
39177	HSD	Csinesis_UN10346; similar to gi|328724040|ref|XP_001951951.2| PREDICTED (Evalue:5e-34, identity:39.73) unverified	5e-11	PDR (HT)
39279	Violin	Protegen: 720|ref|NC_000004.11|:55944425-55991761 Homo sapiens chromosome 4, GRCh37 primary reference assembly	6e-11	PDR (VT)
39423	HSD	tr|A8PT87|A8PT87_BRUMA Protein kinase domain containing protein OS=Brugia malayi GN=Bm1_33825 PE=4 SV=1	3e-11	PDR (HT)	NPD	EG405529.1_SAAH-aab99e10.b1 Agen 0058 Schmidtea mediterranea cDNA 3', mRNA sequence.	8e-08	PSR
39465	HSD	Fgigantica_UN2637; similar to Schistosoma_mansoni|Smp_scaff000060|Smp_137640|Annotation|Schistosoma_mansoni_Sanger_TIGR|(protein (Evalue:2e-06, identity:56.41) unverified	4e-13	PDR (HT)
39497	Violin	DNAVaxDB Ag: 1357|gi|224589822:132669772-133119672 Homo sapiens chromosome X, GRCh37.p9 Primary Assembly	3e-13	PDR (VT)
39580	HSD	Csinesis_UN10476; similar to gi|56753125|gb|AAW24772.1| SJCHGC06510 protein [Schistosoma japonicum] (Evalue:1e-44, identity:52.63) unverified	9e-08	PDR (HT)
39705	HSD	Csinesis_UN12040; similar to gi|256072621|ref|XP_002572633.1| hypothetical protein [Schistosoma mansoni] (Evalue:7e-30, identity:56.99) unverified	3e-29	PDR (HT)
39722	Violin	DNAVaxDB Ag: 712|gi|6679749|ref|NP_032012.1| seprase [Mus musculus]	2e-08	PDR (VT)
39764	HSD	Csinesis_UN07412; similar to gi|256076230|ref|XP_002574416.1| hypothetical protein [Schistosoma mansoni] (Evalue:9e-12, identity:58.06) unverified	1e-15	PDR (HT)
39829	HSD	Oviverrini_UN2149; similar to gi|326934572|ref|XP_003213362.1| PREDICTED: UPF0556 protein C19orf10 homolog [Meleagris gallopavo] (Evalue:3e-06, identity:36.14) unverified	2e-10	PDR (HT)
39871	HSD	Csinesis_UN01271;_108_1_325__LEN=625;_translated	2e-28	PDR (HT)
39883	HSD	Csinesis_UN04685;_36_1_444__LEN=444;_minus_strand;_translated	3e-06	PDR (HT)
39989	HSD	Cbrenneri_UN01329; similar to gi|268537338|ref|XP_002633805.1| Hypothetical protein CBG19827 [Caenorhabditis briggsae] (Evalue:4e-126, identity:84.29) verified	4e-11	PDR (HT)	NPD	FY933360.1_Dugesia japonica cDNA, clone: Dj_aH_203_K09, 5'end sequence, expressed in adult head.	1e-18	PSR
39996	HSD	Csinesis_UN12305; similar to gi|256088668|ref|XP_002580449.1| 1-acylglycerol-3-phosphate acyltransferase [Schistosoma mansoni] (Evalue:1e-29, identity:64.77) unverified	4e-08	PDR (HT)
40195	Violin	DNAVaxDB Ag: 1268|gi|5081475|gb|AAD39400.1|AF128998_1 gag [Human immunodeficiency virus 1]	6e-06	PDR (VT)
40221	HSD	Tsolium_UN6482; similar to gi|256086643|ref|XP_002579506.1| fatty-acid amide hydrolase [Schistosoma mansoni] (Evalue:3e-10, identity:40.74) unverified	2e-08	PDR (HT)
40313	HSD	Asuum_UN00787; similar to gi|328853102|gb|EGG02243.1| hypothetical protein MELLADRAFT_91579 [Melampsora larici-populina 98AG31] (Evalue:1e-06, identity:60.87) unverified	3e-08	PDR (HT)	NPD	FG311879.1_NB.29.1f(T3) NB Schmidtea mediterranea cDNAclone NB.29.1f(T3), mRNA sequence.	2e-06	PSR
40371	HSD	Csinesis_UN08520; similar to gi|12958095|gb|AAK07485.1| gag-pol polyprotein [Clonorchis sinensis] (Evalue:3e-71, identity:77.72) unverified	2e-10	PDR (HT)
40384	HSD	Bxylophilus_UN02643; similar to gi|268571483|ref|XP_002641060.1| Hypothetical protein CBG22471 [Caenorhabditis briggsae] (Evalue:3e-30, identity:56.10) unverified	3e-08	PDR (HT)	NPD	FY972320.1_Dugesia japonica cDNA, clone: Dj_aH_504_P18.rev,3' end sequence, expressed in adult head.	9e-10	PSR
40543	HSD	Csinesis_UN03443; similar to gi|226469854|emb|CAX70208.1| Zinc finger protein RTS2 [Schistosoma japonicum] (Evalue:1e-109, identity:87.74) unverified	3e-22	PDR (HT)
40607	HSD	tr|A8PDP2|A8PDP2_BRUMA Putative uncharacterized protein OS=Brugia malayi GN=Bm1_22800 PE=4 SV=1	9e-08	PDR (HT)
40738	HSD	tr|A8NPB7|A8NPB7_BRUMA Pao retrotransposon peptidase family protein OS=Brugia malayi GN=Bm1_06870 PE=4 SV=1	1e-07	PDR (HT)
40900	HSD	Tsolium_UN0800; similar to gi|256082102|ref|XP_002577301.1| hypothetical protein [Schistosoma mansoni] (Evalue:8e-64, identity:40.50) unverified/EE672154.1_SAAH-aab71d01.g1 Agen 0058 Schmidteamediterranea cDNA 5', mRNA sequence.	5e-29	PDR (HT)	NPD	EE672154.1_SAAH-aab71d01.g1 Agen 0058 Schmidteamediterranea cDNA 5', mRNA sequence.	7e-07	PSR
41270	HSD	Csinesis_UN01992; similar to gi|257206598|emb|CAX82927.1| glycerol-3-phosphate dehydrogenase [Schistosoma japonicum] (Evalue:7e-97, identity:57.45) verified	3e-09	PDR (HT)
41320	HSD	tr|A8P5X8|A8P5X8_BRUMA Putative uncharacterized protein OS=Brugia malayi GN=Bm1_17215 PE=4 SV=1	3e-07	PDR (HT)
41321	HSD	Csinesis_UN11000;_8_1_586__LEN=586;_translated	1e-20	PDR (HT)
41395	HSD	Tsolium_UN8014; similar to gi|256070305|ref|XP_002571483.1| RNA binding protein [Schistosoma mansoni] (Evalue:1e-16, identity:46.63) unverified	1e-10	PDR (HT)
41412	HSD	tr|A8Q1K8|A8Q1K8_BRUMA KOW motif family protein OS=Brugia malayi GN=Bm1_36705 PE=4 SV=1	1e-08	PDR (HT)
41455	HSD	Bmalayi_UN01205; similar to gi|170591458|ref|XP_001900487.1| splicing factor 3B subunit 5 [Brugia malayi] (Evalue:8e-48, identity:100.00) unverified	1e-11	PDR (HT)
41769	HSD	Csinesis_UN05791; similar to gi|56757467|gb|AAW26901.1| SJCHGC09144 protein [Schistosoma japonicum] (Evalue:2e-08, identity:51.85) unverified	1e-13	PDR (HT)
41823	HSD	tr|A8PT87|A8PT87_BRUMA Protein kinase domain containing protein OS=Brugia malayi GN=Bm1_33825 PE=4 SV=1	2e-06	PDR (HT)
41826	HSD	Tsolium_UN0939; similar to gi|76154443|gb|AAX25924.2| SJCHGC06357 protein [Schistosoma japonicum] (Evalue:5e-15, identity:48.61) unverified	4e-10	PDR (HT)
41843	HSD	Oviverrini_UN0590; similar to gi|256084896|ref|XP_002578661.1| tubulin tyrosine ligase [Schistosoma mansoni] (Evalue:1e-85, identity:69.52) verified	4e-14	PDR (HT)
41872	HSD	Csinesis_UN01838;_126_1_644__LEN=644;_translated	3e-07	PDR (HT)
41883	Violin	Protegen: 721|ref|NC_000068.6|NC_000068:32502114-32537637 Mus musculus chromosome 2, reference assembly (C57BL/6J)	7e-14	PDR (VT)
41939	HSD	Oviverrini_UN0590; similar to gi|256084896|ref|XP_002578661.1| tubulin tyrosine ligase [Schistosoma mansoni] (Evalue:1e-85, identity:69.52) verified	2e-09	PDR (HT)
42011	HSD	sp|P35661|GST27_SCHMA Glutathione S-transferase class-mu 26 kDa isozyme OS=Schistosoma mansoni PE=2 SV=1	3e-11	PDR (HT)
42057	HSD	Csinesis_UN07629; similar to gi|256087255|ref|XP_002579789.1| smg-7 (suppressor with morphological effect on genitalia protein 7) [Schistosoma mansoni] (Evalue:5e-34, identity:58.56) unverified	5e-48	PDR (HT)
42208	HSD	Csinesis_UN02279; similar to gi|226487398|emb|CAX74569.1| WD repeat protein 53 [Schistosoma japonicum] (Evalue:2e-32, identity:60.15) unverified	3e-10	PDR (HT)
42324	HSD	Csinesis_UN00254; similar to gi|256052612|ref|XP_002569856.1| uridine phosphorylase [Schistosoma mansoni] (Evalue:1e-82, identity:51.90) unverified	2e-09	PDR (HT)
42382	Violin	Protegen: 38|VO: VO_0010873|GeneID|2820148 [Bacillus anthracis str. 'Ames Ancestor' ] 149357..151786	8e-08	PDR (VT)
42465	HSD	Csinesis_UN02575; similar to gi|169595186|ref|XP_001791017.1| hypothetical protein SNOG_00327 [Phaeosphaeria nodorum SN15] (Evalue:1e-48, identity:49.48) verified	2e-13	PDR (HT)	NPD	FY959687.1_Dugesia japonica cDNA, clone: Dj_aH_527_F24, 5'end sequence, expressed in adult head.	6e-08	PSR
42489	HSD	Csinesis_UN05174;_110_167_453__LEN=453;_translated	2e-08	PDR (HT)
42564	Violin	DNAVaxDB Ag: 1357|gi|224589822:132669772-133119672 Homo sapiens chromosome X, GRCh37.p9 Primary Assembly	5e-35	PDR (VT)
42615	HSD	Fgigantica_UN0165; similar to gi|116488416|gb|AAB41670.2| secreted cathepsin L 1 [Fasciola hepatica] (Evalue:5e-178, identity:89.26) verified	7e-20	PDR (HT)
42623	HSD	Tsolium_UN2582; similar to gi|47221180|emb|CAG05501.1| unnamed protein product [Tetraodon nigroviridis] (Evalue:2e-34, identity:29.08) verified	9e-12	PDR (HT)
42657	HSD	Tsolium_UN0428;_|_hypothetical protein	2e-11	PDR (HT)
42715	HSD	tr|A8QF62|A8QF62_BRUMA Ras-related protein Rab-1A, putative OS=Brugia malayi GN=Bm1_52380 PE=3 SV=1	1e-06	PDR (HT)
42935	HSD	Csinesis_UN04183; similar to gi|256089455|ref|XP_002580825.1| hypothetical protein [Schistosoma mansoni] (Evalue:6e-56, identity:67.09) unverified	2e-24	PDR (HT)
42947	HSD	Csinesis_UN03749; similar to gi|256088937|ref|XP_002580577.1| ADAM17 peptidase (M12 family) [Schistosoma mansoni] (Evalue:5e-75, identity:44.74) unverified	6e-08	PDR (HT)
43093	HSD	Cremanei_UN08428; similar to gi|309354954|emb|CAP39710.2| hypothetical protein CBG_23298 [Caenorhabditis briggsae AF16] (Evalue:3e-136, identity:99.57) unverified	2e-07	PDR (HT)
43158	Violin	DNAVaxDB Ag: 38|VO: VO_0010873|GeneID|2820148 [Bacillus anthracis str. 'Ames Ancestor' ] 149357..151786	2e-12	PDR (VT)
43241	HSD	Tsolium_UN1444; similar to gi|226469274|emb|CAX70116.1| Zinc finger CCCH domain-containing protein 3 [Schistosoma japonicum] (Evalue:5e-32, identity:46.36) unverified	8e-08	PDR (HT)
43270	HSD	Csinesis_UN07760; similar to gi|76155640|gb|AAX26929.2| SJCHGC06403 protein [Schistosoma japonicum] (Evalue:9e-46, identity:58.28) unverified	8e-08	PDR (HT)
43281	HSD	Egranulosus_UN0880; similar to gi|256072112|ref|XP_002572381.1| 3-oxoacyl-[ACP] synthase [Schistosoma mansoni] (Evalue:2e-87, identity:45.91) verified	2e-12	PDR (HT)
43288	HSD	tr|A8PPA0|A8PPA0_BRUMA Putative uncharacterized protein OS=Brugia malayi GN=Bm1_30710 PE=4 SV=1	5e-06	PDR (HT)
43332	HSD	Csinesis_UN10346; similar to gi|328724040|ref|XP_001951951.2| PREDICTED (Evalue:5e-34, identity:39.73) unverified	3e-07	PDR (HT)
43362	HSD	Csinesis_UN09986; similar to gi|256080598|ref|XP_002576566.1| ubiquitin--protein ligase edd [Schistosoma mansoni] (Evalue:6e-53, identity:59.04) unverified	4e-51	PDR (HT)
43448	HSD	tr|A8Q0Q4|A8Q0Q4_BRUMA p70, putative OS=Brugia malayi GN=Bm1_40240 PE=4 SV=1	4e-07	PDR (HT)
43476	HSD	Csinesis_UN04528;_35_1_429__LEN=567;_translated	3e-06	PDR (HT)
43510	HSD	Tsolium_UN1119; similar to gi|256080272|ref|XP_002576406.1| hypothetical protein [Schistosoma mansoni] (Evalue:3e-11, identity:39.76) unverified	7e-19	PDR (HT)
43558	HSD	tr|A8PT87|A8PT87_BRUMA Protein kinase domain containing protein OS=Brugia malayi GN=Bm1_33825 PE=4 SV=1	2e-06	PDR (HT)
43626	HSD	Fgigantica_UN1267;_|_hypothetical protein	2e-33	PDR (HT)
43669	HSD	Pvulnus_UN0874; similar to gi|324500463|gb|ADY40219.1| Ubiquitin carboxyl-terminal hydrolase 16 [Ascaris suum] (Evalue:2e-22, identity:43.10) verified	3e-07	PDR (HT)
43803	HSD	Csinesis_UN05206; similar to gi|256079820|ref|XP_002576182.1| hypothetical protein [Schistosoma mansoni] (Evalue:5e-41, identity:29.09) unverified	5e-15	PDR (HT)
43867	HSD	sp|P35661|GST27_SCHMA Glutathione S-transferase class-mu 26 kDa isozyme OS=Schistosoma mansoni PE=2 SV=1	3e-10	PDR (HT)
43890	HSD	Hglycines_UN6417; similar to gi|71981909|ref|NP_492468.2| Gamma-tubulin Interacting Protein family member (gip-2) [Caenorhabditis elegans] (Evalue:5e-27, identity:51.13) unverified	7e-06	PDR (HT)
43957	HSD	Csinesis_UN01805; similar to gi|256071331|ref|XP_002571994.1| ero1-related [Schistosoma mansoni] (Evalue:6e-67, identity:51.81) unverified	1e-11	PDR (HT)
44031	HSD	tr|A8PXN1|A8PXN1_BRUMA Uncoordinated protein 44, isoform e, putative OS=Brugia malayi GN=Bm1_37330 PE=4 SV=1	3e-11	PDR (HT)	NPD	FY935854.1_Dugesia japonica cDNA, clone: Dj_aH_211_P02, 5'end sequence, expressed in adult head.	2e-18	PSR
44143	HSD	Tsolium_UN3562; similar to gi|291234482|ref|XP_002737174.1| PREDICTED: hypothetical protein [Saccoglossus kowalevskii] (Evalue:7e-20, identity:45.54) unverified	2e-07	PDR (HT)
44164	HSD	tr|A8NNU2|A8NNU2_BRUMA WD-repeat protein BING4, putative OS=Brugia malayi GN=Bm1_06505 PE=4 SV=1	1e-06	PDR (HT)
44260	HSD	Bmalayi_UN05399; similar to gi|89258021|gb|ABD65262.1| immunoglobulin lambda light chain [Rattus norvegicus] (Evalue:1e-59, identity:62.09) unverified	2e-10	PDR (HT)
44297	HSD	Fhepatica_UN013; similar to gi|222820541|gb|ACM67632.1| cathepsin 2L [Fasciola hepatica] (Evalue:0.0, identity:96.93) verified	4e-18	PDR (HT)
44340	HSD	tr|A8P5I5|A8P5I5_BRUMA Anaphase-promoting complex subunit 2-like OS=Brugia malayi GN=Bm1_16960 PE=3 SV=1	6e-08	PDR (HT)
44350	HSD	Ofelineus_UN334; similar to gi|76152863|gb|AAX24539.2| SJCHGC00797 protein [Schistosoma japonicum] (Evalue:2e-06, identity:38.16) unverified	6e-26	PDR (HT)
44374	Violin	DNAVaxDB Ag: 1357|gi|224589822:132669772-133119672 Homo sapiens chromosome X, GRCh37.p9 Primary Assembly	2e-11	PDR (VT)
44550	HSD	Csinesis_UN12712;_30_1_400__LEN=400;_translated	7e-16	PDR (HT)
44594	HSD	Csinesis_UN05791; similar to gi|56757467|gb|AAW26901.1| SJCHGC09144 protein [Schistosoma japonicum] (Evalue:2e-08, identity:51.85) unverified	2e-08	PDR (HT)
44655	HSD	Csinesis_UN01945; similar to gi|256084725|ref|XP_002578577.1| scm-relatedprotein containing 4 mbt domains (sfmbt) [Schistosoma mansoni] (Evalue:5e-36, identity:71.00) unverified	3e-15	PDR (HT)
44709	HSD	Csinesis_UN02374; similar to gi|256070471|ref|XP_002571566.1| GTP binding protein [Schistosoma mansoni] (Evalue:7e-30, identity:31.95) unverified	3e-18	PDR (HT)
44816	HSD	Csinesis_UN05130; similar to gi|256082089|ref|XP_002577295.1| hypothetical protein [Schistosoma mansoni] (Evalue:1e-13, identity:55.88) unverified	2e-20	PDR (HT)
44829	HSD	tr|A8QHE7|A8QHE7_BRUMA FKBP-type peptidyl-prolyl cis-trans isomerase-59, BmFKBP59 OS=Brugia malayi GN=Bm1_56870 PE=4 SV=1	2e-06	PDR (HT)
44870	HSD	Fhepatica_UN039; similar to gi|29374027|gb|AAO73004.1| cathepsin B [Fasciola gigantica] (Evalue:0.0, identity:99.11) verified	4e-10	PDR (HT)
44920	HSD	Csinesis_UN04444;_88_1_763__LEN=763;_translated	1e-12	PDR (HT)
44924	HSD	Acaninum_UN08955; similar to gi|268534332|ref|XP_002632297.1| C. briggsae CBR-NOL-6 protein [Caenorhabditis briggsae] (Evalue:2e-55, identity:45.31) unverified	6e-09	PDR (HT)
44972	HSD	Xindex_UN1180; similar to gi|318087548|gb|ADV40364.1| putative ornithine decarboxylase antizyme [Latrodectus hesperus] (Evalue:8e-25, identity:40.68) unverified	4e-18	PDR (HT)
45178	HSD	Aavanae_UN1714; similar to gi|270017017|gb|EFA13463.1| hypothetical protein TcasGA2_TC005063 [Tribolium castaneum] (Evalue:2e-27, identity:43.08) unverified	9e-14	PDR (HT)
45242	Violin	DNAVaxDB Ag: 1357|gi|224589822:132669772-133119672 Homo sapiens chromosome X, GRCh37.p9 Primary Assembly	3e-13	PDR (VT)
45256	HSD	Fgigantica_UN0240; similar to gi|146150098|gb|ABQ02437.1| legumain-1 [Fasciola gigantica] (Evalue:0.0, identity:98.59) unverified	2e-15	PDR (HT)
45272	HSD	Egranulosus_UN2387;_|_hypothetical protein	6e-11	PDR (HT)	NPD	EG351347.1_SAAH-aad17d08.g1 Agen 0058 Schmidteamediterranea cDNA 5' similar to ref|NP_172840.1| expressed protein[Arabidopsis thaliana] pir|H86271 protein F16A14.8 [imported] -Arabidopsis thaliana gb|AAF79415	4e-10	PSR
45374	HSD	Csinesis_UN10510; similar to Schistosoma_mansoni|Smp_scaff000246|Smp_161170|Annotation|Schistosoma_mansoni_Sanger_TIGR|(protein (Evalue:1e-06, identity:40.28) unverified	8e-12	PDR (HT)
45418	HSD	tr|A8QAV5|A8QAV5_BRUMA Carboxylesterase family protein OS=Brugia malayi GN=Bm1_47660 PE=3 SV=1	2e-06	PDR (HT)
45480	HSD	Csinesis_UN07702; similar to gi|226479748|emb|CAX73170.1| Rab proteins geranylgeranyltransferase component A 2 [Schistosoma japonicum] (Evalue:2e-16, identity:66.13) verified	1e-15	PDR (HT)
45531	HSD	Serinaceieuropaei_UN0412; similar to gi|254587279|emb|CAX83696.1| Gap-Pol polyprotein [Schistosoma japonicum] (Evalue:2e-58, identity:68.18) unverified	2e-11	PDR (HT)
45560	HSD	Csinesis_UN02362; similar to gi|326430596|gb|EGD76166.1| disulfide isomerase [Salpingoeca sp. ATCC 50818] (Evalue:1e-17, identity:27.88) verified	3e-13	PDR (HT)
45727	HSD	tr|A8PXN1|A8PXN1_BRUMA Uncoordinated protein 44, isoform e, putative OS=Brugia malayi GN=Bm1_37330 PE=4 SV=1	4e-06	PDR (HT)
45734	Violin	Virmugen: 1067|gi|41407145|ref|NP_959981.1| RelA [Mycobacterium avium subsp. paratuberculosis K-10]	2e-18	PDR (VT)
45759	HSD	Csinesis_UN07098; similar to gi|256079594|ref|XP_002576071.1| peptide chain release factor [Schistosoma mansoni] (Evalue:3e-64, identity:57.56) verified	2e-19	PDR (HT)
46034	HSD	Csinesis_UN12593; similar to gi|56753559|gb|AAW24982.1| SJCHGC03479 protein [Schistosoma japonicum] (Evalue:9e-09, identity:46.55) unverified	4e-11	PDR (HT)
46087	HSD	tr|A8PZ31|A8PZ31_BRUMA WD-repeat protein 26, putative OS=Brugia malayi GN=Bm1_40855 PE=4 SV=1	7e-11	PDR (HT)
46113	HSD	Csinesis_UN00795; similar to gi|76154427|gb|AAX25912.2| SJCHGC09138 protein [Schistosoma japonicum] (Evalue:2e-16, identity:42.46) unverified	6e-26	PDR (HT)
46187	HSD	Eparaensei_UN078; similar to Schistosoma_mansoni|Smp_scaff000017|Smp_127710|Annotation|Schistosoma_mansoni_Sanger_TIGR|(protein (Evalue:1e-06, identity:31.76) unverified	1e-49	PDR (HT)
46239	HSD	tr|A8Q0L6|A8Q0L6_BRUMA Protein unc-22, putative OS=Brugia malayi GN=Bm1_39425 PE=4 SV=1		PDR (HT)	NPD	AY068166.1_Schmidtea mediterranea clone H.113.12b(T3)unknown mRNA sequence.	5e-07	PSR
46250	Violin	DNAVaxDB Ag: 1677|gi|479804332|gb|ENT73302.1| 50S ribosomal protein L7/L12 [Brucella abortus RB51-AHVLA]	1e-06	PDR (VT)	NPD	DN293126.1_PL030012B20G09 cDNA from sexually maturehermaphodites Schmidtea mediterranea cDNA 5', mRNA sequence.	1e-05	PSR
46279	HSD	Asuum_UN05654; similar to gi|324503238|gb|ADY41411.1| Transient receptor potential-gamma protein [Ascaris suum] (Evalue:6e-126, identity:99.54) unverified	8e-08	PDR (HT)
46364	HSD	Csinesis_UN04757; similar to gi|256073354|ref|XP_002572996.1| hypothetical protein [Schistosoma mansoni] (Evalue:3e-46, identity:59.48) verified	2e-12	PDR (HT)
46660	HSD	Csinesis_UN04417; similar to gi|256087832|ref|XP_002580067.1| 60S ribosomal protein L19 [Schistosoma mansoni] (Evalue:8e-09, identity:42.19) unverified	5e-29	PDR (HT)
46758	HSD	Hbacteriophora_UN02097; similar to gi|312094324|ref|XP_003147982.1| DNA ligase III [Loa loa] (Evalue:4e-23, identity:40.62) unverified	2e-12	PDR (HT)
46792	HSD	Csinesis_UN05130; similar to gi|256082089|ref|XP_002577295.1| hypothetical protein [Schistosoma mansoni] (Evalue:1e-13, identity:55.88) unverified	2e-18	PDR (HT)
46830	HSD	Mchitwoodi_UN2269; similar to gi|268533082|ref|XP_002631669.1| C. briggsae CBR-MOG-4 protein [Caenorhabditis briggsae] (Evalue:8e-80, identity:78.76) verified	3e-07	PDR (HT)	NPD	EE282912.1_SAAH-aab14c06.g1 Agen 0058 Schmidteamediterranea cDNA 5' similar to ref|NP_196805.1| RNA helicase,putative [Arabidopsis thaliana] pir|T49915 pre-mRNA splicing factorATP-dependent RNA helicase-like	6e-07	PSR
46901	HSD	Csinesis_UN00718; similar to gi|256088841|ref|XP_002580532.1| FAA1 Long-chain-fatty-acid--CoA ligase 1; long-chain-fatty-acid--CoA ligase [Schistosoma mansoni] (Evalue:8e-142, identity:39.67) unverified	7e-11	PDR (HT)
46993	HSD	Csinesis_UN04236; similar to gi|39653635|gb|AAR29356.1| two-DBD-nuclear receptor [Schistosoma mansoni] (Evalue:6e-06, identity:48.15) unverified	1e-14	PDR (HT)
47269	HSD	Fgigantica_UN0240; similar to gi|146150098|gb|ABQ02437.1| legumain-1 [Fasciola gigantica] (Evalue:0.0, identity:98.59) unverified	1e-16	PDR (HT)
47331	HSD	Aavanae_UN1714; similar to gi|270017017|gb|EFA13463.1| hypothetical protein TcasGA2_TC005063 [Tribolium castaneum] (Evalue:2e-27, identity:43.08) unverified	1e-10	PDR (HT)
47341	Violin	Protegen: 715|ref|NC_000011.9|:32409324-32457086 Homo sapiens chromosome 11, GRCh37 primary reference assembly	6e-09	PDR (VT)
47468	HSD	tr|A8Q2K1|A8Q2K1_BRUMA Cadherin domain containing protein OS=Brugia malayi GN=Bm1_41340 PE=4 SV=1	8e-06	PDR (HT)
47487	Violin	DNAVaxDB Ag: 1357|gi|224589822:132669772-133119672 Homo sapiens chromosome X, GRCh37.p9 Primary Assembly	3e-19	PDR (VT)
47552	HSD	Csinesis_UN10578; similar to gi|256086587|ref|XP_002579479.1| hypothetical protein [Schistosoma mansoni] (Evalue:4e-40, identity:40.23) unverified	2e-19	PDR (HT)
47560	HSD	Egranulosus_UN0464; similar to gi|256088546|ref|XP_002580392.1| PPIase E; cyclophilin E; peptidyl-prolyl cis-trans isomerase (PPIase) E; rotamase E [Schistosoma mansoni] (Evalue:1e-59, identity:69.52) verified	5e-07	PDR (HT)
47562	HSD	Egranulosus_UN0663; similar to gi|256070917|ref|XP_002571788.1| hypothetical protein [Schistosoma mansoni] (Evalue:5e-16, identity:46.51) unverified	2e-15	PDR (HT)
47567	HSD	Csinesis_UN05791; similar to gi|56757467|gb|AAW26901.1| SJCHGC09144 protein [Schistosoma japonicum] (Evalue:2e-08, identity:51.85) unverified	5e-09	PDR (HT)
47694	HSD	Serinaceieuropaei_UN1388; similar to gi|56759422|gb|AAW27851.1| SJCHGC02198 protein [Schistosoma japonicum] (Evalue:3e-17, identity:51.90) unverified	2e-10	PDR (HT)
47716	HSD	sp|Q07167|SM16_SCHMA 16 kDa calcium-binding protein OS=Schistosoma mansoni PE=2 SV=1	3e-06	PDR (HT)
47870	HSD	gi|56753335|gb|AAW24871.1| SJCHGC05437 protein [Schistosoma japonicum]	1e-06	PDR (HT)
47902	HSD	Tsolium_UN0239; similar to gi|256085900|ref|XP_002579148.1| hypothetical protein [Schistosoma mansoni] (Evalue:3e-11, identity:30.11) unverified	7e-07	PDR (HT)
47917	HSD	Csinesis_UN00022; similar to gi|256070285|ref|XP_002571473.1| hypothetical protein [Schistosoma mansoni] (Evalue:7e-46, identity:37.94) unverified	9e-31	PDR (HT)
47982	HSD	Tspiralis_UN1129; similar to gi|316965304|gb|EFV50057.1| furin [Trichinella spiralis] (Evalue:4e-171, identity:100.00) unverified	6e-06	PDR (HT)
48101	HSD	tr|A8Q0N2|A8Q0N2_BRUMA Probable coatomer beta' subunit, putative OS=Brugia malayi GN=Bm1_39470 PE=4 SV=1	5e-09	PDR (HT)
48230	HSD	Rsimilis_UN0192; similar to gi|308476910|ref|XP_003100670.1| hypothetical protein CRE_20442 [Caenorhabditis remanei] (Evalue:1e-24, identity:42.01) unverified	1e-13	PDR (HT)	NPD	DN291623.1_PL030007B20H11 cDNA from sexually maturehermaphodites Schmidtea mediterranea cDNA 5', mRNA sequence.	4e-14	PSR
48279	HSD	tr|Q5BYS4|Q5BYS4_SCHJA SJCHGC05902 protein (Fragment) OS=Schistosoma japonicum PE=2 SV=2	3e-56	PDR (HT)	NPD	FY960844.1_Dugesia japonica cDNA, clone:Dj_aH_000_00030HN.rev, 3' end sequence, expressed in adult head.	1e-34	PSR
48295	HSD	Csinesis_UN03575; similar to gi|256072915|ref|XP_002572779.1| dual specificity kinase [Schistosoma mansoni] (Evalue:5e-44, identity:47.14) unverified	7e-20	PDR (HT)
48340	HSD	Acaninum_UN24524; similar to gi|308502930|ref|XP_003113649.1| hypothetical protein CRE_26337 [Caenorhabditis remanei] (Evalue:8e-20, identity:55.41) unverified	1e-08	PDR (HT)	NPD	DN315286.1_PL06020B1E08 cDNA from juvenile hermaphoditesSchmidtea mediterranea cDNA 5', mRNA sequence.	0.0001	PSR
48433	HSD	Mexpansa_UN0081; similar to gi|76155804|gb|AAX27078.2| SJCHGC07149 protein [Schistosoma japonicum] (Evalue:9e-34, identity:40.62) unverified	2e-09	PDR (HT)
48486	HSD	Csinesis_UN09537;_110_1_476__LEN=476;_translated	4e-08	PDR (HT)
48502	HSD	tr|Q5BYY5|Q5BYY5_SCHJA SJCHGC06130 protein (Fragment) OS=Schistosoma japonicum PE=2 SV=2	4e-07	PDR (HT)
48571	HSD	tr|Q6S8B5|Q6S8B5_SCHMA Actin-binding/filamin-like protein (Fragment) OS=Schistosoma mansoni PE=2 SV=1	1e-06	PDR (HT)
48588	HSD	Csinesis_UN10524;_-11_1_689__LEN=689;_translated	1e-09	PDR (HT)
48612	HSD	Egranulosus_UN1251; similar to gi|167521067|ref|XP_001744872.1| hypothetical protein [Monosiga brevicollis MX1] (Evalue:8e-09, identity:56.14) unverified	1e-06	PDR (HT)
48717	HSD	Tsolium_UN1726; similar to gi|256083302|ref|XP_002577885.1| hypothetical protein [Schistosoma mansoni] (Evalue:1e-06, identity:47.54) unverified	2e-06	PDR (HT)
48922	HSD	Csinesis_UN03853; similar to gi|256075323|ref|XP_002573969.1| prolyl-tRNA synthetase [Schistosoma mansoni] (Evalue:2e-39, identity:43.16) verified	4e-11	PDR (HT)
48963	HSD	Serinaceieuropaei_UN0412; similar to gi|254587279|emb|CAX83696.1| Gap-Pol polyprotein [Schistosoma japonicum] (Evalue:2e-58, identity:68.18) unverified	5e-08	PDR (HT)
49066	HSD	tr|A8PJM0|A8PJM0_BRUMA Bromodomain containing protein OS=Brugia malayi GN=Bm1_28055 PE=4 SV=1	9e-06	PDR (HT)
49355	HSD	gi|40737632|gb|AAR89288.1| serpinb3b [Mus musculus]	1e-10	PDR (HT)
49462	HSD	tr|A8NSE5|A8NSE5_BRUMA Rab GDP dissociation inhibitor alpha, putative OS=Brugia malayi GN=Bm1_08800 PE=4 SV=1	1e-48	PDR (HT)	NPD	BP186979.1_Dugesia japonica cDNA, clone: 00820_HH,expressed in the head.	4e-21	PSR
49579	Violin	Protegen: 687|ref|NC_000081.5|NC_000081:42256268-42508340 Mus musculus chromosome 15, reference assembly (C57BL/6J)	5e-37	PDR (VT)
49642	HSD	Csinesis_UN03454;_45_399_674__LEN=674;_translated	7e-08	PDR (HT)
49737	HSD	tr|A8QCQ4|A8QCQ4_BRUMA Inhibitor of Apoptosis domain containing protein OS=Brugia malayi GN=Bm1_49890 PE=4 SV=1	6e-10	PDR (HT)
49746	HSD	Csinesis_UN09910; similar to gi|256052354|ref|XP_002569737.1| hypothetical protein [Schistosoma mansoni] (Evalue:7e-15, identity:61.29) unverified	9e-10	PDR (HT)
49750	HSD	tr|Q5C1F3|Q5C1F3_SCHJA SJCHGC04997 protein (Fragment) OS=Schistosoma japonicum PE=2 SV=2	6e-07	PDR (HT)
49760	HSD	Csinesis_UN07753; similar to gi|256052146|ref|XP_002569638.1| protein disulfide-isomerase [Schistosoma mansoni] (Evalue:3e-47, identity:53.01) unverified	8e-58	PDR (HT)
49974	HSD	Csinesis_UN07182;_209_1_684__LEN=810;_translated	4e-18	PDR (HT)
49990	HSD	tr|A8P3W0|A8P3W0_BRUMA Exonuclease family protein OS=Brugia malayi GN=Bm1_15735 PE=4 SV=1	1e-07	PDR (HT)
50019	Violin	DNAVaxDB Ag: 1357|gi|224589822:132669772-133119672 Homo sapiens chromosome X, GRCh37.p9 Primary Assembly	9e-43	PDR (VT)
50062	HSD	tr|Q03528|Q03528_SCHJA 22.6kd tegumental associated antigen OS=Schistosoma japonicum PE=2 SV=1	2e-06	PDR (HT)
50160	HSD	Hcontortus_UN1456; similar to gi|240002899|gb|ACS37721.1| C-type lectin-1 [Heligmosomoides polygyrus] (Evalue:2e-29, identity:49.62) verified	2e-06	PDR (HT)
50284	HSD	tr|A8NQS4|A8NQS4_BRUMA SMC family, C-terminal domain containing protein OS=Brugia malayi GN=Bm1_07830 PE=4 SV=1	8e-10	PDR (HT)
50295	HSD	Csinesis_UN08795;_0_1_492__LEN=492;_translated	2e-31	PDR (HT)
50395	HSD	Csinesis_UN06114; similar to gi|226478816|emb|CAX72903.1| MAP/microtubule affinity-regulating kinase 3 [Schistosoma japonicum] (Evalue:2e-63, identity:51.79) unverified	8e-10	PDR (HT)
50544	HSD	Eparaensei_UN064; similar to gi|256083939|ref|XP_002578192.1| rnase h (70) [Schistosoma mansoni] (Evalue:4e-12, identity:28.42) unverified	4e-17	PDR (HT)
50664	HSD	tr|A8NWQ4|A8NWQ4_BRUMA PHD-finger family protein OS=Brugia malayi GN=Bm1_11520 PE=4 SV=1	4e-06	PDR (HT)
50687	HSD	tr|A8NPB7|A8NPB7_BRUMA Pao retrotransposon peptidase family protein OS=Brugia malayi GN=Bm1_06870 PE=4 SV=1	2e-06	PDR (HT)
50705	HSD	Csinesis_UN01641; similar to gi|256081226|ref|XP_002576873.1| hypothetical protein [Schistosoma mansoni] (Evalue:9e-31, identity:42.38) unverified	2e-26	PDR (HT)	NPD	EE282194.1_SAAH-aab01g11.g1 Agen 0058 Schmidteamediterranea cDNA 5', mRNA sequence.	6e-07	PSR
50750	HSD	tr|Q86LC0|Q86LC0_SCHMA Glutathione S-transferase omega OS=Schistosoma mansoni PE=2 SV=1	3e-20	PDR (HT)
50991	HSD	Aavanae_UN1714; similar to gi|270017017|gb|EFA13463.1| hypothetical protein TcasGA2_TC005063 [Tribolium castaneum] (Evalue:2e-27, identity:43.08) unverified	2e-14	PDR (HT)
51033	HSD	gi|149046926|gb|EDL99674.1| prolyl endopeptidase [Rattus norvegicus]	1e-14	PDR (HT)
51042	HSD	Csinesis_UN04774; similar to gi|260801771|ref|XP_002595769.1| hypothetical protein BRAFLDRAFT_200305 [Branchiostoma floridae] (Evalue:9e-44, identity:61.65) unverified	1e-09	PDR (HT)	NPD	FY959500.1_Dugesia japonica cDNA, clone: Dj_aH_526_M15, 5'end sequence, expressed in adult head.	9e-48	PSR
51100	HSD	tr|A8Q7A9|A8Q7A9_BRUMA Ryanodine Receptor TM 4-6 family protein OS=Brugia malayi GN=Bm1_45145 PE=4 SV=1	2e-07	PDR (HT)
51104	HSD	Fhepatica_UN039; similar to gi|29374027|gb|AAO73004.1| cathepsin B [Fasciola gigantica] (Evalue:0.0, identity:99.11) verified	7e-10	PDR (HT)
51127	HSD	Egranulosus_UN0663; similar to gi|256070917|ref|XP_002571788.1| hypothetical protein [Schistosoma mansoni] (Evalue:5e-16, identity:46.51) unverified	9e-24	PDR (HT)
51200	HSD	Bxylophilus_UN05814; similar to gi|126341614|ref|XP_001379376.1| PREDICTED: similar to kinesin family member 15 [Monodelphis domestica] (Evalue:4e-36, identity:53.69) verified	6e-12	PDR (HT)	NPD	BW642162.1_Dugesia ryukyuensis mRNA, clone: Dr_sW_023_H17,5' mRNA sequence.	6e-07	PSR
51227	Violin	Protegen: 687|ref|NC_000081.5|NC_000081:42256268-42508340 Mus musculus chromosome 15, reference assembly (C57BL/6J)	4e-12	PDR (VT)
51311	HSD	Oviverrini_UN0494; similar to gi|256083113|ref|XP_002577794.1| tumor protein d52 [Schistosoma mansoni] (Evalue:4e-37, identity:57.64) unverified	5e-09	PDR (HT)
51364	Violin	DNAVaxDB Ag: 1357|gi|224589822:132669772-133119672 Homo sapiens chromosome X, GRCh37.p9 Primary Assembly	2e-10	PDR (VT)
51429	HSD	tr|Q5DFR2|Q5DFR2_SCHJA SJCHGC06760 protein OS=Schistosoma japonicum PE=2 SV=1	2e-14	PDR (HT)
51464	HSD	Emultilocaris_UN0260; similar to gi|226470316|emb|CAX70438.1| Translocon-associated protein subunit alpha precursor [Schistosoma japonicum] (Evalue:4e-25, identity:35.93) unverified	1e-09	PDR (HT)
51470	HSD	tr|A8Q0L6|A8Q0L6_BRUMA Protein unc-22, putative OS=Brugia malayi GN=Bm1_39425 PE=4 SV=1	5e-06	PDR (HT)
51478	HSD	tr|A8P9Y0|A8P9Y0_BRUMA Immunoglobulin I-set domain containing protein (Fragment) OS=Brugia malayi GN=Bm1_20125 PE=4 SV=1	7e-07	PDR (HT)
51782	HSD	Egranulosus_UN2542; similar to gi|195438457|ref|XP_002067153.1| GK24168 [Drosophila willistoni] (Evalue:5e-13, identity:42.11) unverified	2e-10	PDR (HT)
51789	HSD	Tsolium_UN8205; similar to gi|256079458|ref|XP_002576004.1| m-phase inducer phosphatase(cdc25) [Schistosoma mansoni] (Evalue:4e-31, identity:50.38) verified	1e-14	PDR (HT)
51938	HSD	Csinesis_UN07760; similar to gi|76155640|gb|AAX26929.2| SJCHGC06403 protein [Schistosoma japonicum] (Evalue:9e-46, identity:58.28) unverified	3e-15	PDR (HT)
52061	HSD	tr|A8P6G1|A8P6G1_BRUMA Glycosyl hydrolase family 85 protein OS=Brugia malayi GN=Bm1_17595 PE=4 SV=1	1e-08	PDR (HT)	NPD	FY958960.1_Dugesia japonica cDNA, clone: Dj_aH_525_C06, 5'end sequence, expressed in adult head.	7e-08	PSR
52095	HSD	Csinesis_UN03853; similar to gi|256075323|ref|XP_002573969.1| prolyl-tRNA synthetase [Schistosoma mansoni] (Evalue:2e-39, identity:43.16) verified	2e-13	PDR (HT)
52135	HSD	Csinesis_UN09954; similar to gi|256075753|ref|XP_002574181.1| exocyst componenet sec8 [Schistosoma mansoni] (Evalue:2e-37, identity:54.03) unverified	1e-19	PDR (HT)
52210	HSD	Fgigantica_UN1480; similar to gi|256053246|ref|XP_002570110.1| eukaryotictranslation initiation factor [Schistosoma mansoni] (Evalue:3e-17, identity:40.91) unverified	8e-24	PDR (HT)
52262	HSD	Serinaceieuropaei_UN0555; similar to gi|256086851|ref|XP_002579599.1| hypothetical protein [Schistosoma mansoni] (Evalue:3e-24, identity:44.19) unverified	8e-19	PDR (HT)
52331	Violin	Protegen: 466|VO: VO_0011069|gi|323916|gb|AAA43055.1| gag [Feline leukemia virus]	4e-37	PDR (VT)
52396	HSD	Tsolium_UN2771;_|_hypothetical protein	7e-07	PDR (HT)
52413	HSD	Bmalayi_UN08581; similar to gi|170590940|ref|XP_001900229.1| FAT domain containing protein [Brugia malayi] (Evalue:3e-96, identity:99.42) verified	4e-06	PDR (HT)
52980	HSD	Egranulosus_UN2542; similar to gi|195438457|ref|XP_002067153.1| GK24168 [Drosophila willistoni] (Evalue:5e-13, identity:42.11) unverified	2e-09	PDR (HT)
52996	HSD	Xindex_UN2904; similar to gi|157113813|ref|XP_001652098.1| hypothetical protein AaeL_AAEL006628 [Aedes aegypti] (Evalue:2e-14, identity:42.17) unverified	1e-08	PDR (HT)
53179	HSD	Serinaceieuropaei_UN1388; similar to gi|56759422|gb|AAW27851.1| SJCHGC02198 protein [Schistosoma japonicum] (Evalue:3e-17, identity:51.90) unverified	5e-08	PDR (HT)
53314	HSD	Csinesis_UN02287; similar to gi|256079692|ref|XP_002576119.1| protein phosphatase 2C [Schistosoma mansoni] (Evalue:2e-57, identity:55.05) verified	4e-12	PDR (HT)
53353	HSD	Egranulosus_UN1448; similar to gi|256083741|ref|XP_002578097.1| tbp-1 interacting protein [Schistosoma mansoni] (Evalue:7e-12, identity:66.67) unverified	1e-08	PDR (HT)
53373	HSD	tr|A8PNE4|A8PNE4_BRUMA Calpain family protein 1, isoform d, putative OS=Brugia malayi GN=Bm1_30345 PE=4 SV=1	1e-06	PDR (HT)
53418	Violin	DNAVaxDB Ag: 720|gi|11321597|ref|NP_002244.1| vascular endothelial growth factor receptor 2 precursor [Homo sapiens]	4e-07	PDR (VT)
53435	HSD	Csinesis_UN08414; similar to gi|256075222|ref|XP_002573919.1| hypothetical protein [Schistosoma mansoni] (Evalue:3e-57, identity:66.24) unverified	5e-32	PDR (HT)
53445	HSD	Tsolium_UN2741; similar to gi|291290953|ref|NP_001167509.1| uncharacterized protein LOC100381155 [Xenopus laevis] (Evalue:1e-59, identity:53.85) unverified	1e-16	PDR (HT)
53474	HSD	tr|A8NQS4|A8NQS4_BRUMA SMC family, C-terminal domain containing protein OS=Brugia malayi GN=Bm1_07830 PE=4 SV=1	3e-06	PDR (HT)
53490	Violin	DNAVaxDB Ag: 292|gi|133922588|ref|NP_001001892.2| H-2 class I histocompatibility antigen, K-W28 alpha chain isoform 1 [Mus musculus]	2e-23	PDR (VT)
53512	HSD	tr|A8Q0L6|A8Q0L6_BRUMA Protein unc-22, putative OS=Brugia malayi GN=Bm1_39425 PE=4 SV=1	3e-06	PDR (HT)
53569	HSD	Tsolium_UN7097; similar to gi|256088139|ref|XP_002580216.1| ubiquitin protein ligase E3a [Schistosoma mansoni] (Evalue:5e-27, identity:55.56) unverified	5e-36	PDR (HT)
53584	HSD	Tsolium_UN5451; similar to gi|256073980|ref|XP_002573305.1| hypothetical protein [Schistosoma mansoni] (Evalue:3e-22, identity:53.19) unverified	5e-15	PDR (HT)
53589	HSD	Serinaceieuropaei_UN0720; similar to gi|256053056|ref|XP_002570026.1| hypothetical protein [Schistosoma mansoni] (Evalue:1e-12, identity:28.77) unverified	2e-09	PDR (HT)
53646	HSD	Acaninum_UN11389; similar to gi|324502106|gb|ADY40927.1| DNA ligase 3 [Ascaris suum] (Evalue:1e-41, identity:61.98) unverified	1e-08	PDR (HT)
53691	HSD	tr|A8Q629|A8Q629_BRUMA Variant SH3 domain containing protein OS=Brugia malayi GN=Bm1_43785 PE=4 SV=1	2e-06	PDR (HT)
53747	HSD	Csinesis_UN04270; similar to gi|256087869|ref|XP_002580085.1| properdin [Schistosoma mansoni] (Evalue:3e-42, identity:44.88) unverified	3e-14	PDR (HT)
53804	HSD	Tsolium_UN1444; similar to gi|226469274|emb|CAX70116.1| Zinc finger CCCH domain-containing protein 3 [Schistosoma japonicum] (Evalue:5e-32, identity:46.36) unverified	1e-25	PDR (HT)
53895	Violin	DNAVaxDB Ag: 1687|gi|372099100:128706257-128720237 Mus musculus strain C57BL/6J chromosome 10, GRCm38.p1 C57BL/6J	2e-09	PDR (VT)
53929	HSD	Eparaensei_UN064; similar to gi|256083939|ref|XP_002578192.1| rnase h (70) [Schistosoma mansoni] (Evalue:4e-12, identity:28.42) unverified	2e-28	PDR (HT)
53934	HSD	Csinesis_UN02613; similar to gi|226487742|emb|CAX74741.1| Ankyrin,domain-containing protein [Schistosoma japonicum] (Evalue:2e-20, identity:41.74) verified	1e-12	PDR (HT)
53943	HSD	Acaninum_UN04097; similar to gi|268564382|ref|XP_002639089.1| C. briggsae CBR-TAG-163 protein [Caenorhabditis briggsae] (Evalue:2e-63, identity:78.18) unverified	3e-08	PDR (HT)
53970	HSD	tr|A8NTW6|A8NTW6_BRUMA U2 auxiliary factor 65 kDa subunit, putative OS=Brugia malayi GN=Bm1_09760 PE=4 SV=1	3e-08	PDR (HT)
53987	HSD	tr|A8P102|A8P102_BRUMA Prolyl oligopeptidase family protein OS=Brugia malayi GN=Bm1_13815 PE=4 SV=1	1e-09	PDR (HT)
54253	HSD	tr|Q5C3Z6|Q5C3Z6_SCHJA SJCHGC06202 protein (Fragment) OS=Schistosoma japonicum PE=2 SV=2	9e-14	PDR (HT)
54311	HSD	Csinesis_UN03749; similar to gi|256088937|ref|XP_002580577.1| ADAM17 peptidase (M12 family) [Schistosoma mansoni] (Evalue:5e-75, identity:44.74) unverified	1e-08	PDR (HT)
54324	HSD	Csinesis_UN01595; similar to gi|256086830|ref|XP_002579589.1| ectonucleotide pyrophosphatase/phosphodiesterase [Schistosoma mansoni] (Evalue:8e-24, identity:36.88) verified	5e-20	PDR (HT)
54377	HSD	tr|A8QBI4|A8QBI4_BRUMA Hypothetical 37.1 kDa Trp-Asp repeats containing protein in RAM2-ATP7intergenic region, putative OS=Brugia malayi GN=Bm1_48420 PE=4 SV=1	3e-06	PDR (HT)
54418	HSD	Csinesis_UN02719;_112_1_630__LEN=735;_minus_strand;_translated	4e-12	PDR (HT)
54458	HSD	Csinesis_UN12427;_124_1_506__LEN=506;_translated	2e-09	PDR (HT)
54592	HSD	Csinesis_UN05432; similar to gi|256083395|ref|XP_002577930.1| geranylgeranyl transferase type I beta subunit [Schistosoma mansoni] (Evalue:2e-43, identity:53.63) unverified	8e-16	PDR (HT)
54711	Violin	DNAVaxDB Ag: 1357|gi|224589822:132669772-133119672 Homo sapiens chromosome X, GRCh37.p9 Primary Assembly	4e-12	PDR (VT)
54734	HSD	Csinesis_UN04937; similar to gi|256073411|ref|XP_002573024.1| hypothetical protein [Schistosoma mansoni] (Evalue:1e-41, identity:78.43) unverified	2e-27	PDR (HT)
54759	HSD	sp|Q07167|SM16_SCHMA 16 kDa calcium-binding protein OS=Schistosoma mansoni PE=2 SV=1	3e-10	PDR (HT)
54791	Violin	Protegen: 292|gi|133922588|ref|NP_001001892.2| H-2 class I histocompatibility antigen, K-W28 alpha chain isoform 1 [Mus musculus]	5e-52	PDR (VT)
54968	HSD	Csinesis_UN10578; similar to gi|256086587|ref|XP_002579479.1| hypothetical protein [Schistosoma mansoni] (Evalue:4e-40, identity:40.23) unverified	4e-28	PDR (HT)
54984	Violin	DNAVaxDB Ag: 343|VO: VO_0011006|gi|16120353:2165261-2167063 Yersinia pestis CO92, complete genome	3e-13	PDR (VT)	NPD	FY964227.1_Dugesia japonica cDNA, clone: Dj_aH_303_A10.rev,3' end sequence, expressed in adult head.	4e-14	PSR
55076	HSD	sp|Q22494|VATH2_CAEEL Probable V-type proton ATPase subunit H 2 OS=Caenorhabditis elegans GN=vha-15 PE=2 SV=1	1e-06	PDR (HT)
55107	HSD	tr|A8NQS4|A8NQS4_BRUMA SMC family, C-terminal domain containing protein OS=Brugia malayi GN=Bm1_07830 PE=4 SV=1	3e-09	PDR (HT)
55117	HSD	Bmalayi_UN07821; similar to gi|4104615|gb|AAD02090.1| unknown [Homo sapiens] (Evalue:7e-06, identity:65.82) unverified	7e-07	PDR (HT)
55213	HSD	tr|A8PNY0|A8PNY0_BRUMA Protein kinase domain containing protein OS=Brugia malayi GN=Bm1_30560 PE=4 SV=1	4e-08	PDR (HT)
55219	HSD	tr|A8NE44|A8NE44_BRUMA Putative uncharacterized protein (Fragment) OS=Brugia malayi GN=Bm1_00760 PE=4 SV=1	8e-08	PDR (HT)
55329	HSD	Serinaceieuropaei_UN0297; similar to gi|256071583|ref|XP_002572119.1| heterogeneous nuclear ribonucleoprotein [Schistosoma mansoni] (Evalue:8e-32, identity:49.25) unverified	1e-07	PDR (HT)
55333	HSD	tr|A8PCY6|A8PCY6_BRUMA Variant SH3 domain containing protein OS=Brugia malayi GN=Bm1_22280 PE=4 SV=1	3e-07	PDR (HT)
55705	HSD	Tsolium_UN8464; similar to gi|256084719|ref|XP_002578574.1| alpha adaptin carboxyl-terminal domain [Schistosoma mansoni] (Evalue:1e-19, identity:51.14) unverified	3e-06	PDR (HT)
55774	HSD	Csinesis_UN04037; similar to gi|56755193|gb|AAW25776.1| unknown [Schistosoma japonicum] (Evalue:3e-27, identity:65.22) unverified	2e-09	PDR (HT)
55829	HSD	Egranulosus_UN1090; similar to gi|256077332|ref|XP_002574960.1| thymidine kinase [Schistosoma mansoni] (Evalue:3e-41, identity:45.11) unverified	2e-25	PDR (HT)
55890	HSD	Tsolium_UN8118; similar to gi|56755525|gb|AAW25941.1| SJCHGC06265 protein [Schistosoma japonicum] (Evalue:2e-23, identity:67.53) unverified	1e-11	PDR (HT)
55955	HSD	gi|157019067|gb|EAL41325.3| AGAP003737-PA [Anopheles gambiae str. PEST]	5e-10	PDR (HT)
56051	HSD	Fgigantica_UN0306; similar to gi|159068|gb|AAA29144.1| vitelline protein B2 [Fasciola hepatica] (Evalue:4e-111, identity:93.95) unverified	2e-11	PDR (HT)
56130	Violin	Protegen: 695|ref|NC_000077.5|NC_000077:96959384-96976593 Mus musculus chromosome 11, reference assembly (C57BL/6J)	7e-09	PDR (VT)
56133	HSD	tr|A8PXN1|A8PXN1_BRUMA Uncoordinated protein 44, isoform e, putative OS=Brugia malayi GN=Bm1_37330 PE=4 SV=1	3e-06	PDR (HT)
56263	HSD	Csinesis_UN04444;_88_1_763__LEN=763;_translated	1e-09	PDR (HT)
56363	HSD	Tsolium_UN7424; similar to gi|124783866|gb|ABN14952.1| arginyl-tRNA-protein transferase 1 [Taenia asiatica] (Evalue:1e-41, identity:76.07) unverified	6e-08	PDR (HT)
56381	Violin	DNAVaxDB Ag: 1357|gi|224589822:132669772-133119672 Homo sapiens chromosome X, GRCh37.p9 Primary Assembly	6e-09	PDR (VT)
56432	Violin	DNAVaxDB Ag: 866|VO: VO_0012408|gi|15607491|ref|NP_214864.1| molecular chaperone DnaK [Mycobacterium tuberculosis H37Rv]	5e-09	PDR (VT)
56444	HSD	tr|A8PJJ1|A8PJJ1_BRUMA Kinesin motor domain containing protein OS=Brugia malayi GN=Bm1_27915 PE=3 SV=1	3e-06	PDR (HT)
56623	HSD	tr|A8NKY3|A8NKY3_BRUMA Integrase core domain containing protein (Fragment) OS=Brugia malayi GN=Bm1_04580 PE=4 SV=1	3e-06	PDR (HT)
56705	HSD	Grostochiensis_UN4090; similar to gi|270006859|gb|EFA03307.1| hypothetical protein TcasGA2_TC013249 [Tribolium castaneum] (Evalue:3e-11, identity:44.32) unverified	2e-06	PDR (HT)
56746	HSD	Csinesis_UN01434; similar to gi|226488899|emb|CAX74799.1| Glycerophosphodiester phosphodiesterase domain-containing protein 1 [Schistosoma japonicum] (Evalue:7e-45, identity:47.98) unverified	1e-08	PDR (HT)
56815	HSD	tr|A8PYW8|A8PYW8_BRUMA Sec23/Sec24 trunk domain containing protein OS=Brugia malayi GN=Bm1_39665 PE=4 SV=1	8e-07	PDR (HT)
56903	Violin	Protegen: 687|ref|NC_000081.5|NC_000081:42256268-42508340 Mus musculus chromosome 15, reference assembly (C57BL/6J)	5e-23	PDR (VT)
57074	HSD	Xindex_UN3788; similar to gi|316969466|gb|EFV53560.1| transcriptional enhancer factor TEF-5 [Trichinella spiralis] (Evalue:4e-45, identity:66.91) unverified	2e-17	PDR (HT)	NPD	EG343674.1_SAAH-aaa35d01.b1 Agen 0058 Schmidteamediterranea cDNA 3', mRNA sequence.	2e-06	PSR
57139	Violin	Protegen: 715|ref|NC_000011.9|:32409324-32457086 Homo sapiens chromosome 11, GRCh37 primary reference assembly	5e-11	PDR (VT)
57166	HSD	Fgigantica_UN0077; similar to gi|256072339|ref|XP_002572493.1| ubiquilin 12 [Schistosoma mansoni] (Evalue:3e-20, identity:58.70) unverified	2e-12	PDR (HT)
57267	HSD	Tsolium_UN1686; similar to gi|38258611|sp|Q8MPD6.1|MED31_TAESO RecName: Full=Mediator of RNA polymerase II transcription subunit 31; AltName: Full=Mediator complex subunit 31 (Evalue:1e-55, identity:97.22) unverified	6e-10	PDR (HT)
57281	HSD	tr|A8Q180|A8Q180_BRUMA F-box domain containing protein OS=Brugia malayi GN=Bm1_36345 PE=4 SV=1	8e-07	PDR (HT)
57305	HSD	Csinesis_UN08520; similar to gi|12958095|gb|AAK07485.1| gag-pol polyprotein [Clonorchis sinensis] (Evalue:3e-71, identity:77.72) unverified	2e-35	PDR (HT)
57385	HSD	Mexpansa_UN0860; similar to gi|56756963|gb|AAW26653.1| SJCHGC06307 protein [Schistosoma japonicum] (Evalue:7e-38, identity:40.21) unverified	2e-06	PDR (HT)
57406	HSD	tr|Q86F28|Q86F28_SCHJA SJCHGC01855 protein OS=Schistosoma japonicum PE=2 SV=1	2e-11	PDR (HT)
57463	HSD	Emultilocaris_UN0016; similar to gi|170580810|ref|XP_001895418.1| Major microfilarial sheath protein precursor [Brugia malayi] (Evalue:1e-23, identity:100.00) unverified	1e-09	PDR (HT)
57592	HSD	tr|A8P5I5|A8P5I5_BRUMA Anaphase-promoting complex subunit 2-like OS=Brugia malayi GN=Bm1_16960 PE=3 SV=1	4e-08	PDR (HT)
57603	HSD	Csinesis_UN04937; similar to gi|256073411|ref|XP_002573024.1| hypothetical protein [Schistosoma mansoni] (Evalue:1e-41, identity:78.43) unverified	2e-13	PDR (HT)
57706	HSD	Csinesis_UN06405; similar to gi|226483611|emb|CAX74106.1| hypothetical protein [Schistosoma japonicum] (Evalue:8e-08, identity:32.73) unverified	5e-19	PDR (HT)
57911	HSD	tr|A8PXY0|A8PXY0_BRUMA 5' nucleotidase family OS=Brugia malayi GN=Bm1_37500 PE=4 SV=1	1e-06	PDR (HT)
57936	HSD	tr|A8PT87|A8PT87_BRUMA Protein kinase domain containing protein OS=Brugia malayi GN=Bm1_33825 PE=4 SV=1	5e-11	PDR (HT)
57988	HSD	Serinaceieuropaei_UN0823; similar to gi|256072106|ref|XP_002572378.1| cationic amino acid transporter [Schistosoma mansoni] (Evalue:1e-31, identity:35.98) verified	3e-14	PDR (HT)
58082	HSD	Hbacteriophora_UN07156; similar to gi|308506653|ref|XP_003115509.1| CRE-EFL-1 protein [Caenorhabditis remanei] (Evalue:3e-31, identity:81.01) unverified	4e-09	PDR (HT)	NPD	BP186482.1_Dugesia japonica cDNA, clone: 01540_HH,expressed in the head.	8e-06	PSR
58089	HSD	tr|A8PGZ6|A8PGZ6_BRUMA Hypothetical subtilase-type proteinase F21H12.6 in chromosome II, putative OS=Brugia malayi GN=Bm1_25210 PE=4 SV=1	2e-06	PDR (HT)
58132	HSD	Csinesis_UN00445; similar to gi|60690611|gb|AAX30520.1| SJCHGC04400 protein [Schistosoma japonicum] (Evalue:3e-16, identity:59.68) unverified	1e-11	PDR (HT)
58258	HSD	tr|Q5DI56|Q5DI56_SCHJA SJCHGC09287 protein OS=Schistosoma japonicum PE=2 SV=1	4e-16	PDR (HT)
58293	HSD	Tsolium_UN0125; similar to gi|256072968|ref|XP_002572805.1| cyclin G [Schistosoma mansoni] (Evalue:2e-11, identity:56.06) unverified	3e-14	PDR (HT)
58384	HSD	Bmalayi_UN07821; similar to gi|4104615|gb|AAD02090.1| unknown [Homo sapiens] (Evalue:7e-06, identity:65.82) unverified	2e-08	PDR (HT)
58386	HSD	Csinesis_UN08414; similar to gi|256075222|ref|XP_002573919.1| hypothetical protein [Schistosoma mansoni] (Evalue:3e-57, identity:66.24) unverified	2e-09	PDR (HT)
58478	HSD	Csinesis_UN08041; similar to gi|302764584|ref|XP_002965713.1| hypothetical protein SELMODRAFT_84710 [Selaginella moellendorffii] (Evalue:2e-07, identity:40.23) unverified	1e-10	PDR (HT)
58530	HSD	Serinaceieuropaei_UN0719; similar to gi|3510651|gb|AAC33853.1| intestinal alkaline phosphatase III [Bos taurus] (Evalue:2e-39, identity:41.26) unverified	2e-14	PDR (HT)
58581	HSD	Csinesis_UN02015; similar to gi|29841376|gb|AAP06408.1| SJCHGC01009 protein [Schistosoma japonicum] (Evalue:4e-63, identity:77.30) unverified	1e-18	PDR (HT)
58693	Violin	Protegen: 466|VO: VO_0011069|gi|323916|gb|AAA43055.1| gag [Feline leukemia virus]	4e-52	PDR (VT)
58723	HSD	tr|A8NVE8|A8NVE8_BRUMA Coatomer gamma subunit, putative OS=Brugia malayi GN=Bm1_10670 PE=4 SV=1	4e-06	PDR (HT)
58771	HSD/Violin	Fhepatica_UN013; similar to gi|222820541|gb|ACM67632.1| cathepsin 2L [Fasciola hepatica] (Evalue:0.0, identity:96.93) verified/DNAVaxDB Ag: 744|VO: VO_0011281|gi|54287314|emb|CAD54749.1| cysteine proteinase b [Leishmania major]	6E-23/0.000004	PDR (HT)/PDR (VT)	NPD	FY978978.1_Dugesia japonica cDNA, clone: Dj_aH_529_P21.rev,3' end sequence, expressed in adult head.	3e-09	PSR
58792	HSD	tr|A8NGC6|A8NGC6_BRUMA Adenylyl cyclase-associated protein OS=Brugia malayi GN=Bm1_01905 PE=3 SV=1	2e-08	PDR (HT)
58871	HSD	Csinesis_UN04371; similar to gi|256077812|ref|XP_002575194.1| hypothetical protein [Schistosoma mansoni] (Evalue:5e-09, identity:39.02) unverified	2e-31	PDR (HT)
58983	Violin	DNAVaxDB Ag: 1657|gi|372099103:28071235-28120863 Mus musculus strain C57BL/6J chromosome 7, GRCm38.p1 C57BL/6J	8e-08	PDR (VT)
59375	HSD	Csinesis_UN05791; similar to gi|56757467|gb|AAW26901.1| SJCHGC09144 protein [Schistosoma japonicum] (Evalue:2e-08, identity:51.85) unverified	3e-06	PDR (HT)
59385	HSD	Tsolium_UN2896; similar to gi|226470140|emb|CAX70351.1| LIN1-like protein [Schistosoma japonicum] (Evalue:2e-37, identity:39.24) unverified	5e-06	PDR (HT)
59434	HSD	Tsolium_UN7957; similar to gi|256079222|ref|XP_002575888.1| hypothetical protein [Schistosoma mansoni] (Evalue:5e-22, identity:47.17) unverified	1e-11	PDR (HT)
59455	Violin	DNAVaxDB Ag: 1357|gi|224589822:132669772-133119672 Homo sapiens chromosome X, GRCh37.p9 Primary Assembly	4e-11	PDR (VT)
59522	Violin	Protegen: 292|ref|NC_000083.5|NC_000083:34132956-34137277 Mus musculus chromosome 17, reference assembly (C57BL/6J)	2e-13	PDR (VT)
59570	HSD	tr|A8Q0L6|A8Q0L6_BRUMA Protein unc-22, putative OS=Brugia malayi GN=Bm1_39425 PE=4 SV=1	2e-18	PDR (HT)	NPD	BW638997.1_Dugesia ryukyuensis mRNA, clone: Dr_sW_013_F15,5' mRNA sequence.	7e-05	PSR
59580	HSD	Csinesis_UN09339; similar to gi|256088226|ref|XP_002580250.1| hypothetical protein [Schistosoma mansoni] (Evalue:6e-10, identity:67.35) unverified	3e-19	PDR (HT)
59650	Violin	Protegen: 292|ref|NC_000083.5|NC_000083:34132956-34137277 Mus musculus chromosome 17, reference assembly (C57BL/6J)	7e-15	PDR (VT)
59713	HSD	Tsolium_UN2582; similar to gi|47221180|emb|CAG05501.1| unnamed protein product [Tetraodon nigroviridis] (Evalue:2e-34, identity:29.08) verified	2e-06	PDR (HT)
59725	HSD	tr|A8P3D2|A8P3D2_BRUMA Glycosyl hydrolase family 20, catalytic domain containing protein OS=Brugia malayi GN=Bm1_15330 PE=4 SV=1	6e-21	PDR (HT)	NPD	EE670940.1_SAAH-aac52h07.g1 Agen 0058 Schmidteamediterranea cDNA 5' similar to ref|NP_508409.1| Beta-hexosaminidase(64.4 kD) [Caenorhabditis elegans] sp|Q22492|HEXA_CAEEL Probablebeta-hexosaminidase A precurs	4e-41	PSR
59751	Violin	DNAVaxDB Ag: 1357|gi|224589822:132669772-133119672 Homo sapiens chromosome X, GRCh37.p9 Primary Assembly	8e-65	PDR (VT)
59755	HSD	Csinesis_UN09123; similar to Schistosoma_mansoni|Smp_scaff000078|Smp_035180|Annotation|Schistosoma_mansoni_Sanger_TIGR|(protein (Evalue:2e-07, identity:42.31) unverified	9e-14	PDR (HT)
59824	HSD	Csinesis_UN12234; similar to gi|256073885|ref|XP_002573258.1| jumonji domain containing protein [Schistosoma mansoni] (Evalue:7e-21, identity:34.33) unverified	2e-11	PDR (HT)
60018	HSD	Csinesis_UN12579; similar to gi|56755860|gb|AAW26108.1| SJCHGC05178 protein [Schistosoma japonicum] (Evalue:6e-37, identity:73.74) unverified	2e-13	PDR (HT)
60048	HSD	tr|A8Q9Y4|A8Q9Y4_BRUMA F-box domain containing protein OS=Brugia malayi GN=Bm1_47330 PE=4 SV=1	4e-07	PDR (HT)
60068	HSD	Tsolium_UN2741; similar to gi|291290953|ref|NP_001167509.1| uncharacterized protein LOC100381155 [Xenopus laevis] (Evalue:1e-59, identity:53.85) unverified	1e-20	PDR (HT)
60237	HSD	Csinesis_UN12503;_-10_1_613__LEN=613;_translated	2e-10	PDR (HT)
60291	HSD	Csinesis_UN01929; similar to gi|256077116|ref|XP_002574854.1| 39S ribosomal protein L35 [Schistosoma mansoni] (Evalue:1e-47, identity:65.69) unverified	6e-33	PDR (HT)
60292	HSD	Csinesis_UN06973; similar to gi|60687582|gb|AAX30124.1| ribosomal protein S29 [Schistosoma japonicum] (Evalue:5e-22, identity:89.29) unverified	2e-09	PDR (HT)
60344	HSD	Gpallida_UN0724;_|_hypothetical protein	1e-07	PDR (HT)
60515	HSD	tr|A8PZL7|A8PZL7_BRUMA Putative uncharacterized protein OS=Brugia malayi GN=Bm1_39040 PE=4 SV=1	2e-09	PDR (HT)
60539	Violin	Protegen: 465|VO: VO_0011068|gi|9630707:5987-7915 Feline leukemia virus, complete genome	1e-15	PDR (VT)
60562	HSD	tr|A8Q742|A8Q742_BRUMA Putative uncharacterized protein OS=Brugia malayi GN=Bm1_44895 PE=4 SV=1	2e-08	PDR (HT)
60609	HSD	Fhepatica_UN116; similar to gi|56753872|gb|AAW25133.1| SJCHGC06289 protein [Schistosoma japonicum] (Evalue:7e-37, identity:65.74) unverified	6e-19	PDR (HT)
60619	HSD	Csinesis_UN04618; similar to gi|256087305|ref|XP_002579812.1| hypothetical protein [Schistosoma mansoni] (Evalue:9e-41, identity:48.89) unverified	2e-18	PDR (HT)
60804	HSD	Csinesis_UN03712; similar to gi|256080228|ref|XP_002576384.1| synaptojanin [Schistosoma mansoni] (Evalue:3e-74, identity:62.09) verified	5e-07	PDR (HT)
60910	HSD	Mjavanica_UN0412; similar to gi|123429669|ref|XP_001307741.1| ankyrin repeat protein [Trichomonas vaginalis G3] (Evalue:1e-07, identity:38.27) unverified	6e-08	PDR (HT)	NPD	FY958878.1_Dugesia japonica cDNA, clone: Dj_aH_524_O09, 5'end sequence, expressed in adult head.	5e-26	PSR
60941	HSD	tr|A8NKY3|A8NKY3_BRUMA Integrase core domain containing protein (Fragment) OS=Brugia malayi GN=Bm1_04580 PE=4 SV=1	2e-23	PDR (HT)
61002	HSD	Csinesis_UN07456; similar to gi|256082573|ref|XP_002577529.1| hypothetical protein [Schistosoma mansoni] (Evalue:8e-42, identity:65.87) unverified	1e-20	PDR (HT)
61169	HSD	Egranulosus_UN1382; similar to gi|226466734|emb|CAX69502.1| novel protin putative armadillo repeat containing 1 [Schistosoma japonicum] (Evalue:2e-16, identity:34.97) unverified	8e-09	PDR (HT)
61208	HSD	Bmalayi_UN07821; similar to gi|4104615|gb|AAD02090.1| unknown [Homo sapiens] (Evalue:7e-06, identity:65.82) unverified	2e-12	PDR (HT)
61226	HSD	tr|A8QBM3|A8QBM3_BRUMA Gut on exterior protein 2, putative OS=Brugia malayi GN=Bm1_48565 PE=4 SV=1	2e-07	PDR (HT)
61265	HSD	Egranulosus_UN1123; similar to gi|256078737|ref|XP_002575651.1| hypothetical protein [Schistosoma mansoni] (Evalue:3e-18, identity:41.03) unverified	8e-10	PDR (HT)
61345	HSD	Serinaceieuropaei_UN0297; similar to gi|256071583|ref|XP_002572119.1| heterogeneous nuclear ribonucleoprotein [Schistosoma mansoni] (Evalue:8e-32, identity:49.25) unverified	2e-06	PDR (HT)
61350	HSD	tr|A8P3M4|A8P3M4_BRUMA Bifunctional aminoacyl-tRNA synthetase , putative OS=Brugia malayi GN=Bm1_15535 PE=3 SV=1	5e-08	PDR (HT)
61443	HSD	Csinesis_UN00170; similar to gi|256053140|ref|XP_002570063.1| neurotracting/lsamp/neurotrimin/obcam related cell adhesion molecule [Schistosoma mansoni] (Evalue:3e-37, identity:38.81) verified	5e-16	PDR (HT)
61526	HSD	Serinaceieuropaei_UN0412; similar to gi|254587279|emb|CAX83696.1| Gap-Pol polyprotein [Schistosoma japonicum] (Evalue:2e-58, identity:68.18) unverified	3e-09	PDR (HT)
61531	HSD	Csinesis_UN10346; similar to gi|328724040|ref|XP_001951951.2| PREDICTED (Evalue:5e-34, identity:39.73) unverified	2e-06	PDR (HT)
61652	HSD	Csinesis_UN11011; similar to gi|256083681|ref|XP_002578069.1| DEAD box ATP-dependent RNA helicase [Schistosoma mansoni] (Evalue:4e-10, identity:42.11) unverified	3e-06	PDR (HT)
61801	HSD	Egranulosus_UN1121; similar to Schistosoma_mansoni|Smp_scaff000241|Smp_160540|Annotation|Schistosoma_mansoni_Sanger_TIGR|(protein (Evalue:3e-06, identity:29.90) unverified	4e-11	PDR (HT)
61818	Violin	Protegen: 699|ref|NC_000075.5|NC_000075:58372106-58402839 Mus musculus chromosome 9, reference assembly (C57BL/6J)	6e-09	PDR (VT)
61908	HSD	Aavanae_UN1714; similar to gi|270017017|gb|EFA13463.1| hypothetical protein TcasGA2_TC005063 [Tribolium castaneum] (Evalue:2e-27, identity:43.08) unverified	3e-06	PDR (HT)
61989	HSD	Asuum_UN02020; similar to gi|324515932|gb|ADY46363.1| Inositol hexakisphosphate kinase 1 [Ascaris suum] (Evalue:9e-170, identity:99.34) unverified	4e-08	PDR (HT)	NPD	FY966127.1_Dugesia japonica cDNA, clone: Dj_aH_310_B17.rev,3' end sequence, expressed in adult head.	3e-05	PSR
62080	HSD	Csinesis_UN03993; similar to gi|256077216|ref|XP_002574903.1| notch [Schistosoma mansoni] (Evalue:6e-47, identity:39.93) verified	4e-18	PDR (HT)
62086	HSD	gi|169153825|emb|CAQ14213.1| novel protein similar to vertebrate component of oligomeric golgi complex 3 (COG3, zgc:112360) [Danio rerio]	1e-07	PDR (HT)
62125	HSD	tr|Q5BW61|Q5BW61_SCHJA SJCHGC08955 protein (Fragment) OS=Schistosoma japonicum PE=2 SV=2	1e-14	PDR (HT)
62130	HSD	Serinaceieuropaei_UN0663; similar to gi|114786425|gb|ABI78941.1| mitochondrial ATP synthase B subunit [Clonorchis sinensis] (Evalue:2e-72, identity:59.46) unverified	1e-20	PDR (HT)
62214	HSD	Csinesis_UN05252; similar to gi|256086060|ref|XP_002579224.1| Rho3 GTPase [Schistosoma mansoni] (Evalue:4e-23, identity:55.43) verified	6e-06	PDR (HT)
62267	HSD	Csinesis_UN05791; similar to gi|56757467|gb|AAW26901.1| SJCHGC09144 protein [Schistosoma japonicum] (Evalue:2e-08, identity:51.85) unverified	4e-06	PDR (HT)
62287	HSD	Csinesis_UN05791; similar to gi|56757467|gb|AAW26901.1| SJCHGC09144 protein [Schistosoma japonicum] (Evalue:2e-08, identity:51.85) unverified	6e-06	PDR (HT)
62423	HSD	tr|A8NKY3|A8NKY3_BRUMA Integrase core domain containing protein (Fragment) OS=Brugia malayi GN=Bm1_04580 PE=4 SV=1	1e-16	PDR (HT)
62485	HSD	Bxylophilus_UN05098; similar to gi|324516891|gb|ADY46664.1| Glutaminase [Ascaris suum] (Evalue:2e-40, identity:55.88) verified	3e-06	PDR (HT)
62507	HSD	Csinesis_UN08414; similar to gi|256075222|ref|XP_002573919.1| hypothetical protein [Schistosoma mansoni] (Evalue:3e-57, identity:66.24) unverified	3e-16	PDR (HT)
62632	HSD	tr|A8Q644|A8Q644_BRUMA FAT domain containing protein OS=Brugia malayi GN=Bm1_43835 PE=4 SV=1	3e-07	PDR (HT)
62857	HSD	Csinesis_UN10277; similar to gi|256082995|ref|XP_002577736.1| hypothetical protein [Schistosoma mansoni] (Evalue:2e-06, identity:69.70) unverified	4e-15	PDR (HT)
62903	Violin	DNAVaxDB Ag: 1688|gi|224589810:40353962-40440532 Homo sapiens chromosome 19, GRCh37.p10 Primary Assembly	9e-11	PDR (VT)
62912	HSD	Csinesis_UN06333; similar to gi|226486890|emb|CAX74522.1| 5'-nucleotidase [Schistosoma japonicum] (Evalue:7e-100, identity:57.84) unverified	1e-11	PDR (HT)
62921	HSD	Tsolium_UN7844; similar to gi|76157282|gb|ABA40390.1| SJCHGC03568 protein [Schistosoma japonicum] (Evalue:1e-09, identity:35.00) unverified	5e-12	PDR (HT)
62981	Violin	DNAVaxDB Ag: 1600|gi|416115|gb|AAA03229.1| MAGE-1 [Homo sapiens]	1e-11	PDR (VT)
63004	HSD	sp|P12812|P40_SCHMA Major egg antigen OS=Schistosoma mansoni PE=2 SV=1	1e-06	PDR (HT)
63028	HSD	Nbrasiliensis_UN0847; similar to gi|221114923|ref|XP_002157757.1| PREDICTED: similar to predicted protein [Hydra magnipapillata] (Evalue:3e-12, identity:44.44) unverified	4e-06	PDR (HT)
63039	HSD	Csinesis_UN05791; similar to gi|56757467|gb|AAW26901.1| SJCHGC09144 protein [Schistosoma japonicum] (Evalue:2e-08, identity:51.85) unverified	3e-07	PDR (HT)
63118	HSD	tr|A8NDV1|A8NDV1_BRUMA Myosin heavy chain, nonmuscle type 1, putative OS=Brugia malayi GN=Bm1_00655 PE=4 SV=1	9e-06	PDR (HT)
63349	HSD	tr|A8NPB7|A8NPB7_BRUMA Pao retrotransposon peptidase family protein OS=Brugia malayi GN=Bm1_06870 PE=4 SV=1	5e-08	PDR (HT)
63359	Violin	DNAVaxDB Ag: 716|ref|NC_000019.9|:17982781-18005982 Homo sapiens chromosome 19, GRCh37 primary reference assembly	1e-08	PDR (VT)
63501	HSD	Hcontortus_UN1493; similar to gi|308465164|ref|XP_003094843.1| CRE-HRP-1 protein [Caenorhabditis remanei] (Evalue:2e-58, identity:85.04) verified	8e-06	PDR (HT)	NPD	EC386200.1_SAAG-aaa03d01.g1 Planaria_Primary_EST Schmidteamediterranea cDNA 5' similar to emb|CAB96420.1| hypothetical protein[Xenopus laevis] gb|AAH44956.1| Similar to RNA-binding region (RNP1,RRM) containin	9e-20	PSR
63523	Violin	DNAVaxDB Ag: 1357|gi|224589822:132669772-133119672 Homo sapiens chromosome X, GRCh37.p9 Primary Assembly	8e-09	PDR (VT)
63538	Violin	Protegen: 687|ref|NC_000081.5|NC_000081:42256268-42508340 Mus musculus chromosome 15, reference assembly (C57BL/6J)	5e-17	PDR (VT)
63587	HSD	Serinaceieuropaei_UN1388; similar to gi|56759422|gb|AAW27851.1| SJCHGC02198 protein [Schistosoma japonicum] (Evalue:3e-17, identity:51.90) unverified	5e-10	PDR (HT)
63650	HSD	Csinesis_UN08041; similar to gi|302764584|ref|XP_002965713.1| hypothetical protein SELMODRAFT_84710 [Selaginella moellendorffii] (Evalue:2e-07, identity:40.23) unverified	2e-11	PDR (HT)
63677	Violin	Virmugen: 1081|gi|86176855:1061115-1062891 Plasmodium falciparum 3D7 chromosome 6	6e-08	PDR (VT)
63695	HSD	tr|A8QCP6|A8QCP6_BRUMA Ubiquitin-conjugating enzyme family protein OS=Brugia malayi GN=Bm1_49860 PE=3 SV=1	3e-06	PDR (HT)
63785	HSD	Fgigantica_UN1480; similar to gi|256053246|ref|XP_002570110.1| eukaryotictranslation initiation factor [Schistosoma mansoni] (Evalue:3e-17, identity:40.91) unverified	8e-30	PDR (HT)
63811	Violin	DNAVaxDB Ag: 1357|gi|224589822:132669772-133119672 Homo sapiens chromosome X, GRCh37.p9 Primary Assembly	3e-10	PDR (VT)
63812	HSD	tr|A8Q4G6|A8Q4G6_BRUMA Gactosylgalactosylxylosylprotein 3-beta-glucuronosyltransferase, putative OS=Brugia malayi GN=Bm1_42955 PE=4 SV=1	3e-06	PDR (HT)
63861	HSD	Csinesis_UN02237; similar to gi|256076400|ref|XP_002574500.1| DNAj homolog subfamily C member [Schistosoma mansoni] (Evalue:7e-74, identity:53.98) verified	5e-09	PDR (HT)
63925	HSD	Csinesis_UN05791; similar to gi|56757467|gb|AAW26901.1| SJCHGC09144 protein [Schistosoma japonicum] (Evalue:2e-08, identity:51.85) unverified	1e-07	PDR (HT)
64009	HSD	Csinesis_UN08520; similar to gi|12958095|gb|AAK07485.1| gag-pol polyprotein [Clonorchis sinensis] (Evalue:3e-71, identity:77.72) unverified	2e-09	PDR (HT)
64130	HSD	Csinesis_UN05791; similar to gi|56757467|gb|AAW26901.1| SJCHGC09144 protein [Schistosoma japonicum] (Evalue:2e-08, identity:51.85) unverified	6e-07	PDR (HT)
64211	HSD	Serinaceieuropaei_UN0412; similar to gi|254587279|emb|CAX83696.1| Gap-Pol polyprotein [Schistosoma japonicum] (Evalue:2e-58, identity:68.18) unverified	8e-11	PDR (HT)
64234	HSD	Csinesis_UN03854; similar to gi|281349294|gb|EFB24878.1| hypothetical protein PANDA_005997 [Ailuropoda melanoleuca] (Evalue:2e-27, identity:40.22) unverified	2e-10	PDR (HT)
64253	HSD	Cbrenneri_UN03612; similar to gi|268574008|ref|XP_002641981.1| C. briggsae CBR-PDI-1 protein [Caenorhabditis briggsae] (Evalue:2e-106, identity:86.38) verified	1e-06	PDR (HT)
64291	HSD	Tsolium_UN0239; similar to gi|256085900|ref|XP_002579148.1| hypothetical protein [Schistosoma mansoni] (Evalue:3e-11, identity:30.11) unverified	3e-08	PDR (HT)
64318	HSD	Csinesis_UN02393; similar to gi|56755207|gb|AAW25783.1| SJCHGC01252 protein [Schistosoma japonicum] (Evalue:4e-29, identity:36.32) unverified	5e-08	PDR (HT)
64423	HSD	Tspiralis_UN7597; similar to gi|316976472|gb|EFV59765.1| putative SH3 domain protein [Trichinella spiralis] (Evalue:1e-104, identity:100.00) verified	9e-09	PDR (HT)
64606	Violin	DNAVaxDB Ag: 719|gi|2315863|gb|AAC51660.1| apoptosis inhibitor survivin [Homo sapiens]	2e-20	PDR (VT)
64608	HSD	Serinaceieuropaei_UN0013; similar to gi|148223844|ref|NP_001082540.1| ADP-ribosylation factor 4 [Xenopus laevis] (Evalue:3e-87, identity:85.56) verified	2e-13	PDR (HT)	NPD	DN308215.1_PL05016A1C11 cDNA from sexually maturehermaphodites Schmidtea mediterranea cDNA 3', mRNA sequence.	4e-20	PSR
64619	HSD	Oflexuosa_UN0944; similar to gi|5724764|gb|AAB41229.2| D10 T-cell receptor alpha chain precursor [Mus musculus] (Evalue:6e-82, identity:83.85) unverified	2e-27	PDR (HT)
64678	Violin	DNAVaxDB Ag: 304|ref|NC_000082.5|NC_000082:36603959-36666136 Mus musculus chromosome 16, reference assembly (C57BL/6J)	1e-24	PDR (VT)
64721	HSD	Csinesis_UN01992; similar to gi|257206598|emb|CAX82927.1| glycerol-3-phosphate dehydrogenase [Schistosoma japonicum] (Evalue:7e-97, identity:57.45) verified	4e-10	PDR (HT)
64954	HSD	tr|Q7Z1I3|Q7Z1I3_SCHJA L-lactate dehydrogenase OS=Schistosoma japonicum PE=2 SV=1	3e-15	PDR (HT)
65009	HSD	Bmalayi_UN07821; similar to gi|4104615|gb|AAD02090.1| unknown [Homo sapiens] (Evalue:7e-06, identity:65.82) unverified	4e-15	PDR (HT)
65021	HSD	Csinesis_UN05326; similar to gi|256087901|ref|XP_002580100.1| protein transport protein Sec13 [Schistosoma mansoni] (Evalue:8e-16, identity:51.95) unverified	6e-26	PDR (HT)
65057	HSD	tr|A8Q0N2|A8Q0N2_BRUMA Probable coatomer beta' subunit, putative OS=Brugia malayi GN=Bm1_39470 PE=4 SV=1	3e-06	PDR (HT)	NPD	EE669961.1_SAAH-aac43a10.g1 Agen 0058 Schmidteamediterranea cDNA 5' similar to ref|XP_314874.1| ENSANGP00000001072[Anopheles gambiae] gb|EAA10087.1| ENSANGP00000001072 [Anophelesgambiae str. PEST], mRNA seque	4e-25	PSR
65139	HSD	Tpseudospiralis_UN1364; similar to gi|316965233|gb|EFV50006.1| protein TSSC1 [Trichinella spiralis] (Evalue:3e-35, identity:84.44) unverified	3e-06	PDR (HT)
65231	HSD	tr|A8PNY0|A8PNY0_BRUMA Protein kinase domain containing protein OS=Brugia malayi GN=Bm1_30560 PE=4 SV=1	6e-07	PDR (HT)
65232	HSD	Csinesis_UN08520; similar to gi|12958095|gb|AAK07485.1| gag-pol polyprotein [Clonorchis sinensis] (Evalue:3e-71, identity:77.72) unverified	5e-16	PDR (HT)
65363	HSD	Egranulosus_UN1448; similar to gi|256083741|ref|XP_002578097.1| tbp-1 interacting protein [Schistosoma mansoni] (Evalue:7e-12, identity:66.67) unverified	1e-17	PDR (HT)
65447	HSD	tr|A8PXN1|A8PXN1_BRUMA Uncoordinated protein 44, isoform e, putative OS=Brugia malayi GN=Bm1_37330 PE=4 SV=1	4e-16	PDR (HT)	NPD	BP188328.1_Dugesia japonica cDNA, clone: 02623_HH,expressed in the head.	4e-08	PSR
65511	HSD	Aavanae_UN1714; similar to gi|270017017|gb|EFA13463.1| hypothetical protein TcasGA2_TC005063 [Tribolium castaneum] (Evalue:2e-27, identity:43.08) unverified	2e-06	PDR (HT)
65516	HSD	Aavanae_UN1714; similar to gi|270017017|gb|EFA13463.1| hypothetical protein TcasGA2_TC005063 [Tribolium castaneum] (Evalue:2e-27, identity:43.08) unverified	3e-06	PDR (HT)
65608	HSD	tr|A8NKY3|A8NKY3_BRUMA Integrase core domain containing protein (Fragment) OS=Brugia malayi GN=Bm1_04580 PE=4 SV=1	6e-10	PDR (HT)
65800	Violin	DNAVaxDB Ag: 38|VO: VO_0010873|GeneID|2820148 [Bacillus anthracis str. 'Ames Ancestor' ] 149357..151786	1e-10	PDR (VT)
65848	HSD	Serinaceieuropaei_UN0918; similar to gi|192807489|gb|ACF06126.1| mitochondrial acetate:succinate CoA-transferase [Fasciola hepatica] (Evalue:6e-91, identity:66.67) verified	5e-10	PDR (HT)
65938	HSD	Serinaceieuropaei_UN0412; similar to gi|254587279|emb|CAX83696.1| Gap-Pol polyprotein [Schistosoma japonicum] (Evalue:2e-58, identity:68.18) unverified	3e-09	PDR (HT)
65960	HSD	Tsaginata_UN023; similar to gi|226478782|emb|CAX72886.1| polynucleotide kinase 3'-phosphatase [Schistosoma japonicum] (Evalue:4e-48, identity:48.62) unverified	7e-08	PDR (HT)
66121	HSD	tr|A8E5W5|A8E5W5_XENTR LOC100127627 protein OS=Xenopus tropicalis GN=cope PE=2 SV=1	5e-18	PDR (HT)
66131	HSD	Fgigantica_UN2652; similar to gi|41152538|gb|AAR99518.1| cathepsin L protein [Fasciola hepatica] (Evalue:3e-40, identity:95.12) verified	2e-24	PDR (HT)
66293	HSD	tr|A8NSA4|A8NSA4_BRUMA tRNA (5-methylaminomethyl-2-thiouridylate)-methyltransferase, putative OS=Brugia malayi GN=Bm1_08740 PE=4 SV=1	6e-06	PDR (HT)
66377	HSD	Tsolium_UN7017; similar to gi|256078002|ref|XP_002575287.1| Spectrin beta chain brain 3 (Spectrin non-erythroid beta chain 3) (Beta-IV spectrin) [Schistosoma mansoni] (Evalue:1e-37, identity:60.77) verified	4e-14	PDR (HT)
66601	HSD	Csinesis_UN04714; similar to gi|256072734|ref|XP_002572689.1| sec24-related A B [Schistosoma mansoni] (Evalue:6e-30, identity:59.24) unverified	2e-17	PDR (HT)
66662	HSD	Tsolium_UN8375; similar to gi|256074426|ref|XP_002573526.1| ankyrin repeat-containing [Schistosoma mansoni] (Evalue:7e-43, identity:53.74) verified	8e-07	PDR (HT)
66759	HSD	Tvitrinus_UN010; similar to gi|259016407|sp|Q60SG7.2|XRN2_CAEBR RecName: Full=5'-3' exoribonuclease 2 homolog (Evalue:5e-13, identity:58.46) unverified	3e-06	PDR (HT)
66841	HSD	Serinaceieuropaei_UN0297; similar to gi|256071583|ref|XP_002572119.1| heterogeneous nuclear ribonucleoprotein [Schistosoma mansoni] (Evalue:8e-32, identity:49.25) unverified	7e-11	PDR (HT)
67073	Violin	DNAVaxDB Ag: 1357|gi|224589822:132669772-133119672 Homo sapiens chromosome X, GRCh37.p9 Primary Assembly	1e-11	PDR (VT)
67268	HSD	tr|A8Q0T1|A8Q0T1_BRUMA Disorganized muscle protein 1, putative OS=Brugia malayi GN=Bm1_40320 PE=4 SV=1	5e-06	PDR (HT)
67283	HSD	tr|A8NJC7|A8NJC7_BRUMA Guanylate kinase family protein (Fragment) OS=Brugia malayi GN=Bm1_03685 PE=4 SV=1	2e-06	PDR (HT)
67293	HSD	Csinesis_UN12024; similar to gi|256083192|ref|XP_002577833.1| hypothetical protein [Schistosoma mansoni] (Evalue:5e-42, identity:55.26) unverified	3e-09	PDR (HT)
67397	Violin	DNAVaxDB Ag: 1357|gi|224589822:132669772-133119672 Homo sapiens chromosome X, GRCh37.p9 Primary Assembly	2e-09	PDR (VT)
67530	HSD	Tspiralis_UN7746; similar to gi|316968064|gb|EFV52404.1| conserved hypothetical protein [Trichinella spiralis] (Evalue:9e-37, identity:72.65) verified	2e-06	PDR (HT)
67554	HSD	Csinesis_UN07760; similar to gi|76155640|gb|AAX26929.2| SJCHGC06403 protein [Schistosoma japonicum] (Evalue:9e-46, identity:58.28) unverified	3e-10	PDR (HT)
67665	Violin	DNAVaxDB Ag: 1357|gi|224589822:132669772-133119672 Homo sapiens chromosome X, GRCh37.p9 Primary Assembly	3e-22	PDR (VT)
67801	Violin	DNAVaxDB Ag: 1357|gi|224589822:132669772-133119672 Homo sapiens chromosome X, GRCh37.p9 Primary Assembly	2e-39	PDR (VT)
67872	HSD	Fgigantica_UN1382;_|_hypothetical protein	8e-09	PDR (HT)
68139	HSD	tr|A8PE64|A8PE64_BRUMA Hypothetical 86.9 kDa protein C30C11.4 in chromosome III, putative OS=Brugia malayi GN=Bm1_23190 PE=3 SV=1	4e-06	PDR (HT)
68161	HSD	Csinesis_UN05791; similar to gi|56757467|gb|AAW26901.1| SJCHGC09144 protein [Schistosoma japonicum] (Evalue:2e-08, identity:51.85) unverified	1e-12	PDR (HT)
68185	HSD	Csinesis_UN04270; similar to gi|256087869|ref|XP_002580085.1| properdin [Schistosoma mansoni] (Evalue:3e-42, identity:44.88) unverified	3e-16	PDR (HT)
68206	HSD	Csinesis_UN06447; similar to gi|3392892|emb|CAA12644.1| protein disulphide isomerase [Fasciola hepatica] (Evalue:1e-155, identity:56.08) verified	7e-06	PDR (HT)
68231	HSD	Csinesis_UN04685;_36_1_444__LEN=444;_minus_strand;_translated	8e-29	PDR (HT)
68283	HSD	Tsolium_UN0171; similar to gi|56756663|gb|AAW26504.1| SJCHGC05683 protein [Schistosoma japonicum] (Evalue:1e-64, identity:59.90) unverified	6e-30	PDR (HT)	NPD	F55A4.1_gene=WBGene00018853	1e-06	PSR
68505	HSD	Serinaceieuropaei_UN2022; similar to gi|256073174|ref|XP_002572907.1| rna-binding protein 12 (sh3/ww domain anchor protein in the nucleus) (swan) [Schistosoma mansoni] (Evalue:9e-11, identity:56.45) unverified	4e-13	PDR (HT)
68586	HSD	Csinesis_UN00428; similar to gi|76156740|gb|AAX27882.2| SJCHGC05707 protein [Schistosoma japonicum] (Evalue:2e-32, identity:39.25) unverified	2e-14	PDR (HT)
68658	HSD	tr|A8Q0L6|A8Q0L6_BRUMA Protein unc-22, putative OS=Brugia malayi GN=Bm1_39425 PE=4 SV=1	1e-08	PDR (HT)
68729	HSD	Csinesis_UN07800;_10_1_340__LEN=541;_minus_strand;_translated	8e-09	PDR (HT)
68758	HSD	Aavanae_UN1714; similar to gi|270017017|gb|EFA13463.1| hypothetical protein TcasGA2_TC005063 [Tribolium castaneum] (Evalue:2e-27, identity:43.08) unverified	1e-08	PDR (HT)
68763	Violin	DNAVaxDB Ag: 1688|gi|224589810:40353962-40440532 Homo sapiens chromosome 19, GRCh37.p10 Primary Assembly	2e-13	PDR (VT)
68778	HSD	Serinaceieuropaei_UN1106; similar to gi|239937595|gb|ACS35603.1| Stefin-1 [Fasciola gigantica] (Evalue:6e-19, identity:47.47) unverified	4e-07	PDR (HT)
68871	HSD	Serinaceieuropaei_UN2054;_59_1_741__LEN=741;_translated	3e-06	PDR (HT)
68915	HSD	Xindex_UN3788; similar to gi|316969466|gb|EFV53560.1| transcriptional enhancer factor TEF-5 [Trichinella spiralis] (Evalue:4e-45, identity:66.91) unverified	6e-06	PDR (HT)
68987	HSD	Tsolium_UN7355;_|_hypothetical protein	5e-09	PDR (HT)
69155	HSD	Csinesis_UN00770; similar to gi|56755884|gb|AAW26120.1| SJCHGC01795 protein [Schistosoma japonicum] (Evalue:1e-51, identity:57.99) verified	5e-07	PDR (HT)
69169	HSD	Serinaceieuropaei_UN0412; similar to gi|254587279|emb|CAX83696.1| Gap-Pol polyprotein [Schistosoma japonicum] (Evalue:2e-58, identity:68.18) unverified	1e-29	PDR (HT)
69361	HSD	Csinesis_UN05791; similar to gi|56757467|gb|AAW26901.1| SJCHGC09144 protein [Schistosoma japonicum] (Evalue:2e-08, identity:51.85) unverified	6e-09	PDR (HT)
69415	HSD	Tsolium_UN0428;_|_hypothetical protein	2e-08	PDR (HT)
69434	HSD	tr|A8P2D4|A8P2D4_BRUMA Transcription initiation factor IIF, alpha subunit, putative OS=Brugia malayi GN=Bm1_14745 PE=4 SV=1	7e-06	PDR (HT)
69485	HSD	Csinesis_UN11965;_64_1_564__LEN=564;_translated	1e-11	PDR (HT)
69508	HSD	tr|A8Q370|A8Q370_BRUMA HIV TAT specific factor 1, putative OS=Brugia malayi GN=Bm1_41815 PE=4 SV=1	2e-06	PDR (HT)
69517	HSD	Tsolium_UN1444; similar to gi|226469274|emb|CAX70116.1| Zinc finger CCCH domain-containing protein 3 [Schistosoma japonicum] (Evalue:5e-32, identity:46.36) unverified	1e-14	PDR (HT)
69670	Violin	DNAVaxDB Ag: 1386|gi|1905911|gb|AAB51176.1| calreticulin [Homo sapiens]	9e-09	PDR (VT)
69805	HSD	tr|A8Q0A4|A8Q0A4_BRUMA Carboxyl transferase domain containing protein OS=Brugia malayi GN=Bm1_40045 PE=4 SV=1	2e-09	PDR (HT)
69950	HSD	tr|Q5BXB5|Q5BXB5_SCHJA SJCHGC03419 protein (Fragment) OS=Schistosoma japonicum PE=2 SV=2	2e-10	PDR (HT)
69983	HSD	tr|A8Q7P5|A8Q7P5_BRUMA EGF-like domain containing protein OS=Brugia malayi GN=Bm1_45650 PE=4 SV=1	1e-06	PDR (HT)
70284	HSD	tr|O45033|O45033_SCHJA Calpain (Fragment) OS=Schistosoma japonicum PE=2 SV=1	1e-12	PDR (HT)
70438	HSD	tr|A8QBI4|A8QBI4_BRUMA Hypothetical 37.1 kDa Trp-Asp repeats containing protein in RAM2-ATP7intergenic region, putative OS=Brugia malayi GN=Bm1_48420 PE=4 SV=1	5e-14	PDR (HT)
70639	HSD	Serinaceieuropaei_UN0975; similar to gi|256077596|ref|XP_002575088.1| T-cell immunomodulatory protein [Schistosoma mansoni] (Evalue:3e-26, identity:33.74) unverified	2e-08	PDR (HT)
70901	HSD	tr|A8QAU0|A8QAU0_BRUMA Glucose-6-phosphate isomerase OS=Brugia malayi GN=Bm1_47625 PE=3 SV=1	5e-08	PDR (HT)
70982	HSD	Ovolvulus_UN1587; similar to gi|312070907|ref|XP_003138363.1| hypothetical protein LOAG_02778 [Loa loa] (Evalue:9e-67, identity:74.01) verified	2e-11	PDR (HT)	NPD	EE284201.1_SAAH-aab40e06.g1 Agen 0058 Schmidteamediterranea cDNA 5' similar to ref|XP_309566.1| ENSANGP00000003952[Anopheles gambiae] gb|EAA05253.2| ENSANGP00000003952 [Anophelesgambiae str. PEST], mRNA seque	6e-08	PSR
71024	HSD	Ovolvulus_UN3209; similar to gi|312094386|ref|XP_003148004.1| asparagine synthase [Loa loa] (Evalue:4e-62, identity:90.96) unverified	4e-06	PDR (HT)
71149	HSD	tr|Q5DC34|Q5DC34_SCHJA SJCHGC01809 protein OS=Schistosoma japonicum PE=2 SV=1	2e-26	PDR (HT)
71166	Violin	DNAVaxDB Ag: 1357|gi|224589822:132669772-133119672 Homo sapiens chromosome X, GRCh37.p9 Primary Assembly	2e-09	PDR (VT)
71188	HSD	Csinesis_UN11088; similar to gi|226469078|emb|CAX70018.1| Myosin binding subunit [Schistosoma japonicum] (Evalue:3e-07, identity:44.19) unverified	8e-10	PDR (HT)
71345	HSD	tr|A8NPB7|A8NPB7_BRUMA Pao retrotransposon peptidase family protein OS=Brugia malayi GN=Bm1_06870 PE=4 SV=1	2e-07	PDR (HT)
71528	Violin	DNAVaxDB Ag: 1688|gi|224589810:40353962-40440532 Homo sapiens chromosome 19, GRCh37.p10 Primary Assembly	2e-10	PDR (VT)
71537	HSD	Bmalayi_UN09568; similar to gi|31982755|ref|NP_035831.2| vimentin [Mus musculus] (Evalue:3e-112, identity:98.54) verified	7e-18	PDR (HT)
71602	HSD	tr|A8NMX7|A8NMX7_BRUMA T-box protein 12, putative (Fragment) OS=Brugia malayi GN=Bm1_05885 PE=4 SV=1	1e-13	PDR (HT)	NPD	HQ230973.1_Schmidtea polychroa TBX1/10 mRNA, partial cds.	2e-06	PSR
71616	HSD	Csinesis_UN10346; similar to gi|328724040|ref|XP_001951951.2| PREDICTED (Evalue:5e-34, identity:39.73) unverified	2e-31	PDR (HT)
71817	HSD	tr|Q86DV7|Q86DV7_SCHJA Clone ZZZ66 mRNA sequence OS=Schistosoma japonicum PE=2 SV=1	4e-07	PDR (HT)
71910	Violin	Protegen: 715|ref|NC_000011.9|:32409324-32457086 Homo sapiens chromosome 11, GRCh37 primary reference assembly	5e-10	PDR (VT)
71966	HSD	Serinaceieuropaei_UN0917; similar to gi|256083078|ref|XP_002577777.1| serine/threonine protein kinase [Schistosoma mansoni] (Evalue:4e-80, identity:63.32) verified	4e-13	PDR (HT)
71982	Violin	Protegen: 292|ref|NC_000083.5|NC_000083:34132956-34137277 Mus musculus chromosome 17, reference assembly (C57BL/6J)	5e-09	PDR (VT)
71984	HSD	Hbacteriophora_UN12916; similar to gi|309357336|emb|CAP35589.2| hypothetical protein CBG_18067 [Caenorhabditis briggsae AF16] (Evalue:7e-34, identity:70.53) unverified	3e-07	PDR (HT)
72014	HSD	Csinesis_UN06577; similar to gi|56754049|gb|AAW25215.1| SJCHGC01279 protein [Schistosoma japonicum] (Evalue:2e-44, identity:55.42) unverified	1e-11	PDR (HT)
72127	HSD	Serinaceieuropaei_UN1106; similar to gi|239937595|gb|ACS35603.1| Stefin-1 [Fasciola gigantica] (Evalue:6e-19, identity:47.47) unverified	3e-07	PDR (HT)
72173	Violin	DNAVaxDB Ag: 1357|gi|224589822:132669772-133119672 Homo sapiens chromosome X, GRCh37.p9 Primary Assembly	7e-09	PDR (VT)
72178	HSD	Csinesis_UN08262; similar to gi|256079604|ref|XP_002576076.1| cyclin B3 [Schistosoma mansoni] (Evalue:2e-24, identity:61.80) unverified	6e-32	PDR (HT)
72198	HSD	tr|A8Q7A9|A8Q7A9_BRUMA Ryanodine Receptor TM 4-6 family protein OS=Brugia malayi GN=Bm1_45145 PE=4 SV=1	1e-06	PDR (HT)
72247	HSD	Serinaceieuropaei_UN1388; similar to gi|56759422|gb|AAW27851.1| SJCHGC02198 protein [Schistosoma japonicum] (Evalue:3e-17, identity:51.90) unverified	4e-06	PDR (HT)
72283	HSD	Csinesis_UN04183; similar to gi|256089455|ref|XP_002580825.1| hypothetical protein [Schistosoma mansoni] (Evalue:6e-56, identity:67.09) unverified	2e-08	PDR (HT)
72376	HSD	tr|A8P5T0|A8P5T0_BRUMA Putative uncharacterized protein OS=Brugia malayi GN=Bm1_17115 PE=4 SV=1	1e-09	PDR (HT)
72512	HSD	Fgigantica_UN2034; similar to gi|256080080|ref|XP_002576311.1| sorting nexin [Schistosoma mansoni] (Evalue:4e-12, identity:49.28) unverified	7e-23	PDR (HT)
72558	HSD	Csinesis_UN04699; similar to gi|76154197|gb|AAX25690.2| SJCHGC04951 protein [Schistosoma japonicum] (Evalue:4e-47, identity:61.24) unverified	4e-20	PDR (HT)
72787	HSD	Tsolium_UN6395; similar to gi|256090065|ref|XP_002581041.1| UfSP2 peptidase (C78 family) [Schistosoma mansoni] (Evalue:1e-51, identity:58.90) unverified	3e-10	PDR (HT)
72806	HSD	Acaninum_UN21455; similar to gi|71981509|ref|NP_001021940.1| hypothetical protein C08H9.3 [Caenorhabditis elegans] (Evalue:2e-26, identity:55.56) unverified	7e-08	PDR (HT)	NPD	C08H9.3b_gene=WBGene00007464	7e-08	PSR
72818	HSD	tr|Q8T9N5|Q8T9N5_SCHMA Thioredoxin OS=Schistosoma mansoni GN=Smp_008070 PE=4 SV=1	1e-06	PDR (HT)
72978	HSD	Csinesis_UN02839; similar to gi|256089513|ref|XP_002580848.1| f-actin capping protein beta subunit [Schistosoma mansoni] (Evalue:2e-17, identity:95.65) unverified	1e-09	PDR (HT)
73045	HSD	Csinesis_UN04367; similar to gi|56758284|gb|AAW27282.1| unknown [Schistosoma japonicum] (Evalue:9e-29, identity:80.72) unverified	5e-07	PDR (HT)
73151	Violin	DNAVaxDB Ag: 292|ref|NC_000083.5|NC_000083:34132956-34137277 Mus musculus chromosome 17, reference assembly (C57BL/6J)	1e-46	PDR (VT)
73178	HSD	Tsolium_UN7814; similar to gi|256074892|ref|XP_002573756.1| CTP synthase [Schistosoma mansoni] (Evalue:1e-66, identity:80.84) unverified	3e-06	PDR (HT)
73271	HSD	Cremanei_UN02278; similar to gi|308497206|ref|XP_003110790.1| hypothetical protein CRE_04692 [Caenorhabditis remanei] (Evalue:0.0, identity:99.42) unverified	9e-06	PDR (HT)
73298	HSD	Tsolium_UN5970; similar to gi|256083208|ref|XP_002577841.1| heat shock protein 70 [Schistosoma mansoni] (Evalue:2e-40, identity:53.57) verified	8e-11	PDR (HT)
73314	HSD	Bmalayi_UN01205; similar to gi|170591458|ref|XP_001900487.1| splicing factor 3B subunit 5 [Brugia malayi] (Evalue:8e-48, identity:100.00) unverified	4e-12	PDR (HT)
73392	HSD	Mchitwoodi_UN0372; similar to gi|225719536|gb|ACO15614.1| Methyltransferase-like protein 5 [Caligus clemensi] (Evalue:3e-17, identity:44.51) unverified	9e-08	PDR (HT)
73467	HSD	Csinesis_UN09354; similar to gi|256085919|ref|XP_002579157.1| pcdc2/rp-8 (programmed cell death protein 2) [Schistosoma mansoni] (Evalue:4e-31, identity:64.00) unverified	6e-06	PDR (HT)
73514	HSD	Csinesis_UN05838; similar to gi|256052335|ref|XP_002569728.1| ribonuclease t2 [Schistosoma mansoni] (Evalue:1e-34, identity:37.07) verified	2e-17	PDR (HT)
73517	HSD	Tsolium_UN8375; similar to gi|256074426|ref|XP_002573526.1| ankyrin repeat-containing [Schistosoma mansoni] (Evalue:7e-43, identity:53.74) verified	7e-06	PDR (HT)
73578	HSD	Oflexuosa_UN0944; similar to gi|5724764|gb|AAB41229.2| D10 T-cell receptor alpha chain precursor [Mus musculus] (Evalue:6e-82, identity:83.85) unverified	9e-09	PDR (HT)
73630	HSD	Hglycines_UN8462; similar to gi|312070721|ref|XP_003138277.1| hypothetical protein LOAG_02692 [Loa loa] (Evalue:9e-12, identity:39.09) unverified	6e-07	PDR (HT)
73659	HSD	Csinesis_UN03931;_142_431_619__LEN=776;_minus_strand;_translated	2e-08	PDR (HT)
73703	HSD	Csinesis_UN01119; similar to gi|226479006|emb|CAX72998.1| hypothetical protein [Schistosoma japonicum] (Evalue:2e-39, identity:30.55) unverified	2e-13	PDR (HT)
73742	HSD	tr|Q86ET1|Q86ET1_SCHJA SJCHGC02833 protein OS=Schistosoma japonicum PE=2 SV=1	1e-06	PDR (HT)
73745	HSD	tr|Q86LC0|Q86LC0_SCHMA Glutathione S-transferase omega OS=Schistosoma mansoni PE=2 SV=1	4e-06	PDR (HT)
73787	HSD	Csinesis_UN06480; similar to gi|25147564|ref|NP_741809.1| Beta Carbonic Anhydrase family member (bca-1) [Caenorhabditis elegans] (Evalue:1e-12, identity:32.03) unverified	6e-10	PDR (HT)
73851	HSD	Tcircumcinta_UN1518; similar to gi|170578133|ref|XP_001894280.1| serine/threonine-protein kinase plk-2 [Brugia malayi] (Evalue:3e-39, identity:65.81) unverified	6e-06	PDR (HT)
73989	HSD	tr|A8NY90|A8NY90_BRUMA SNARE domain containing protein OS=Brugia malayi GN=Bm1_12115 PE=4 SV=1	8e-06	PDR (HT)
74055	HSD	Csinesis_UN11588;_38_1_642__LEN=642;_translated	2e-11	PDR (HT)
74259	HSD	Csinesis_UN12427;_124_1_506__LEN=506;_translated	1e-06	PDR (HT)
74311	HSD	Tspiralis_UN1791; similar to K07A1.12#CE16234#WBGene00003036#locus:lin-53#chromatin assembly factor 1 P55 subunit like#status:Confirmed#UniProt:P90916#protein_id:CAB03178.1 (Evalue:8e-07, identity:71.43) unverified	9e-09	PDR (HT)	NPD	EG414462.1_SAAH-aaa13e07.b1 Agen 0058 Schmidteamediterranea cDNA 3' similar to gb|AAH45315.1| Similar toretinoblastoma binding protein 4 [Danio rerio], mRNA sequence.	9e-07	PSR
74554	HSD	Ofelineus_UN388;_98_1_1043__LEN=1043;_translated	4e-16	PDR (HT)
74666	HSD	Csinesis_UN00125;_65_293_548__LEN=2498;_minus_strand;_translated	8e-07	PDR (HT)
74730	HSD	Cjaponica_UN1440; similar to gi|308501757|ref|XP_003113063.1| hypothetical protein CRE_25474 [Caenorhabditis remanei] (Evalue:9e-105, identity:85.37) unverified	8e-06	PDR (HT)
74855	HSD	tr|A8Q5V8|A8Q5V8_BRUMA ABC transporter transmembrane region family protein OS=Brugia malayi GN=Bm1_43555 PE=4 SV=1	8e-06	PDR (HT)
74940	HSD	Csinesis_UN00718; similar to gi|256088841|ref|XP_002580532.1| FAA1 Long-chain-fatty-acid--CoA ligase 1; long-chain-fatty-acid--CoA ligase [Schistosoma mansoni] (Evalue:8e-142, identity:39.67) unverified	9e-14	PDR (HT)
74969	HSD	Oviverrini_UN0319; similar to gi|159792922|gb|ABW98681.1| venom allergen-like protein 8 [Schistosoma mansoni] (Evalue:1e-18, identity:36.81) verified	2e-10	PDR (HT)
75036	HSD	Eparaensei_UN078; similar to Schistosoma_mansoni|Smp_scaff000017|Smp_127710|Annotation|Schistosoma_mansoni_Sanger_TIGR|(protein (Evalue:1e-06, identity:31.76) unverified	3e-09	PDR (HT)
75152	HSD	tr|Q5D9E1|Q5D9E1_SCHJA SJCHGC06074 protein OS=Schistosoma japonicum PE=2 SV=1	6e-09	PDR (HT)
75209	HSD	Csinesis_UN11198; similar to gi|256087950|ref|XP_002580124.1| hypothetical protein [Schistosoma mansoni] (Evalue:4e-30, identity:46.01) unverified	6e-06	PDR (HT)
75329	HSD	Serinaceieuropaei_UN0412; similar to gi|254587279|emb|CAX83696.1| Gap-Pol polyprotein [Schistosoma japonicum] (Evalue:2e-58, identity:68.18) unverified	8e-08	PDR (HT)
76075	HSD	Tsolium_UN6145; similar to gi|256083982|ref|XP_002578213.1| hypothetical protein [Schistosoma mansoni] (Evalue:2e-11, identity:68.09) unverified	7e-20	PDR (HT)
76114	HSD	tr|A8NKY3|A8NKY3_BRUMA Integrase core domain containing protein (Fragment) OS=Brugia malayi GN=Bm1_04580 PE=4 SV=1	6e-08	PDR (HT)
76228	HSD	Hschachtii_UN0554; similar to gi|324505869|gb|ADY42516.1| ATP-dependent RNA helicase DHX35 [Ascaris suum] (Evalue:3e-61, identity:61.40) verified	4e-06	PDR (HT)
76267	HSD	Oviverrini_UN0551;_|_hypothetical protein	2e-06	PDR (HT)
76389	Violin	DNAVaxDB Ag: 1659|gi|224589801:26505235-26593490 Homo sapiens chromosome 10, GRCh37.p10 Primary Assembly	3e-10	PDR (VT)
76406	HSD	Serinaceieuropaei_UN0412; similar to gi|254587279|emb|CAX83696.1| Gap-Pol polyprotein [Schistosoma japonicum] (Evalue:2e-58, identity:68.18) unverified	1e-10	PDR (HT)
76430	HSD	Csinesis_UN06333; similar to gi|226486890|emb|CAX74522.1| 5'-nucleotidase [Schistosoma japonicum] (Evalue:7e-100, identity:57.84) unverified	5e-09	PDR (HT)
76617	HSD	Csinesis_UN03009; similar to gi|256079598|ref|XP_002576073.1| hypothetical protein [Schistosoma mansoni] (Evalue:7e-09, identity:57.45) unverified	1e-08	PDR (HT)
76663	HSD	Serinaceieuropaei_UN0412; similar to gi|254587279|emb|CAX83696.1| Gap-Pol polyprotein [Schistosoma japonicum] (Evalue:2e-58, identity:68.18) unverified	1e-11	PDR (HT)
76846	HSD	Csinesis_UN09444; similar to gi|226489967|emb|CAX75134.1| Phosducin-like protein 3 [Schistosoma japonicum] (Evalue:5e-24, identity:60.98) unverified	2e-13	PDR (HT)
76907	HSD	Csinesis_UN00346;_183_85_651__LEN=651;_translated	2e-13	PDR (HT)
76932	HSD	tr|A8NQS4|A8NQS4_BRUMA SMC family, C-terminal domain containing protein OS=Brugia malayi GN=Bm1_07830 PE=4 SV=1	9e-12	PDR (HT)
76935	HSD	Csinesis_UN04183; similar to gi|256089455|ref|XP_002580825.1| hypothetical protein [Schistosoma mansoni] (Evalue:6e-56, identity:67.09) unverified	2e-17	PDR (HT)
77143	Violin	Protegen: 687|ref|NC_000081.5|NC_000081:42256268-42508340 Mus musculus chromosome 15, reference assembly (C57BL/6J)	1e-09	PDR (VT)
77167	HSD	tr|A8NKY3|A8NKY3_BRUMA Integrase core domain containing protein (Fragment) OS=Brugia malayi GN=Bm1_04580 PE=4 SV=1	2e-06	PDR (HT)
77169	HSD	Csinesis_UN08520; similar to gi|12958095|gb|AAK07485.1| gag-pol polyprotein [Clonorchis sinensis] (Evalue:3e-71, identity:77.72) unverified	2e-15	PDR (HT)
77235	HSD	tr|A8QDJ5|A8QDJ5_BRUMA Ribosome biogenesis protein BMS1 homolog, putative OS=Brugia malayi GN=Bm1_52810 PE=4 SV=1	3e-06	PDR (HT)
77327	HSD	Egranulosus_UN0913; similar to gi|291414495|ref|XP_002723497.1| PREDICTED: GL12416-like [Oryctolagus cuniculus] (Evalue:0.0, identity:97.29) verified	8e-21	PDR (HT)	NPD	FY928766.1_Dugesia japonica cDNA, clone: Dj_aH_017_M06, 5'end sequence, expressed in adult head.	0.0006	PSR
77430	HSD	Fgigantica_UN1794; similar to gi|256071811|ref|XP_002572232.1| leukotriene A4 hydrolase (M01 family) [Schistosoma mansoni] (Evalue:2e-34, identity:45.57) verified	3e-15	PDR (HT)
77492	HSD	Csinesis_UN02922; similar to gi|226478006|emb|CAX72696.1| hypothetical protein [Schistosoma japonicum] (Evalue:1e-42, identity:37.03) unverified	1e-13	PDR (HT)
77516	Violin	DNAVaxDB Ag: 38|VO: VO_0010873|GeneID|2820148 [Bacillus anthracis str. 'Ames Ancestor' ] 149357..151786	1e-08	PDR (VT)
77867	Violin	Protegen: 317|ref|NC_000002.11|:47596286-47614166 Homo sapiens chromosome 2, GRCh37 primary reference assembly	1e-09	PDR (VT)
77886	HSD	Csinesis_UN11857; similar to gi|256078635|ref|XP_002575600.1| cadherin [Schistosoma mansoni] (Evalue:2e-54, identity:53.67) verified	4e-06	PDR (HT)
77966	HSD	Serinaceieuropaei_UN0412; similar to gi|254587279|emb|CAX83696.1| Gap-Pol polyprotein [Schistosoma japonicum] (Evalue:2e-58, identity:68.18) unverified	3e-11	PDR (HT)
78055	HSD	Csinesis_UN07629; similar to gi|256087255|ref|XP_002579789.1| smg-7 (suppressor with morphological effect on genitalia protein 7) [Schistosoma mansoni] (Evalue:5e-34, identity:58.56) unverified	1e-14	PDR (HT)
78355	HSD	tr|A8P069|A8P069_BRUMA 3' exoribonuclease family, domain 1 containing protein OS=Brugia malayi GN=Bm1_13250 PE=4 SV=1	2e-07	PDR (HT)
78390	HSD	Csinesis_UN12667; similar to Schistosoma_mansoni|Smp_scaff000177|Smp_154760|Annotation|Schistosoma_mansoni_Sanger_TIGR|(protein (Evalue:3e-08, identity:41.38) unverified	2e-06	PDR (HT)
78416	HSD	Csinesis_UN08520; similar to gi|12958095|gb|AAK07485.1| gag-pol polyprotein [Clonorchis sinensis] (Evalue:3e-71, identity:77.72) unverified	2e-07	PDR (HT)
78550	Violin	DNAVaxDB Ag: 1357|gi|224589822:132669772-133119672 Homo sapiens chromosome X, GRCh37.p9 Primary Assembly	2e-09	PDR (VT)
78798	HSD	Csinesis_UN11750; similar to gi|256080790|ref|XP_002576660.1| hypothetical protein [Schistosoma mansoni] (Evalue:2e-12, identity:26.90) unverified	2e-14	PDR (HT)
79056	HSD	Csinesis_UN01611; similar to gi|226483377|emb|CAX73989.1| hypotherical protein [Schistosoma japonicum] (Evalue:6e-70, identity:54.59) unverified	2e-10	PDR (HT)
79093	HSD	Csinesis_UN08990; similar to gi|256084558|ref|XP_002578495.1| exostosin-3 [Schistosoma mansoni] (Evalue:3e-25, identity:54.90) unverified	2e-16	PDR (HT)
79120	HSD	Csinesis_UN00439; similar to gi|256082134|ref|XP_002577316.1| ctg4a-related [Schistosoma mansoni] (Evalue:5e-43, identity:56.05) unverified	2e-08	PDR (HT)
79301	Violin	DNAVaxDB Ag: 1357|gi|224589822:132669772-133119672 Homo sapiens chromosome X, GRCh37.p9 Primary Assembly	4e-13	PDR (VT)
79306	HSD	Csinesis_UN05591; similar to gi|256073298|ref|XP_002572968.1| cell polarity protein [Schistosoma mansoni] (Evalue:1e-72, identity:71.96) verified	5e-14	PDR (HT)
79494	HSD	Bmalayi_UN09568; similar to gi|31982755|ref|NP_035831.2| vimentin [Mus musculus] (Evalue:3e-112, identity:98.54) verified	5e-14	PDR (HT)
79554	HSD	Csinesis_UN10669;_82_1_211__LEN=660;_minus_strand;_translated	1e-10	PDR (HT)
79665	Violin	DNAVaxDB Ag: 1357|gi|224589822:132669772-133119672 Homo sapiens chromosome X, GRCh37.p9 Primary Assembly	1e-08	PDR (VT)
79791	HSD	Csinesis_UN03854; similar to gi|281349294|gb|EFB24878.1| hypothetical protein PANDA_005997 [Ailuropoda melanoleuca] (Evalue:2e-27, identity:40.22) unverified	5e-10	PDR (HT)
80153	HSD	Csinesis_UN00948; similar to gi|256062342|ref|XP_002570320.1| hypothetical protein [Schistosoma mansoni] (Evalue:4e-95, identity:56.06) verified	1e-11	PDR (HT)
80167	HSD	gi|56462250|gb|AAV91408.1| actin 1 [Lonomia obliqua]	7e-06	PDR (HT)
80271	HSD	Csinesis_UN11019; similar to gi|56755111|gb|AAW25735.1| SJCHGC05817 protein [Schistosoma japonicum] (Evalue:7e-42, identity:47.37) verified	4e-10	PDR (HT)
80342	HSD	tr|A8PI02|A8PI02_BRUMA Leucine Rich Repeat family protein OS=Brugia malayi GN=Bm1_26065 PE=4 SV=1	2e-07	PDR (HT)
80463	HSD	tr|Q5C7Z7|Q5C7Z7_SCHJA SJCHGC06198 protein (Fragment) OS=Schistosoma japonicum PE=2 SV=2	8e-09	PDR (HT)
80937	HSD	Csinesis_UN12535; similar to gi|256073668|ref|XP_002573151.1| DEAD box ATP-dependent RNA helicase [Schistosoma mansoni] (Evalue:2e-51, identity:48.95) verified	5e-09	PDR (HT)
81042	HSD	Csinesis_UN05259;_201_1_336__LEN=404;_translated	2e-07	PDR (HT)
9756	HSD	tr|Q6S8B5|Q6S8B5_SCHMA Actin-binding/filamin-like protein (Fragment) OS=Schistosoma mansoni PE=2 SV=1	5e-07	PDR (HT)
10797	HSD	Tsolium_UN0800; similar to gi|256082102|ref|XP_002577301.1| hypothetical protein [Schistosoma mansoni] (Evalue:8e-64, identity:40.50) unverified	1e-10	PDR (HT)
19672	HSD	Csinesis_UN05628;_113_1_527__LEN=807;_translated	2e-27	PDR (HT)
35633	HSD	Csinesis_UN12193; similar to gi|256077343|ref|XP_002574965.1| hypothetical protein [Schistosoma mansoni] (Evalue:3e-37, identity:58.87) unverified	2e-28	PDR (HT)
42316	HSD	Oviverrini_UN0766; similar to gi|256076179|ref|XP_002574391.1| dendritic cell protein [Schistosoma mansoni] (Evalue:4e-32, identity:71.84) unverified	2e-22	PDR (HT)
43941	Violin	DNAVaxDB Ag: 465|VO: VO_0011068|gi|9630709|ref|NP_047256.1| Env polyprotein [Feline leukemia virus]	1e-07	PDR (VT)
47123	HSD	tr|A8QFI4|A8QFI4_BRUMA Myotactin form B, putative OS=Brugia malayi GN=Bm1_53510 PE=4 SV=1	5e-07	PDR (HT)
27					NPD	DN314203.1_PL06017B1G08 cDNA from juvenile hermaphoditesSchmidtea mediterranea cDNA 5', mRNA sequence.	1e-19	PSR
143					NPD	FY936938.1_Dugesia japonica cDNA, clone: Dj_aH_215_G14, 5'end sequence, expressed in adult head.	4e-13	PSR
428					NPD	FY962564.1_Dugesia japonica cDNA, clone:Dj_aH_000_03610HH.rev, 3' end sequence, expressed in adult head.	0.0004	PSR
901					NPD	EG350796.1_SAAH-aad14d08.b1 Agen 0058 Schmidteamediterranea cDNA 3' similar to emb|CAC14665.1| RAE1 [Chironomustentans], mRNA sequence.	7e-42	PSR
917					NPD	BP191905.1_Dugesia japonica cDNA, clone: EYE_0448,expressed in the eye.	2e-21	PSR
921					NPD	FY940340.1_Dugesia japonica cDNA, clone: Dj_aH_226_B18, 5'end sequence, expressed in adult head.	0.0003	PSR
1009					NPD	DN312343.1_PL06012B1F11 cDNA from juvenile hermaphoditesSchmidtea mediterranea cDNA 5', mRNA sequence.	1e-10	PSR
1016					NPD	FY977044.1_Dugesia japonica cDNA, clone: Dj_aH_523_G24.rev,3' end sequence, expressed in adult head.	8e-102	PSR
1742					NPD	FY935168.1_Dugesia japonica cDNA, clone: Dj_aH_209_N20, 5'end sequence, expressed in adult head.	5e-17	PSR
1924					NPD	FY956127.1_Dugesia japonica cDNA, clone: Dj_aH_516_D13, 5'end sequence, expressed in adult head.	0.0001	PSR
1955					NPD	BW636097.1_Dugesia ryukyuensis mRNA, clone: Dr_sW_004_F24,5' mRNA sequence.	8e-20	PSR
1975					NPD	FY940104.1_Dugesia japonica cDNA, clone: Dj_aH_225_F16, 5'end sequence, expressed in adult head.	1e-07	PSR
2284					NPD	BP188962.1_Dugesia japonica cDNA, clone: 05588_HH,expressed in the head.	4e-14	PSR
2422					NPD	DN305181.1_PL05007B2E12 cDNA from sexually maturehermaphodites Schmidtea mediterranea cDNA 3', mRNA sequence.	3e-08	PSR
2500					NPD	EC386387.1_SAAG-aaa01g03.b2 Planaria_Primary_EST Schmidteamediterranea cDNA 3', mRNA sequence.	3e-16	PSR
2616					NPD	DN290593.1_PL030004B10B02 cDNA from sexually maturehermaphodites Schmidtea mediterranea cDNA 5', mRNA sequence.	2e-24	PSR
2634					NPD	FY927752.1_Dugesia japonica cDNA, clone: Dj_aH_012_O19, 5'end sequence, expressed in adult head.	3e-26	PSR
2640					NPD	DN294389.1_PL030016B20G10 cDNA from sexually maturehermaphodites Schmidtea mediterranea cDNA 5', mRNA sequence.	5e-39	PSR
3136					NPD	FY951029.1_Dugesia japonica cDNA, clone: Dj_aH_405_P19, 5'end sequence, expressed in adult head.	2e-13	PSR
3788					NPD	AY067396.1_Schmidtea mediterranea clone H.81.10b unknownmRNA sequence.	5e-06	PSR
4000					NPD	FY943192.1_Dugesia japonica cDNA, clone: Dj_aH_308_I18, 5'end sequence, expressed in adult head.	2e-39	PSR
4091					NPD	DN290834.1_PL030005A20A02 cDNA from sexually maturehermaphodites Schmidtea mediterranea cDNA 5', mRNA sequence.	1e-11	PSR
4178					NPD	FY951446.1_Dugesia japonica cDNA, clone: Dj_aH_501_D20, 5'end sequence, expressed in adult head.	1e-41	PSR
4277					NPD	EE280578.1_SAAH-aaa83c01.g1 Agen 0058 Schmidteamediterranea cDNA 5' similar to ref|NP_037479.1| replication proteinA complex 34 kd subunit homolog Rpa4 [Homo sapiens]sp|Q13156|RFA4_HUMAN Replication protein A	6e-05	PSR
4437					NPD	FY926809.1_Dugesia japonica cDNA, clone: Dj_aH_008_I09, 5'end sequence, expressed in adult head.	3e-10	PSR
4510					NPD	FY932862.1_Dugesia japonica cDNA, clone: Dj_aH_202_B09, 5'end sequence, expressed in adult head.	1e-05	PSR
4556					NPD	EC614494.1_SAAH-aaa20g12.g1 Agen 0058 Schmidteamediterranea cDNA 5' similar to ref|NP_839984.1| kelch domaincontaining 1 [Mus musculus] gb|AAO88963.1| kelch domain-containingprotein 1 [Mus musculus], mRNA seq	1e-07	PSR
4751					NPD	FY962673.1_Dugesia japonica cDNA, clone:Dj_aH_000_03895HH.rev, 3' end sequence, expressed in adult head.	9e-20	PSR
4869					NPD	EG352341.1_SAAH-aad22h07.b1 Agen 0058 Schmidteamediterranea cDNA 3', mRNA sequence.	3e-22	PSR
5130					NPD	EG415182.1_SAAH-aab33h02.b1 Agen 0058 Schmidteamediterranea cDNA 3', mRNA sequence.	0.0002	PSR
5169					NPD	DN290912.1_PL030005A20H05 cDNA from sexually maturehermaphodites Schmidtea mediterranea cDNA 5', mRNA sequence.	5e-35	PSR
5311					NPD	FY970320.1_Dugesia japonica cDNA, clone: Dj_aH_324_J04.rev,3' end sequence, expressed in adult head.	0.0008	PSR
5412					NPD	DN301763.1_PL04023B1E09 cDNA from sexually maturehermaphodites Schmidtea mediterranea cDNA 5', mRNA sequence.	8e-19	PSR
5451					NPD	EG350653.1_SAAH-aad13f01.b1 Agen 0058 Schmidteamediterranea cDNA 3', mRNA sequence.	3e-06	PSR
5489					NPD	FY971609.1_Dugesia japonica cDNA, clone: Dj_aH_502_K19.rev,3' end sequence, expressed in adult head.	4e-10	PSR
5549					NPD	FY977103.1_Dugesia japonica cDNA, clone: Dj_aH_523_K07.rev,3' end sequence, expressed in adult head.	6e-05	PSR
6213					NPD	DN301052.1_PL04021A2C04 cDNA from sexually maturehermaphodites Schmidtea mediterranea cDNA 5', mRNA sequence.	2e-05	PSR
6267					NPD	FG311216.1_NB.19.8f NB Schmidtea mediterranea cDNA cloneNB.19.8f, mRNA sequence.	6e-35	PSR
6566					NPD	FG311377.1_NB.31.8c NB Schmidtea mediterranea cDNA cloneNB.31.8c, mRNA sequence.	4e-07	PSR
6706					NPD	DN312809.1_PL06013B2G10 cDNA from juvenile hermaphoditesSchmidtea mediterranea cDNA 5', mRNA sequence.	2e-21	PSR
6733	NPD	DN315007.1_PL06019B2E07 cDNA from juvenile hermaphodites Schmidtea mediterranea cDNA 5', mRNA sequence.	5e-14	CSR	NPD	EE667103.1_SAAH-aab44a06.g1 Agen 0058 Schmidteamediterranea cDNA 5', mRNA sequence.	9e-13	PSR
6997					NPD	FY969764.1_Dugesia japonica cDNA, clone: Dj_aH_322_F07.rev,3' end sequence, expressed in adult head.	6e-41	PSR
7201					NPD	DN309584.1_PL06005A1E10 cDNA from juvenile hermaphoditesSchmidtea mediterranea cDNA 5', mRNA sequence.	2e-08	PSR
7865					NPD	FY959206.1_Dugesia japonica cDNA, clone: Dj_aH_525_O09, 5'end sequence, expressed in adult head.	1e-73	PSR
7987					NPD	DN308257.1_PL05016A1G05 cDNA from sexually maturehermaphodites Schmidtea mediterranea cDNA 3', mRNA sequence.	3e-13	PSR
8012					NPD	EG403555.1_SAAH-aab71h02.b1 Agen 0058 Schmidteamediterranea cDNA 3' similar to ref|XP_313365.1| ENSANGP00000011815[Anopheles gambiae] gb|EAA08832.2| ENSANGP00000011815 [Anophelesgambiae str. PEST], mRNA seque	5e-09	PSR
8173					NPD	AY066945.1_Schmidtea mediterranea clone H.2.7e unknown mRNAsequence.	2e-06	PSR
8433					NPD	DN292046.1_PL030009B10B11 cDNA from sexually maturehermaphodites Schmidtea mediterranea cDNA 5', mRNA sequence.	9e-19	PSR
8496					NPD	FY943797.1_Dugesia japonica cDNA, clone: Dj_aH_310_J22, 5'end sequence, expressed in adult head.	0.0004	PSR
8503					NPD	HM777017.1_Schmidtea mediterranea epidermal growth factorreceptor 2 (egfr-2) mRNA, partial cds.	3e-16	PSR
8587					NPD	EE667436.1_SAAH-aab44d06.g1 Agen 0058 Schmidteamediterranea cDNA 5', mRNA sequence.	0.0006	PSR
8715					NPD	DN304780.1_PL05006B2B02 cDNA from sexually maturehermaphodites Schmidtea mediterranea cDNA 3', mRNA sequence.	1e-05	PSR
8991					NPD	FY928162.1_Dugesia japonica cDNA, clone: Dj_aH_014_P12, 5'end sequence, expressed in adult head.	3e-19	PSR
9004					NPD	BP189530.1_Dugesia japonica cDNA, clone: 06584_HH,expressed in the head.	3e-28	PSR
9139					NPD	EG403402.1_SAAH-aab70a03.b1 Agen 0058 Schmidteamediterranea cDNA 3' similar to gb|AAH44481.1| Similar to adenosinekinase [Danio rerio], mRNA sequence.	4e-44	PSR
9147					NPD	BP190581.1_Dugesia japonica cDNA, clone: 04946_HH,expressed in the head.	3e-20	PSR
9882					NPD	EC615925.1_SAAH-aaa06g04.g1 Agen 0058 Schmidteamediterranea cDNA 5', mRNA sequence.	2e-26	PSR
9885					NPD	DN303180.1_PL05002A2G03 cDNA from sexually maturehermaphodites Schmidtea mediterranea cDNA 3', mRNA sequence.	5e-12	PSR
10109					NPD	FY929169.1_Dugesia japonica cDNA, clone: Dj_aH_019_N04, 5'end sequence, expressed in adult head.	1e-05	PSR
10259					NPD	FY965665.1_Dugesia japonica cDNA, clone: Dj_aH_308_G05.rev,3' end sequence, expressed in adult head.	6e-13	PSR
10302					NPD	EG343670.1_SAAH-aac73b09.b1 Agen 0058 Schmidteamediterranea cDNA 3' similar to ref|XP_311882.1| ENSANGP00000018213[Anopheles gambiae] gb|EAA07890.1| ENSANGP00000018213 [Anophelesgambiae str. PEST], mRNA seque	1e-27	PSR
10523					NPD	DN293160.1_PL030013A10C06 cDNA from sexually maturehermaphodites Schmidtea mediterranea cDNA 5', mRNA sequence.	6e-16	PSR
10532					NPD	HO008031.1_PL08006A2G05 cDNA from juvenile hermaphoditesSchmidtea mediterranea cDNA 3', mRNA sequence.	4e-05	PSR
10598					NPD	AY067758.1_Schmidtea mediterranea clone H.58.10e unknownmRNA sequence.	2e-05	PSR
11479					NPD	FY974671.1_Dugesia japonica cDNA, clone: Dj_aH_515_F13.rev,3' end sequence, expressed in adult head.	4e-07	PSR
11525					NPD	FY975797.1_Dugesia japonica cDNA, clone: Dj_aH_519_D08.rev,3' end sequence, expressed in adult head.	2e-05	PSR
11541					NPD	BW638491.1_Dugesia ryukyuensis mRNA, clone:Dr_sW_011_M04-1, 5' mRNA sequence.	2e-14	PSR
13336					NPD	FY974536.1_Dugesia japonica cDNA, clone: Dj_aH_514_N14.rev,3' end sequence, expressed in adult head.	2e-60	PSR
13683					NPD	FY952953.1_Dugesia japonica cDNA, clone: Dj_aH_505_N02, 5'end sequence, expressed in adult head.	1e-07	PSR
13759					NPD	FY951244.1_Dugesia japonica cDNA, clone: Dj_aH_406_K02, 5'end sequence, expressed in adult head.	5e-19	PSR
13933					NPD	EE283279.1_SAAH-aab25h12.g1 Agen 0058 Schmidteamediterranea cDNA 5' similar to ref|XP_314274.1| ENSANGP00000018727[Anopheles gambiae] gb|EAA09613.2| ENSANGP00000018727 [Anophelesgambiae str. PEST], mRNA seque	0.0005	PSR
14120					NPD	AY067710.1_Schmidtea mediterranea clone HB.5.6d unknownmRNA sequence.	8e-41	PSR
14286					NPD	BP192319.1_Dugesia japonica cDNA, clone: EYE_0879,expressed in the eye.	3e-08	PSR
14584					NPD	DN297672.1_PL04010A1H05 cDNA from sexually maturehermaphodites Schmidtea mediterranea cDNA 5', mRNA sequence.	1e-12	PSR
14591					NPD	FY926012.1_Dugesia japonica cDNA, clone: Dj_aH_005_A07, 5'end sequence, expressed in adult head.	1e-07	PSR
14806					NPD	BW636599.1_Dugesia ryukyuensis mRNA, clone: Dr_sW_005_P10,5' mRNA sequence.	3e-07	PSR
14899					NPD	DN297319.1_PL04009A1B08 cDNA from sexually maturehermaphodites Schmidtea mediterranea cDNA 5', mRNA sequence.	4e-13	PSR
14948					NPD	DN313857.1_PL06016B2B03 cDNA from juvenile hermaphoditesSchmidtea mediterranea cDNA 5', mRNA sequence.	0.0009	PSR
15296					NPD	DN301795.1_PL04023B2A01 cDNA from sexually maturehermaphodites Schmidtea mediterranea cDNA 5', mRNA sequence.	0.0006	PSR
15418					NPD	EE667421.1_SAAH-aab95a07.g1 Agen 0058 Schmidteamediterranea cDNA 5', mRNA sequence.	1e-06	PSR
15636					NPD	FY951968.1_Dugesia japonica cDNA, clone: Dj_aH_502_N03, 5'end sequence, expressed in adult head.	1e-07	PSR
16005					NPD	FY927862.1_Dugesia japonica cDNA, clone: Dj_aH_013_I24, 5'end sequence, expressed in adult head.	2e-46	PSR
16333					NPD	EC617052.1_SAAH-aaa32a01.g1 Agen 0058 Schmidteamediterranea cDNA 5', mRNA sequence.	8e-24	PSR
16589					NPD	HO006661.1_PL08007B2A01 cDNA from juvenile hermaphoditesSchmidtea mediterranea cDNA 3', mRNA sequence.	2e-12	PSR
16690					NPD	EG417008.1_SAAH-aab55h05.b1 Agen 0058 Schmidteamediterranea cDNA 3' similar to gb|AAP06015.1| similar to GenBankAccession Number U80821 C1 transcription factor in Mus musculus[Schistosoma japonicum], mRNA seq	1e-25	PSR
16903					NPD	FY939504.1_Dugesia japonica cDNA, clone: Dj_aH_223_I16, 5'end sequence, expressed in adult head.	2e-15	PSR
16929					NPD	BW635636.1_Dugesia ryukyuensis mRNA, clone: Dr_sW_002_P15,5' mRNA sequence.	6e-50	PSR
17186					NPD	BP186397.1_Dugesia japonica cDNA, clone: 01673_HH,expressed in the head.	3e-20	PSR
17221					NPD	BW642583.1_Dugesia ryukyuensis mRNA, clone: Dr_sW_024_M08,5' mRNA sequence.	0.0002	PSR
17457					NPD	FY928768.1_Dugesia japonica cDNA, clone: Dj_aH_017_M10, 5'end sequence, expressed in adult head.	2e-09	PSR
17561					NPD	DN305229.1_PL05008A1B02 cDNA from sexually maturehermaphodites Schmidtea mediterranea cDNA 3', mRNA sequence.	7e-36	PSR
18205					NPD	EG345924.1_SAAH-aad09h07.b1 Agen 0058 Schmidteamediterranea cDNA 3' similar to gb|AAC38955.1| radial spokehead[Strongylocentrotus purpuratus], mRNA sequence.	3e-23	PSR
18557					NPD	EG409671.1_SAAH-aaa39g11.b1 Agen 0058 Schmidteamediterranea cDNA 3', mRNA sequence.	0.0006	PSR
18671					NPD	JK823528.1_SL1.X2.B.E03 S. mediterranea SL1 X2 librarySchmidtea mediterranea cDNA clone SL1.X2.B.E03 5', mRNA sequence.	1e-24	PSR
18692					NPD	FY927951.1_Dugesia japonica cDNA, clone: Dj_aH_014_A12, 5'end sequence, expressed in adult head.	5e-22	PSR
19317					NPD	FY961231.1_Dugesia japonica cDNA, clone:Dj_aH_000_00485HN.rev, 3' end sequence, expressed in adult head.	2e-14	PSR
19407					NPD	FY968145.1_Dugesia japonica cDNA, clone: Dj_aH_317_C18.rev,3' end sequence, expressed in adult head.	4e-11	PSR
19592					NPD	FY934521.1_Dugesia japonica cDNA, clone: Dj_aH_207_M02, 5'end sequence, expressed in adult head.	4e-35	PSR
20558					NPD	AY067646.1_Schmidtea mediterranea clone H.112.3h unknownmRNA sequence.	1e-07	PSR
20625					NPD	DN309461.1_PL06004B2C04 cDNA from juvenile hermaphoditesSchmidtea mediterranea cDNA 5', mRNA sequence.	2e-05	PSR
20747					NPD	BW639733.1_Dugesia ryukyuensis mRNA, clone: Dr_sW_015_N13,5' mRNA sequence.	0.0001	PSR
21477					NPD	FY937222.1_Dugesia japonica cDNA, clone: Dj_aH_216_E11, 5'end sequence, expressed in adult head.	6e-09	PSR
21574					NPD	DN296272.1_PL04005B1C03 cDNA from sexually maturehermaphodites Schmidtea mediterranea cDNA 5', mRNA sequence.	5e-06	PSR
21646					NPD	DN294060.1_PL030015B20E11 cDNA from sexually maturehermaphodites Schmidtea mediterranea cDNA 5', mRNA sequence.	3e-29	PSR
21863					NPD	EG344758.1_SAAH-aad35c01.b1 Agen 0058 Schmidteamediterranea cDNA 3' similar to sp|O43143|DD15_HUMAN Putativepre-mRNA splicing factor RNA helicase (DEAH box protein 15)(ATP-dependent RNA helicase #46) gb|AAF90	0.0002	PSR
22136					NPD	EC615148.1_SAAH-aaa50h12.g1 Agen 0058 Schmidteamediterranea cDNA 5' similar to ref|NP_620147.1| hypotheticalprotein BC018147 [Homo sapiens] gb|AAH18147.1|AAH18147 Unknown(protein for MGC:9690) [Homo sapiens]	2e-05	PSR
22239					NPD	BW643468.1_Dugesia ryukyuensis mRNA, clone: Dr_sW_027_H08,5' mRNA sequence.	1e-12	PSR
22288					NPD	EE667987.1_SAAH-aac00f04.g1 Agen 0058 Schmidteamediterranea cDNA 5', mRNA sequence.	1e-08	PSR
22721					NPD	FY963016.1_Dugesia japonica cDNA, clone:Dj_aH_000_04872HH.rev, 3' end sequence, expressed in adult head.	5e-15	PSR
22725					NPD	HO006317.1_PL08006A2F02 cDNA from juvenile hermaphoditesSchmidtea mediterranea cDNA 3', mRNA sequence.	5e-13	PSR
22915					NPD	FY971345.1_Dugesia japonica cDNA, clone: Dj_aH_501_N05.rev,3' end sequence, expressed in adult head.	3e-24	PSR
23314	NA	NA	NA	CSR	NPD	DN306662.1_PL05011B2F08 cDNA from sexually maturehermaphodites Schmidtea mediterranea cDNA 3', mRNA sequence.	3e-12	PSR
23585					NPD	DN308235.1_PL05016A1E07 cDNA from sexually maturehermaphodites Schmidtea mediterranea cDNA 3', mRNA sequence.	8e-13	PSR
23847					NPD	HO007781.1_PL08004A1F06 cDNA from juvenile hermaphoditesSchmidtea mediterranea cDNA 3', mRNA sequence.	3e-16	PSR
24110					NPD	FY929523.1_Dugesia japonica cDNA, clone: Dj_aH_020_P13, 5'end sequence, expressed in adult head.	1e-15	PSR
24398					NPD	EG348497.1_SAAH-aac87h03.b1 Agen 0058 Schmidteamediterranea cDNA 3' similar to sp|Q9WV69|DEMA_MOUSE Dematin(Erythrocyte membrane protein band 4.9) gb|AAD38412.1|AF155547_1dematin 52 kDa subunit [Mus musculus]	3e-22	PSR
24823					NPD	EE280933.1_SAAH-aaa87c12.g1 Agen 0058 Schmidteamediterranea cDNA 5' similar to gb|AAP06460.1| similar to GenBankAccession Number AK003966 ubiquinol-cytochrome c reductaseiron-sulfur subunit, mitochondrial pre	1e-11	PSR
25210					NPD	FY959391.1_Dugesia japonica cDNA, clone: Dj_aH_526_H09, 5'end sequence, expressed in adult head.	5e-06	PSR
25322					NPD	DN291249.1_PL030006B10E05 cDNA from sexually maturehermaphodites Schmidtea mediterranea cDNA 5', mRNA sequence.	5e-07	PSR
25437					NPD	FY957054.1_Dugesia japonica cDNA, clone: Dj_aH_519_C09, 5'end sequence, expressed in adult head.	3e-23	PSR
25654					NPD	FY927748.1_Dugesia japonica cDNA, clone: Dj_aH_012_O13, 5'end sequence, expressed in adult head.	5e-06	PSR
26114					NPD	FY963515.1_Dugesia japonica cDNA, clone:Dj_aH_000_06107HH.rev, 3' end sequence, expressed in adult head.	2e-27	PSR
26168					NPD	EE667801.1_SAAH-aab98g12.g1 Agen 0058 Schmidteamediterranea cDNA 5' similar to ref|NP_608332.2| CG14211-PB[Drosophila melanogaster] gb|AAF48988.1| CG14211-PB [Drosophilamelanogaster], mRNA sequence.	5e-09	PSR
26476					NPD	FY933716.1_Dugesia japonica cDNA, clone: Dj_aH_204_M12, 5'end sequence, expressed in adult head.	8e-09	PSR
26873					NPD	DN315990.1_PL06022B1B04 cDNA from juvenile hermaphoditesSchmidtea mediterranea cDNA 5', mRNA sequence.	4e-12	PSR
27311					NPD	FY940956.1_Dugesia japonica cDNA, clone: Dj_aH_301_B02, 5'end sequence, expressed in adult head.	5e-28	PSR
27918					NPD	FY942722.1_Dugesia japonica cDNA, clone: Dj_aH_306_P16, 5'end sequence, expressed in adult head.	7e-09	PSR
28085					NPD	FY934513.1_Dugesia japonica cDNA, clone: Dj_aH_207_L17, 5'end sequence, expressed in adult head.	3e-15	PSR
28205					NPD	FY955308.1_Dugesia japonica cDNA, clone: Dj_aH_513_L14, 5'end sequence, expressed in adult head.	9e-07	PSR
28618					NPD	FY973594.1_Dugesia japonica cDNA, clone: Dj_aH_511_K16.rev,3' end sequence, expressed in adult head.	9e-34	PSR
29510					NPD	FY968124.1_Dugesia japonica cDNA, clone: Dj_aH_317_B14.rev,3' end sequence, expressed in adult head.	8e-18	PSR
29889					NPD	DN312087.1_PL06011B2H08 cDNA from juvenile hermaphoditesSchmidtea mediterranea cDNA 5', mRNA sequence.	3e-11	PSR
29902					NPD	DN299076.1_PL04014B2E06 cDNA from sexually maturehermaphodites Schmidtea mediterranea cDNA 5', mRNA sequence.	1e-08	PSR
30350					NPD	FY976300.1_Dugesia japonica cDNA, clone: Dj_aH_520_O23.rev,3' end sequence, expressed in adult head.	0.0005	PSR
30720					NPD	EE671268.1_SAAH-aac56b04.g1 Agen 0058 Schmidteamediterranea cDNA 5', mRNA sequence.	7e-12	PSR
30731					NPD	EG342542.1_SAAH-aab30b04.b1 Agen 0058 Schmidteamediterranea cDNA 3' similar to gb|AAM49937.2| LD40776p [Drosophilamelanogaster], mRNA sequence.	1e-23	PSR
30877					NPD	EE672955.1_SAAH-aab80b10.g1 Agen 0058 Schmidteamediterranea cDNA 5', mRNA sequence.	0.0002	PSR
31863					NPD	FG311250.1_NB.7.5g NB Schmidtea mediterranea cDNA cloneNB.7.5g, mRNA sequence.	5e-10	PSR
31923					NPD	DN298557.1_PL04013A1H05 cDNA from sexually maturehermaphodites Schmidtea mediterranea cDNA 5', mRNA sequence.	1e-06	PSR
32254					NPD	HO006854.1_PL08008A2H12 cDNA from juvenile hermaphoditesSchmidtea mediterranea cDNA 3', mRNA sequence.	1e-25	PSR
33421					NPD	FY937926.1_Dugesia japonica cDNA, clone: Dj_aH_218_I18, 5'end sequence, expressed in adult head.	1e-17	PSR
33746					NPD	BW636674.1_Dugesia ryukyuensis mRNA, clone: Dr_sW_006_C24,5' mRNA sequence.	1e-05	PSR
34574					NPD	HO005870.1_PL08004B1H06 cDNA from juvenile hermaphoditesSchmidtea mediterranea cDNA 3', mRNA sequence.	6e-07	PSR
34700					NPD	JK823463.1_SL1.WW.C3 S. mediterranea SL1 library Schmidteamediterranea cDNA clone SL1.WW.C3 5', mRNA sequence.	0.0003	PSR
34970					NPD	EC615903.1_SAAH-aaa06e02.g1 Agen 0058 Schmidteamediterranea cDNA 5', mRNA sequence.	4e-06	PSR
35084					NPD	FY946048.1_Dugesia japonica cDNA, clone: Dj_aH_318_C06, 5'end sequence, expressed in adult head.	4e-16	PSR
35993					NPD	JK823522.1_SL1.X2.B.D05 S. mediterranea SL1 X2 librarySchmidtea mediterranea cDNA clone SL1.X2.B.D05 5', mRNA sequence.	1e-15	PSR
36074					NPD	FY978475.1_Dugesia japonica cDNA, clone: Dj_aH_528_B21.rev,3' end sequence, expressed in adult head.	2e-24	PSR
36353					NPD	BW639440.1_Dugesia ryukyuensis mRNA, clone: Dr_sW_014_N20,5' mRNA sequence.	2e-06	PSR
36638					NPD	FY925537.1_Dugesia japonica cDNA, clone: Dj_aH_002_O10, 5'end sequence, expressed in adult head.	4e-26	PSR
36762					NPD	FY954160.1_Dugesia japonica cDNA, clone: Dj_aH_510_A22, 5'end sequence, expressed in adult head.	6e-10	PSR
37101					NPD	BP189192.1_Dugesia japonica cDNA, clone: 06166_HH,expressed in the head.	1e-14	PSR
37257					NPD	FY976626.1_Dugesia japonica cDNA, clone: Dj_aH_522_A09.rev,3' end sequence, expressed in adult head.	5e-05	PSR
37316					NPD	EG350938.1_SAAH-aad15b08.g1 Agen 0058 Schmidteamediterranea cDNA 5', mRNA sequence.	2e-05	PSR
37641					NPD	EG409233.1_SAAH-aaa30e01.b1 Agen 0058 Schmidteamediterranea cDNA 3' similar to ref|NP_083949.1| inner membraneprotein, mitochondrial [Mus musculus] dbj|BAB24817.1| unnamedprotein product [Mus musculus], mRNA	0.0004	PSR
37665					NPD	FY965872.1_Dugesia japonica cDNA, clone: Dj_aH_309_C16.rev,3' end sequence, expressed in adult head.	4e-34	PSR
37671					NPD	DN303369.1_PL05002B2G04 cDNA from sexually maturehermaphodites Schmidtea mediterranea cDNA 3', mRNA sequence.	3e-09	PSR
37844					NPD	EE672212.1_SAAH-aab50e10.g1 Agen 0058 Schmidteamediterranea cDNA 5', mRNA sequence.	3e-08	PSR
37936					NPD	DN306178.1_PL05010B1E04 cDNA from sexually maturehermaphodites Schmidtea mediterranea cDNA 3', mRNA sequence.	1e-10	PSR
38058					NPD	AY067874.1_Schmidtea mediterranea clone H.25.10d(T3)unknown mRNA sequence.	5e-10	PSR
38110					NPD	DN314784.1_PL06019A2A11 cDNA from juvenile hermaphoditesSchmidtea mediterranea cDNA 5', mRNA sequence.	2e-19	PSR
38121					NPD	FY925210.1_Dugesia japonica cDNA, clone: Dj_aH_001_G07, 5'end sequence, expressed in adult head.	4e-10	PSR
38260					NPD	FY953253.1_Dugesia japonica cDNA, clone: Dj_aH_506_L24, 5'end sequence, expressed in adult head.	5e-21	PSR
38444					NPD	HO008449.1_PL08009B2G12 cDNA from juvenile hermaphoditesSchmidtea mediterranea cDNA 3', mRNA sequence.	2e-14	PSR
39511					NPD	HO006267.1_PL08006A1H01 cDNA from juvenile hermaphoditesSchmidtea mediterranea cDNA 3', mRNA sequence.	7e-12	PSR
39533					NPD	FY974126.1_Dugesia japonica cDNA, clone: Dj_aH_513_H15.rev,3' end sequence, expressed in adult head.	4e-31	PSR
39576					NPD	EG354455.1_SAAH-aac85f06.g1 Agen 0058 Schmidteamediterranea cDNA 5' similar to gb|AAP47016.1| cyclin-dependentkinase 9 [Danio rerio], mRNA sequence.	0.0006	PSR
39671					NPD	FG311408.1_NB.34.1c NB Schmidtea mediterranea cDNA cloneNB.34.1c, mRNA sequence.	8e-07	PSR
39805					NPD	DN298197.1_PL04012A1A08 cDNA from sexually maturehermaphodites Schmidtea mediterranea cDNA 5', mRNA sequence.	3e-10	PSR
39874					NPD	DN315183.1_PL06020A2D09 cDNA from juvenile hermaphoditesSchmidtea mediterranea cDNA 5', mRNA sequence.	4e-11	PSR
39882					NPD	DN300221.1_PL04018B1F02 cDNA from sexually maturehermaphodites Schmidtea mediterranea cDNA 5', mRNA sequence.	2e-13	PSR
39894					NPD	DN314250.1_PL06017B2C11 cDNA from juvenile hermaphoditesSchmidtea mediterranea cDNA 5', mRNA sequence.	2e-06	PSR
39962					NPD	FY963632.1_Dugesia japonica cDNA, clone:Dj_aH_000_06379HH.rev, 3' end sequence, expressed in adult head.	1e-20	PSR
40022					NPD	EE282737.1_SAAH-aab12c07.g1 Agen 0058 Schmidteamediterranea cDNA 5', mRNA sequence.	4e-19	PSR
40839					NPD	DN315514.1_PL06021A2A01 cDNA from juvenile hermaphoditesSchmidtea mediterranea cDNA 5', mRNA sequence.	8e-07	PSR
41420					NPD	FY957917.1_Dugesia japonica cDNA, clone: Dj_aH_521_O07, 5'end sequence, expressed in adult head.	1e-10	PSR
41865					NPD	FY944602.1_Dugesia japonica cDNA, clone: Dj_aH_313_D06, 5'end sequence, expressed in adult head.	6e-18	PSR
43735					NPD	EG413860.1_SAAH-aab15c03.b1 Agen 0058 Schmidteamediterranea cDNA 3' similar to ref|NP_689785.1| hypotheticalprotein FLJ32704 [Homo sapiens] dbj|BAB71402.1| unnamed proteinproduct [Homo sapiens] gb|AAH34776.1|	5e-05	PSR
43816					NPD	DN298394.1_PL04012B1G09 cDNA from sexually maturehermaphodites Schmidtea mediterranea cDNA 5', mRNA sequence.	5e-12	PSR
43992					NPD	DN290963.1_PL030005B10E08 cDNA from sexually maturehermaphodites Schmidtea mediterranea cDNA 5', mRNA sequence.	1e-16	PSR
44499					NPD	AY067167.1_Schmidtea mediterranea clone H.28.8g unknownmRNA sequence.	4e-07	PSR
44504					NPD	FY940103.1_Dugesia japonica cDNA, clone: Dj_aH_225_F15, 5'end sequence, expressed in adult head.	9e-07	PSR
44678					NPD	EE674076.1_SAAH-aab53c10.g1 Agen 0058 Schmidteamediterranea cDNA 5' similar to prf|2011375A K channel, mRNAsequence.	4e-05	PSR
44861					NPD	FG310739.1_H.29.7c H (Schmidtea mediterranea Head)Schmidtea mediterranea cDNA clone H.29.7c, mRNA sequence.	0.0004	PSR
45203					NPD	BW641525.1_Dugesia ryukyuensis mRNA, clone: Dr_sW_021_I16,5' mRNA sequence.	1e-05	PSR
45496					NPD	EC614119.1_SAAH-aaa10e05.g1 Agen 0058 Schmidteamediterranea cDNA 5', mRNA sequence.	2e-07	PSR
45550					NPD	HO006833.1_PL08008A2F03 cDNA from juvenile hermaphoditesSchmidtea mediterranea cDNA 3', mRNA sequence.	2e-10	PSR
45737					NPD	FY952437.1_Dugesia japonica cDNA, clone: Dj_aH_504_D10, 5'end sequence, expressed in adult head.	2e-23	PSR
45772					NPD	FY931018.1_Dugesia japonica cDNA, clone: Dj_aH_117120_E19,5' end sequence, expressed in adult head.	0.0004	PSR
46814					NPD	EE674095.1_SAAH-aab53f04.g1 Agen 0058 Schmidteamediterranea cDNA 5', mRNA sequence.	1e-07	PSR
47364					NPD	FY926310.1_Dugesia japonica cDNA, clone: Dj_aH_006_E08, 5'end sequence, expressed in adult head.	2e-06	PSR
48258					NPD	DN307754.1_PL05014B2D06 cDNA from sexually maturehermaphodites Schmidtea mediterranea cDNA 3', mRNA sequence.	6e-07	PSR
48715					NPD	DN315707.1_PL06021B2A09 cDNA from juvenile hermaphoditesSchmidtea mediterranea cDNA 5', mRNA sequence.	3e-12	PSR
50099					NPD	EG352577.1_SAAH-aad24e02.b1 Agen 0058 Schmidteamediterranea cDNA 3' similar to pir|S30580 U2 snRNP protein A' -Arabidopsis thaliana emb|CAA48890.1| U2 small nuclearribonucleoprotein A' [Arabidopsis thaliana],	2e-06	PSR
50148					NPD	EG350328.1_SAAH-aad10h08.g1 Agen 0058 Schmidteamediterranea cDNA 5', mRNA sequence.	1e-08	PSR
50411					NPD	DN303599.1_PL05003B1B12 cDNA from sexually maturehermaphodites Schmidtea mediterranea cDNA 3', mRNA sequence.	1e-11	PSR
50814					NPD	JK823611.1_SL1.P.8 S. mediterranea SL1 pharynx librarySchmidtea mediterranea cDNA clone SL1.P.8 5', mRNA sequence.	6e-09	PSR
52282					NPD	FY930576.1_Dugesia japonica cDNA, clone: Dj_aH_109112_E24,5' end sequence, expressed in adult head.	2e-25	PSR
52349					NPD	EG347902.1_SAAH-aab81d03.b1 Agen 0058 Schmidteamediterranea cDNA 3', mRNA sequence.	1e-07	PSR
52513					NPD	DN299504.1_PL04016A2A09 cDNA from sexually maturehermaphodites Schmidtea mediterranea cDNA 5', mRNA sequence.	3e-26	PSR
52808					NPD	HO007194.1_PL08009B2E11 cDNA from juvenile hermaphoditesSchmidtea mediterranea cDNA 3', mRNA sequence.	8e-14	PSR
53382					NPD	EG342175.1_SAAH-aaa33a06.b1 Agen 0058 Schmidteamediterranea cDNA 3' similar to sp|O14936|CSKP_HUMAN Peripheralplasma membrane protein CASK (hCASK) (Calcium/calmodulin-dependentserine protein kinase) (Lin-2 ho	5e-06	PSR
53775					NPD	EE673761.1_SAAH-aab88h05.g1 Agen 0058 Schmidteamediterranea cDNA 5', mRNA sequence.	0.0002	PSR
55073					NPD	FY935019.1_Dugesia japonica cDNA, clone: Dj_aH_209_G06, 5'end sequence, expressed in adult head.	1e-28	PSR
56995					NPD	FY925406.1_Dugesia japonica cDNA, clone: Dj_aH_002_E16, 5'end sequence, expressed in adult head.	9e-24	PSR
58547					NPD	FY970888.1_Dugesia japonica cDNA, clone: Dj_aH_327_F05.rev,3' end sequence, expressed in adult head.	1e-16	PSR
59180					NPD	FY975532.1_Dugesia japonica cDNA, clone: Dj_aH_518_F07.rev,3' end sequence, expressed in adult head.	2e-12	PSR
59758					NPD	DN289764.1_PL030001B20G08 cDNA from sexually maturehermaphodites Schmidtea mediterranea cDNA 5', mRNA sequence.	6e-05	PSR
60025					NPD	DN290412.1_PL030004A10A02 cDNA from sexually maturehermaphodites Schmidtea mediterranea cDNA 5', mRNA sequence.	3e-17	PSR
62045					NPD	FY950500.1_Dugesia japonica cDNA, clone: Dj_aH_404_H02, 5'end sequence, expressed in adult head.	1e-23	PSR
62206					NPD	AY068297.1_Schmidtea mediterranea clone H.37.9a(T3) unknownmRNA sequence.	4e-32	PSR
62455					NPD	DN296640.1_PL04006B2B04 cDNA from sexually maturehermaphodites Schmidtea mediterranea cDNA 5', mRNA sequence.	1e-15	PSR
64110					NPD	DN316054.1_PL06022B1G09 cDNA from juvenile hermaphoditesSchmidtea mediterranea cDNA 5', mRNA sequence.	1e-14	PSR
64315					NPD	FY938056.1_Dugesia japonica cDNA, clone: Dj_aH_218_P24, 5'end sequence, expressed in adult head.	2e-16	PSR
64440	NA	NA	NA	CSR	NPD	FY930074.1_Dugesia japonica cDNA, clone: Dj_aH_022_L23, 5'end sequence, expressed in adult head.	2e-07	PSR
64462					NPD	FY928243.1_Dugesia japonica cDNA, clone: Dj_aH_015_F02, 5'end sequence, expressed in adult head.	0.0005	PSR
64580					NPD	DN313436.1_PL06015B1F01 cDNA from juvenile hermaphoditesSchmidtea mediterranea cDNA 5', mRNA sequence.	0.0002	PSR
65460					NPD	EG354219.1_SAAH-aac75e01.g1 Agen 0058 Schmidteamediterranea cDNA 5' similar to ref|NP_446087.1| suppression oftumorigenicity 14; suppression of tumorigenicity 14 (coloncarcinoma, matriptase, epithin) [Rattus	3e-06	PSR
65815					NPD	KF487114.1_Schmidtea mediterranea id4 protein (id4) mRNA,partial cds.	5e-10	PSR
66156					NPD	FY977020.1_Dugesia japonica cDNA, clone: Dj_aH_523_F17.rev,3' end sequence, expressed in adult head.	2e-06	PSR
67514					NPD	FY939987.1_Dugesia japonica cDNA, clone: Dj_aH_224_P22, 5'end sequence, expressed in adult head.	1e-12	PSR
67694					NPD	EC615488.1_SAAH-aaa65g09.g1 Agen 0058 Schmidteamediterranea cDNA 5' similar to dbj|BAC11121.1| unnamed proteinproduct [Homo sapiens], mRNA sequence.	1e-05	PSR
68426					NPD	DN315177.1_PL06020A2D02 cDNA from juvenile hermaphoditesSchmidtea mediterranea cDNA 5', mRNA sequence.	4e-13	PSR
68680					NPD	FY971606.1_Dugesia japonica cDNA, clone: Dj_aH_502_K15.rev,3' end sequence, expressed in adult head.	2e-18	PSR
69235					NPD	FY971198.1_Dugesia japonica cDNA, clone: Dj_aH_501_F15.rev,3' end sequence, expressed in adult head.	4e-07	PSR
70772					NPD	FY962760.1_Dugesia japonica cDNA, clone:Dj_aH_000_04167HH.rev, 3' end sequence, expressed in adult head.	1e-07	PSR
70813					NPD	EG403970.1_SAAH-aab76e12.b1 Agen 0058 Schmidteamediterranea cDNA 3', mRNA sequence.	2e-15	PSR
71123					NPD	BW642032.1_Dugesia ryukyuensis mRNA, clone: Dr_sW_023_B12,5' mRNA sequence.	6e-06	PSR
72950					NPD	FY968071.1_Dugesia japonica cDNA, clone: Dj_aH_316_O10.rev,3' end sequence, expressed in adult head.	4e-12	PSR
73223					NPD	BW637150.1_Dugesia ryukyuensis mRNA, clone: Dr_sW_007_J20,5' mRNA sequence.	3e-14	PSR
74536					NPD	DN294412.1_PL030017A10A12 cDNA from sexually maturehermaphodites Schmidtea mediterranea cDNA 5', mRNA sequence.	2e-21	PSR
74916					NPD	EG353324.1_SAAH-aac39b02.b1 Agen 0058 Schmidteamediterranea cDNA 3' similar to ref|XP_308919.1| ENSANGP00000005757[Anopheles gambiae] gb|EAA04234.2| ENSANGP00000005757 [Anophelesgambiae str. PEST], mRNA seque	0.0002	PSR
77066					NPD	EG406185.1_SAAH-aac07g05.b1 Agen 0058 Schmidteamediterranea cDNA 3' similar to ref|NP_651963.1| CG10622-PA[Drosophila melanogaster] emb|CAB64384.1| putative succinyl-coaligase (GDP-forming) beta-chain precurs	2e-32	PSR
78074					NPD	FY954056.1_Dugesia japonica cDNA, clone: Dj_aH_509_K08, 5'end sequence, expressed in adult head.	1e-14	PSR
79371					NPD	FY968522.1_Dugesia japonica cDNA, clone: Dj_aH_318_F13.rev,3' end sequence, expressed in adult head.	7e-13	PSR
80808					NPD	FY964137.1_Dugesia japonica cDNA, clone: Dj_aH_302_F09.rev,3' end sequence, expressed in adult head.	2e-10	PSR
81069					NPD	BP187485.1_Dugesia japonica cDNA, clone: 00370_HN,expressed in the head.	1e-08	PSR
5496					NPD	Y106G6E.1_gene=WBGene00013705	0.0001	PSR
5971					NPD	M02B7.3a_gene=WBGene00003884	3e-26	PSR
11403					NPD	Y22F5A.3a_gene=WBGene00004364	1e-06	PSR
12183					NPD	M4.1a_gene=WBGene00019766	4e-14	PSR
17180					NPD	W09B6.2_gene=WBGene00006387	8e-27	PSR
24266					NPD	Y53F4B.4a_gene=WBGene00013151	0.0007	PSR
32777					NPD	C16A3.1a_gene=WBGene00015806	2e-05	PSR
37631					NPD	T04C9.1b_gene=WBGene00020209	0.0003	PSR
41637					NPD	F56D1.3_gene=WBGene00018961	0.0006	PSR
42071					NPD	F27C1.2a_gene=WBGene00017852	1e-06	PSR
58453					NPD	F19F10.12_gene=WBGene00017608	3e-09	PSR
70373					NPD	F09B9.5_gene=WBGene00008604	1e-07	PSR
1584	NPD	FY947598.1_Dugesia japonica cDNA, clone: Dj_aH_322_L13, 5' end sequence, expressed in adult head.	2e-73	CSR
6556	NPD	EG353860.1_SAAH-aaa71g10.g1 Agen 0058 Schmidtea mediterranea cDNA 5', mRNA sequence.	2e-45	CSR
10264	NPD	AB010966.1_Dugesia japonica djbmp mRNA for bone morphogenetic protein, partial cds.	3e-13	CSR
10702	NPD	JK823587.1_SL1.X2.E.C10 S. mediterranea SL1 X2 library Schmidtea mediterranea cDNA clone SL1.X2.E.C10 5', mRNA sequence.	9e-08	CSR
11419	NPD	BW638401.1_Dugesia ryukyuensis mRNA, clone: Dr_sW_011_H22, 5' mRNA sequence.	2e-70	CSR
11610	NPD	FY969299.1_Dugesia japonica cDNA, clone: Dj_aH_320_M19.rev, 3' end sequence, expressed in adult head.	5e-41	CSR
12300	NA	NA	NA	CSR
16002	NPD	AK388785.1_Dugesia japonica cDNA, clone: Dj_aH_000_02468HH.full, full-insert sequence, expressed in adult head.	5e-13	CSR
19626	NPD	F29C4.1a_WBGene00000897	6e-08	CSR
20908	NPD	EG350229.1_SAAH-aad10a03.g1 Agen 0058 Schmidtea mediterranea cDNA 5' similar to pir|A54985 BMP receptor precursor - African clawed frog gb|AAA58707.1| BMP receptor, mRNA sequence.	4e-10	CSR
26180	NPD	FY969299.1_Dugesia japonica cDNA, clone: Dj_aH_320_M19.rev, 3' end sequence, expressed in adult head.	7e-06	CSR
26955	NPD	BP190904.1_Dugesia japonica cDNA, clone: 05855_HH, expressed in the head.	2e-07	CSR
34729	NA	NA	NA	CSR
37746	NPD	AK388811.1_Dugesia japonica cDNA, clone: Dj_aH_000_02802HH.full, full-insert sequence, expressed in adult head.	8e-59	CSR
38341	NPD	AK388785.1_Dugesia japonica cDNA, clone: Dj_aH_000_02468HH.full, full-insert sequence, expressed in adult head.	2e-09	CSR
38525	NPD	EE671988.1_SAAH-aab69f04.g1 Agen 0058 Schmidtea mediterranea cDNA 5', mRNA sequence.	3e-08	CSR
40314	NPD	BW635650.1_Dugesia ryukyuensis mRNA, clone: Dr_sW_003_A08, 5' mRNA sequence.	2e-15	CSR
45296	NA	NA	NA	CSR
47252	NPD	FY977058.1_Dugesia japonica cDNA, clone: Dj_aH_523_H19.rev, 3' end sequence, expressed in adult head.	1e-21	CSR
49819	NPD	FY946945.1_Dugesia japonica cDNA, clone: Dj_aH_320_M19, 5' end sequence, expressed in adult head.	2e-12	CSR
55207	NPD	KC161224.1_Schmidtea mediterranea activin receptor 1 mRNA, partial cds.	3e-18	CSR
56437	NA	NA	NA	CSR
58628	NPD	DN304412.1_PL05005B2B04 cDNA from sexually mature hermaphodites Schmidtea mediterranea cDNA 3', mRNA sequence.	1e-09	CSR
59632	NA	NA	NA	CSR
60918	NA	NA	NA	CSR
73673	NA	NA	NA	CSR
76453	NA	NA	NA	CSR
77913	NA	NA	NA	CSR
44058	NPD	HO007163.1_PL08009B2B02 cDNA from juvenile hermaphodites Schmidtea mediterranea cDNA 3', mRNA sequence.	2e-17	CSR
56418	NPD	FY972562.1_Dugesia japonica cDNA, clone: Dj_aH_505_O11.rev, 3' end sequence, expressed in adult head.	3e-14	CSR
31945	NA	NA	NA	CSR
