# Supplementary material for: Comparative transcriptome profiling approach to glean virulence and immunomodulation-related genes of Fasciola hepatica
Source: BMC Genomics. 2015 May 9;16(1):366. doi: 10.1186/s12864-015-1539-8 (PMC4429430; doi:10.1186/s12864-015-1539-8)
Supplement: Additional file 4: — Functional categorisation of the liver fluke transcripts. A total of 20,160 transcripts which were categorised in various functions are listed. Of these, majority (93.23%) was categorisable by the InterProScan determined functional protein motifs and the rest was categorised by other means [gene ontology (GO), data search in other resources such as NCBI, UniProt, GeneDB and referred publications]. The InterProScan accession number for each related transcript is provided. [file 12864_2015_1539_MOESM4_ESM.xlsx]

## Sheet: Sayfa1
Additional file 4. Functional categorisation of the liver fluke transcripts
Transcript no	Resource	Description	Function
1	IPR002293	Family	Transport
10	IPR001346	Domain	Nucleic acid binding/nucleus/transcription
14	IPR020831	Family	Antioxidant/oxidoreductase/detoxification
16	IPR000719	Domain	Energy
17	GO		Nucleic acid binding/nucleus/transcription
18	IPR001810	Domain	Signaling
19	GO		Homeostasis/molecule biosynthesis/binding
20	IPR003595	Domain	Signaling
21	IPR024512	Family	Neuron system related
23	GO		Nucleic acid binding/nucleus/transcription
25	IPR002999	Domain	Nucleic acid binding/nucleus/transcription
27	GO		Amino acid/protein metabolism
28	IPR014020	Domain	Signaling
29	IPR009003	Domain	Catalytic activity
34	GO		Nucleic acid binding/nucleus/transcription
36	IPR023395	Domain	Transport
37	IPR023213	Domain	Transferase
41	GeneDB		Membrane/transmembrane
43	IPR000504	Domain	Nucleic acid binding/nucleus/transcription
44	IPR011598	Domain	Amino acid/protein metabolism
45	UniProt		Amino acid/protein metabolism
46	IPR005326	Domain	Miscellaneous
48	IPR026847	Family	Transport
49	IPR000217	Family	Motor/cytoskeleton
51	IPR019358	Family	Membrane/transmembrane
57	IPR000980	Domain	Signaling
59	[27, 35]		Antioxidant/oxidoreductase/detoxification
60	UniProt		Proteolysis/protein degradation
61	IPR000519	Domain	Miscellaneous
62	IPR026794	Family	Unknown/uncharacterised
64	IPR011989	Domain	Unknown/uncharacterised
66	IPR015902	Family	Carbohydrate binding/metabolism
67	IPR011603	Family	Energy
70	IPR027640	Family	Motor/cytoskeleton
71	IPR016055	Domain	Carbohydrate binding/metabolism
73	IPR027038	Family	Signaling
74	IPR003877	Domain	Signaling
76	IPR026983	Family	Motor/cytoskeleton
79	IPR002452	Family	Motor/cytoskeleton
81	IPR012336	Domain	Antioxidant/oxidoreductase/detoxification
82	GO		Nucleic acid binding/nucleus/transcription
83	IPR000702	Family	Amino acid/protein metabolism
84	IPR000022	Domain	Catalytic activity
87	IPR000742	Domain	Signaling
89	GO		Proteolysis/protein degradation
92	IPR009262	Family	Transport
96	IPR010401	Family	Carbohydrate binding/metabolism
98	IPR007648	Family	Energy
102	GO		Nucleic acid binding/nucleus/transcription
105	IPR005485	Family	Amino acid/protein metabolism
106	IPR029044	Domain	Transferase
107	IPR000326	Domain	Catalytic activity
109	IPR021567	Family	Cellular mechanisms
112	IPR016444	Family	Membrane/transmembrane
116	IPR000668	Domain	Proteolysis/protein degradation
118	IPR008758	Family	Proteolysis/protein degradation
119	IPR011339	Family	Ion/haem binding
120	IPR002524	Family	Transport
121	IPR018105	Family	Miscellaneous
123	IPR015894	Domain	Signaling
124	IPR008209	Family	Carbohydrate binding/metabolism
127	IPR004000	Family	Motor/cytoskeleton
130	IPR025224	Family	Nucleic acid binding/nucleus/transcription
131	IPR013126	Family	Stress
132	IPR008015	Family	Transport
134	IPR001251	Domain	Lipid metabolism
135	IPR016071	Domain	Nucleic acid binding/nucleus/transcription
137	IPR000798	Family	Motor/cytoskeleton
138	IPR000308	Family	Signaling
139	IPR011546	Domain	Proteolysis/protein degradation
140	IPR001951	Family	Nucleic acid binding/nucleus/transcription
141	IPR001404	Family	Stress
142	IPR001404	Family	Stress
143	IPR011679	Domain	Amino acid/protein metabolism
145	IPR011701	Family	Transport
146	IPR013126	Family	Stress
147	IPR022953	Family	Carbohydrate binding/metabolism
148	IPR020683	Domain	Unknown/uncharacterised
149	IPR001158	Domain	Signaling
153	IPR011989	Domain	Unknown/uncharacterised
154	IPR004177	Domain	Ion/haem binding
155	IPR002112	Family	Nucleic acid binding/nucleus/transcription
157	IPR002290	Domain	Energy
158	IPR001254	Domain	Proteolysis/protein degradation
161	IPR026983	Family	Motor/cytoskeleton
162	IPR001837	Family	Motor/cytoskeleton
170	IPR002048	Domain	Signaling
171	IPR001200	Family	Signaling
172	IPR015496	Family	Amino acid/protein metabolism
173	IPR005024	Family	Transport
174	IPR006689	Family	Signaling
175	IPR000782	Domain	Cellular mechanisms
179	IPR001926	Domain	Miscellaneous
189	IPR014710	Domain	Nucleic acid binding/nucleus/transcription
191	IPR005788	Domain	Antioxidant/oxidoreductase/detoxification
193	IPR018499	Family	Motor/cytoskeleton
194	IPR000022	Domain	Catalytic activity
196	IPR019399	Family	Amino acid/protein metabolism
199	IPR000876	Family	Amino acid/protein metabolism
200	IPR028364	Family	Amino acid/protein metabolism
201	IPR015937	Family	Miscellaneous
204	IPR005809	Family	Energy
205	IPR001544	Family	Catalytic activity
206	IPR002048	Domain	Signaling
207	IPR015943	Domain	Signaling
209	IPR026983	Family	Motor/cytoskeleton
210	UniProt		Motor/cytoskeleton
212	IPR015655	Family	Signaling
213	IPR003663	Family	Transport
214	IPR008758	Family	Proteolysis/protein degradation
216	IPR006561	Domain	Nucleic acid binding/nucleus/transcription
217	IPR001781	Domain	Nucleic acid binding/nucleus/transcription
221	IPR001577	Family	Proteolysis/protein degradation
223	IPR016196	Domain	Transport
224	IPR015880	Domain	Nucleic acid binding/nucleus/transcription
227	IPR002937	Domain	Antioxidant/oxidoreductase/detoxification
229	IPR013126	Family	Stress
231	IPR000990	Family	Signaling
235	IPR002290	Domain	Energy
238	IPR002453	Family	Motor/cytoskeleton
239	IPR007245	Family	Amino acid/protein metabolism
240	IPR007133	Family	Nucleic acid binding/nucleus/transcription
242	IPR003887	Domain	Miscellaneous
244	IPR005013	Family	Glycolysation/glycan biosynthesis
245	IPR000719	Domain	Energy
251	IPR001129	Family	Miscellaneous
257	IPR012302	Domain	Carbohydrate binding/metabolism
260	GO		Amino acid/protein metabolism
261	IPR013128	Family	Proteolysis/protein degradation
262	IPR011992	Domain	Signaling
266	IPR008922	Domain	Ion/haem binding
268	IPR011356	Family	Proteolysis/protein degradation
271	IPR028467	Family	Nucleic acid binding/nucleus/transcription
273	IPR016040	Domain	Energy
274	IPR001202	Domain	Signaling
276	IPR026983	Family	Motor/cytoskeleton
278	IPR002164	Family	Nucleic acid binding/nucleus/transcription
279	GO		Neuron system related
281	IPR001214	Domain	Signaling
282	NCBI		Unknown/uncharacterised
283	IPR024858	Family	Amino acid/protein metabolism
284	IPR011990	Domain	Signaling
285	IPR022801	Family	Amino acid/protein metabolism
287	IPR002591	Family	Catalytic activity
288	IPR002591	Family	Catalytic activity
290	IPR014729	Domain	Transferase
292	IPR013763	Domain	Cellular mechanisms
293	IPR029045	Domain	Catalytic activity
294	IPR000008	Domain	Signaling
298	IPR008610	Family	Amino acid/protein metabolism
301	IPR001736	Domain	Catalytic activity
303	IPR004000	Family	Motor/cytoskeleton
304	IPR000306	Domain	Ion/haem binding
306	IPR002068	Domain	Stress
307	IPR004806	Family	Nucleic acid binding/nucleus/transcription
308	IPR002939	Domain	Stress
309	IPR000980	Domain	Signaling
310	IPR027417	Domain	Nucleic acid binding/nucleus/transcription
311	IPR006214	Family	Cellular mechanisms
313	IPR003689	Family	Transport
315	IPR011009	Domain	Transferase
316	IPR002903	Family	Transferase
318	IPR012617	Domain	Miscellaneous
319	IPR001278	Family	Amino acid/protein metabolism
320	GO		Motor/cytoskeleton
322	IPR004000	Family	Motor/cytoskeleton
323	IPR015943	Domain	Signaling
327	IPR029058	Domain	Hydrolase/hydro-lyase/lyase
329	IPR001140	Domain	Transport
331	IPR018105	Family	Miscellaneous
332	IPR020784	Domain	Amino acid/protein metabolism
333	IPR000196	Domain	Amino acid/protein metabolism
334	IPR008521	Family	Transport
335	IPR004344	Family	Motor/cytoskeleton
341	IPR017984	Domain	Nucleic acid binding/nucleus/transcription
342	IPR027272	Family	Channel activity
344	IPR002452	Family	Motor/cytoskeleton
346	IPR001312	Family	Carbohydrate binding/metabolism
349	IPR026895	Family	Amino acid/protein metabolism
354	IPR002048	Domain	Signaling
357	GO		Unknown/uncharacterised
360	IPR010614	Domain	Nucleic acid binding/nucleus/transcription
364	IPR000866	Domain	Antioxidant/oxidoreductase/detoxification
366	IPR005814	Family	Vitamin biosynthesis
367	IPR011992	Domain	Signaling
369	IPR001781	Domain	Nucleic acid binding/nucleus/transcription
371	IPR005517	Domain	Amino acid/protein metabolism
374	IPR027417	Domain	Nucleic acid binding/nucleus/transcription
375	IPR017986	Domain	Signaling
377	IPR029061	Domain	Carbohydrate binding/metabolism
378	IPR001841	Domain	Nucleic acid binding/nucleus/transcription
380	IPR001623	Domain	Stress
382	IPR002453	Family	Motor/cytoskeleton
383	IPR029052	Domain	Signaling
385	IPR010569	Domain	Signaling
389	IPR001806	Family	Signaling
391	IPR003128	Domain	Motor/cytoskeleton
397	IPR023271	Domain	Channel activity
404	IPR001464	Family	Ion/haem binding
406	IPR011990	Domain	Signaling
407	IPR015761	Family	Energy
410	IPR015943	Domain	Signaling
411	IPR023260	Family	Antioxidant/oxidoreductase/detoxification
412	IPR000795	Domain	Signaling
413	IPR005809	Family	Energy
418	IPR008343	Family	Signaling
427	IPR001813	Family	Amino acid/protein metabolism
428	GO		Homeostasis/molecule biosynthesis/binding
429	IPR001452	Domain	Signaling
430	IPR009613	Family	Lipid metabolism
431	IPR016024	Domain	Miscellaneous
434	IPR015425	Domain	Motor/cytoskeleton
436	IPR001715	Domain	Motor/cytoskeleton
437	GO		Proteolysis/protein degradation
438	IPR008025	Family	Signaling
441	IPR001650	Domain	Nucleic acid binding/nucleus/transcription
450	IPR004000	Family	Motor/cytoskeleton
451	GO		Unknown/uncharacterised
458	IPR004130	Family	Nucleic acid binding/nucleus/transcription
461	IPR005036	Domain	Signaling
464	IPR013083	Domain	Nucleic acid binding/nucleus/transcription
468	IPR017998	Family	Amino acid/protein metabolism
469	IPR001404	Family	Stress
470	IPR023395	Domain	Transport
475	IPR000120	Family	Catalytic activity
478	IPR000217	Family	Motor/cytoskeleton
479	IPR003000	Family	Energy
484	IPR002653	Domain	Nucleic acid binding/nucleus/transcription
486	IPR000477	Domain	Nucleic acid binding/nucleus/transcription
489	IPR011990	Domain	Signaling
491	IPR001781	Domain	Nucleic acid binding/nucleus/transcription
493	IPR003000	Family	Energy
494	IPR000504	Domain	Nucleic acid binding/nucleus/transcription
495	IPR022684	Family	Proteolysis/protein degradation
497	IPR013761	Domain	Signaling
499	IPR000433	Domain	Nucleic acid binding/nucleus/transcription
500	NCBI		Unknown/uncharacterised
502	IPR006186	Domain	Hydrolase/hydro-lyase/lyase
503	IPR002125	Domain	Hydrolase/hydro-lyase/lyase
511	IPR000159	Domain	Signaling
512	IPR019172	Family	Membrane/transmembrane
516	IPR013126	Family	Stress
517	IPR001965	Domain	Nucleic acid binding/nucleus/transcription
518	IPR005123	Domain	Antioxidant/oxidoreductase/detoxification
521	IPR027417	Domain	Nucleic acid binding/nucleus/transcription
522	IPR004567	Family	Energy
526	IPR002453	Family	Motor/cytoskeleton
530	IPR027417	Domain	Nucleic acid binding/nucleus/transcription
532	IPR016135	Domain	Amino acid/protein metabolism
534	IPR001609	Domain	Motor/cytoskeleton
537	IPR015940	Domain	Amino acid/protein metabolism
541	IPR008734	Family	Carbohydrate binding/metabolism
546	IPR015937	Family	Miscellaneous
547	IPR024116	Family	Neuron system related
553	IPR000782	Domain	Cellular mechanisms
554	IPR015943	Domain	Signaling
557	IPR008211	Domain	Membrane/transmembrane
558	IPR023271	Domain	Channel activity
561	IPR011993	Domain	Signaling
562	IPR012677	Domain	Nucleic acid binding/nucleus/transcription
564	IPR011991	Domain	Nucleic acid binding/nucleus/transcription
565	IPR005746	Family	Antioxidant/oxidoreductase/detoxification
566	IPR000668	Domain	Proteolysis/protein degradation
567	IPR018499	Family	Motor/cytoskeleton
568	IPR007274	Family	Transport
569	IPR028798	Family	Motor/cytoskeleton
570	IPR023260	Family	Antioxidant/oxidoreductase/detoxification
571	NCBI		Unknown/uncharacterised
572	IPR011990	Domain	Signaling
578	IPR001563	Family	Proteolysis/protein degradation
580	IPR017998	Family	Amino acid/protein metabolism
584	IPR015943	Domain	Signaling
585	IPR008116	Family	Nucleic acid binding/nucleus/transcription
588	IPR020831	Family	Antioxidant/oxidoreductase/detoxification
589	IPR012340	Domain	Nucleic acid binding/nucleus/transcription
592	IPR001563	Family	Proteolysis/protein degradation
594	IPR010472	Domain	Motor/cytoskeleton
602	IPR000261	Domain	Signaling
603	IPR008636	Family	Miscellaneous
607	IPR004045	Domain	Antioxidant/oxidoreductase/detoxification
608	GO		Ion/haem binding
612	IPR007594	Family	Transport
614	IPR013261	Family	Transport
615	IPR001781	Domain	Nucleic acid binding/nucleus/transcription
618	GO		Proteolysis/protein degradation
626	IPR027417	Domain	Nucleic acid binding/nucleus/transcription
628	IPR023561	Family	Hydrolase/hydro-lyase/lyase
629	UniProt	P62805	Nucleic acid binding/nucleus/transcription
630	IPR000652	Family	Carbohydrate binding/metabolism
631	IPR011502	Family	Nucleic acid binding/nucleus/transcription
632	IPR029048	Domain	Stress
633	IPR002227	Domain	Antioxidant/oxidoreductase/detoxification
635	IPR001781	Domain	Nucleic acid binding/nucleus/transcription
637	IPR016135	Domain	Amino acid/protein metabolism
638	IPR001404	Family	Stress
642	IPR006692	Domain	Transport
648	IPR018979	Domain	Motor/cytoskeleton
650	IPR007087	Domain	Nucleic acid binding/nucleus/transcription
652	IPR004000	Family	Motor/cytoskeleton
654	IPR000811	Family	Carbohydrate binding/metabolism
656	IPR020683	Domain	Unknown/uncharacterised
659	IPR000402	Family	Transport
662	IPR015433	Family	Signaling
668	IPR020683	Domain	Unknown/uncharacterised
669	IPR025755	Domain	Amino acid/protein metabolism
671	IPR012677	Domain	Nucleic acid binding/nucleus/transcription
674	IPR008384	Family	Motor/cytoskeleton
675	IPR008384	Family	Motor/cytoskeleton
677	IPR002591	Family	Catalytic activity
679	IPR013128	Family	Proteolysis/protein degradation
680	IPR007502	Domain	Nucleic acid binding/nucleus/transcription
681	IPR000242	Domain	Signaling
682	IPR029061	Domain	Carbohydrate binding/metabolism
683	IPR005474	Domain	Catalytic activity
690	UniProt		Carbohydrate binding/metabolism
691	IPR013083	Domain	Nucleic acid binding/nucleus/transcription
694	IPR028271	Family	Nucleic acid binding/nucleus/transcription
700	IPR016460	Family	Transport
701	IPR003388	Family	Transport
703	IPR002023	Family	Antioxidant/oxidoreductase/detoxification
704	IPR024518	Domain	Unknown/uncharacterised
706	IPR015943	Domain	Signaling
708	IPR014720	Domain	Nucleic acid binding/nucleus/transcription
709	IPR002130	Domain	Amino acid/protein metabolism
712	IPR014348	Domain	Transferase
719	IPR029030	Domain	Proteolysis/protein degradation
721	IPR001576	Family	Carbohydrate binding/metabolism
722	IPR013766	Domain	Antioxidant/oxidoreductase/detoxification
724	IPR006823	Family	Hydrolase/hydro-lyase/lyase
725	IPR001810	Domain	Signaling
726	IPR001353	Family	Proteolysis/protein degradation
727	GO		Proteolysis/protein degradation
728	IPR015880	Domain	Nucleic acid binding/nucleus/transcription
731	IPR027230	Family	Miscellaneous
733	IPR002452	Family	Motor/cytoskeleton
737	IPR013128	Family	Proteolysis/protein degradation
740	IPR004947	Family	Nucleic acid binding/nucleus/transcription
745	IPR027401	Domain	Miscellaneous
747	IPR002453	Family	Motor/cytoskeleton
751	IPR012677	Domain	Nucleic acid binding/nucleus/transcription
752	IPR013126	Family	Stress
755	IPR001937	Family	Carbohydrate binding/metabolism
756	IPR008209	Family	Carbohydrate binding/metabolism
758	IPR020683	Domain	Unknown/uncharacterised
761	IPR015943	Domain	Signaling
764	IPR012336	Domain	Antioxidant/oxidoreductase/detoxification
765	IPR003593	Domain	Miscellaneous
767	IPR000039	Family	Amino acid/protein metabolism
768	IPR000276	Family	Signaling
770	IPR006461	Family	Unknown/uncharacterised
772	IPR008209	Family	Carbohydrate binding/metabolism
775	IPR017380	Family	Nucleic acid binding/nucleus/transcription
780	IPR003616	Domain	Transferase
787	IPR004277	Family	Lipid metabolism
788	IPR007000	Family	Lipid metabolism
789	IPR007000	Family	Lipid metabolism
790	IPR000306	Domain	Ion/haem binding
793	IPR011989	Domain	Unknown/uncharacterised
796	IPR005043	Domain	Signaling
797	IPR004160	Domain	Signaling
799	IPR004839	Domain	Vitamin biosynthesis
804	IPR024874	Family	Nucleic acid binding/nucleus/transcription
806	IPR001806	Family	Signaling
808	IPR008195	Family	Amino acid/protein metabolism
809	IPR004274	Domain	Signaling
810	IPR001394	Domain	Proteolysis/protein degradation
812	IPR011598	Domain	Amino acid/protein metabolism
815	IPR000425	Family	Transport
818	IPR017856	Domain	Nucleic acid binding/nucleus/transcription
819	IPR000648	Family	Lipid metabolism
822	IPR000648	Family	Lipid metabolism
823	IPR018965	Domain	Amino acid/protein metabolism
828	IPR006689	Family	Signaling
829	IPR001781	Domain	Nucleic acid binding/nucleus/transcription
830	IPR000010	Domain	Proteolysis/protein degradation
836	IPR003428	Family	Energy
837	IPR019572	Domain	Amino acid/protein metabolism
841	IPR001478	Domain	Signaling
847	IPR005135	Domain	Signaling
848	IPR002004	Domain	Nucleic acid binding/nucleus/transcription
852	IPR007763	Family	Energy
855	GO		Amino acid/protein metabolism
857	IPR003591	Repeat	Signaling
859	IPR002737	Family	Motor/cytoskeleton
861	IPR000788	Domain	Nucleic acid binding/nucleus/transcription
862	IPR015510	Family	Glycolysation/glycan biosynthesis
863	IPR004000	Family	Motor/cytoskeleton
865	IPR004344	Family	Motor/cytoskeleton
866	IPR005455	Family	Motor/cytoskeleton
868	IPR000163	Family	Cellular mechanisms
869	IPR024132	Family	Immunomodulation
873	IPR023574	Domain	Amino acid/protein metabolism
878	IPR003081	Family	Antioxidant/oxidoreductase/detoxification
882	IPR001140	Domain	Transport
883	IPR000217	Family	Motor/cytoskeleton
884	IPR004087	Domain	Nucleic acid binding/nucleus/transcription
886	IPR007886	Domain	Carbohydrate binding/metabolism
895	IPR005810	Family	Catalytic activity
897	IPR026971	Family	Nucleic acid binding/nucleus/transcription
901	GO		Unknown/uncharacterised
903	IPR006159	Domain	Catalytic activity
904	IPR014730	Domain	Transport
907	IPR004161	Domain	Amino acid/protein metabolism
912	IPR011989	Domain	Unknown/uncharacterised
917	GO		Unknown/uncharacterised
921	GO		Unknown/uncharacterised
923	IPR009316	Family	Transport
924	IPR007262	Family	Amino acid/protein metabolism
925	IPR000504	Domain	Nucleic acid binding/nucleus/transcription
926	IPR011989	Domain	Unknown/uncharacterised
927	IPR004088	Domain	Nucleic acid binding/nucleus/transcription
929	IPR003578	Family	Signaling
932	IPR001214	Domain	Signaling
934	IPR025224	Family	Nucleic acid binding/nucleus/transcription
935	IPR015939	Domain	Antioxidant/oxidoreductase/detoxification
937	IPR018499	Family	Motor/cytoskeleton
938	IPR004910	Family	Nucleic acid binding/nucleus/transcription
939	IPR006762	Family	Signaling
940	IPR029071	Domain	Amino acid/protein metabolism
941	IPR004274	Domain	Signaling
942	IPR015880	Domain	Nucleic acid binding/nucleus/transcription
944	IPR000146	Family	Carbohydrate binding/metabolism
945	IPR021401	Family	Unknown/uncharacterised
948	IPR002659	Family	Carbohydrate binding/metabolism
953	IPR001312	Family	Carbohydrate binding/metabolism
956	UniProt		Amino acid/protein metabolism
958	IPR001404	Family	Stress
960	IPR001878	Domain	Nucleic acid binding/nucleus/transcription
961	IPR014348	Domain	Transferase
965	IPR000217	Family	Motor/cytoskeleton
966	IPR005036	Domain	Signaling
971	IPR002312	Family	Amino acid/protein metabolism
975	IPR029033	Family	Signaling
977	IPR005930	Family	Energy
980	IPR001464	Family	Ion/haem binding
982	NCBI		Unknown/uncharacterised
983	IPR008145	Domain	Signaling
986	IPR000941	Family	Carbohydrate binding/metabolism
987	IPR000941	Family	Carbohydrate binding/metabolism
988	IPR007074	Family	Lipid metabolism
990	NCBI		Unknown/uncharacterised
993	IPR013783	Domain	Immunomodulation
994	IPR013258	Domain	Signaling
1000	IPR000996	Family	Transport
1001	IPR004345	Family	Miscellaneous
1008	IPR012606	Domain	Amino acid/protein metabolism
1009	GO		Signaling
1010	IPR000717	Domain	Signaling
1012	IPR001944	Family	Carbohydrate binding/metabolism
1016	GO		Amino acid/protein metabolism
1017	IPR015655	Family	Signaling
1021	IPR027267	Domain	Cellular mechanisms
1022	IPR011074	Domain	Miscellaneous
1031	IPR000664	Family	Cellular mechanisms
1033	IPR003593	Domain	Miscellaneous
1034	IPR013078	Family	Catalytic activity
1035	IPR018826	Domain	Amino acid/protein metabolism
1036	IPR009072	Domain	Nucleic acid binding/nucleus/transcription
1038	IPR016021	Domain	Nucleic acid binding/nucleus/transcription
1040	IPR026507	Family	Unknown/uncharacterised
1042	IPR024768	Family	Nucleic acid binding/nucleus/transcription
1043	IPR025697	Domain	Energy
1050	UniProt		Proteolysis/protein degradation
1051	IPR007196	Domain	Nucleic acid binding/nucleus/transcription
1053	UniProt		Nucleic acid binding/nucleus/transcription
1054	IPR023566	Family	Immunomodulation
1055	IPR001605	Domain	Motor/cytoskeleton
1056	IPR000990	Family	Signaling
1057	IPR017998	Family	Amino acid/protein metabolism
1058	IPR002423	Family	Transport
1059	IPR002155	Family	Transferase
1060	IPR003439	Domain	Transport
1062	IPR004161	Domain	Amino acid/protein metabolism
1067	UniProt		Membrane/transmembrane
1068	IPR010714	Domain	Transport
1070	IPR015880	Domain	Nucleic acid binding/nucleus/transcription
1072	IPR003103	Domain	Stress
1078	IPR001788	Domain	Nucleic acid binding/nucleus/transcription
1079	NCBI		Signaling
1080	IPR001211	Family	Lipid metabolism
1081	IPR000850	Family	Signaling
1082	IPR012677	Domain	Nucleic acid binding/nucleus/transcription
1088	IPR000719	Domain	Energy
1089	IPR000648	Family	Lipid metabolism
1090	IPR013126	Family	Stress
1092	IPR000504	Domain	Nucleic acid binding/nucleus/transcription
1094	IPR013057	Family	Transport
1096	IPR015943	Domain	Signaling
1097	IPR003959	Domain	Transport
1099	IPR009003	Domain	Catalytic activity
1100	IPR001096	Family	Proteolysis/protein degradation
1102	IPR015655	Family	Signaling
1103	IPR004129	Family	Carbohydrate binding/metabolism
1107	IPR003846	Family	Unknown/uncharacterised
1108	IPR027319	Family	Cellular mechanisms
1110	IPR017998	Family	Amino acid/protein metabolism
1112	NCBI		Unknown/uncharacterised
1113	IPR001965	Domain	Nucleic acid binding/nucleus/transcription
1115	IPR006035	Family	Ion/haem binding
1116	IPR023393	Domain	Miscellaneous
1119	IPR003593	Domain	Miscellaneous
1121	IPR006895	Domain	Nucleic acid binding/nucleus/transcription
1123	IPR015939	Domain	Antioxidant/oxidoreductase/detoxification
1126	IPR012919	Domain	Nucleic acid binding/nucleus/transcription
1131	IPR000850	Family	Signaling
1136	IPR000811	Family	Carbohydrate binding/metabolism
1137	IPR000719	Domain	Energy
1143	IPR002588	Domain	Nucleic acid binding/nucleus/transcription
1150	IPR002290	Domain	Energy
1151	GO		Antioxidant/oxidoreductase/detoxification
1152	IPR003173	Domain	Nucleic acid binding/nucleus/transcription
1154	IPR014001	Domain	Nucleic acid binding/nucleus/transcription
1155	IPR000953	Domain	Nucleic acid binding/nucleus/transcription
1156	IPR011990	Domain	Signaling
1163	IPR001557	Family	Antioxidant/oxidoreductase/detoxification
1165	IPR017998	Family	Amino acid/protein metabolism
1166	IPR025254	Domain	Unknown/uncharacterised
1171	IPR001650	Domain	Nucleic acid binding/nucleus/transcription
1173	IPR001314	Family	Proteolysis/protein degradation
1177	IPR000217	Family	Motor/cytoskeleton
1180	IPR000266	Family	Amino acid/protein metabolism
1182	IPR013032	Conserved site	Miscellaneous
1185	IPR011990	Domain	Signaling
1187	GO		Unknown/uncharacterised
1188	IPR011722	Domain	Nucleic acid binding/nucleus/transcription
1192	IPR000504	Domain	Nucleic acid binding/nucleus/transcription
1195	IPR009000	Domain	Amino acid/protein metabolism
1196	IPR015943	Domain	Signaling
1198	IPR013783	Domain	Immunomodulation
1200	IPR001547	Domain	Carbohydrate binding/metabolism
1201	IPR004000	Family	Motor/cytoskeleton
1202	NCBI		Unknown/uncharacterised
1206	IPR012677	Domain	Nucleic acid binding/nucleus/transcription
1212	IPR001757	Family	Transport
1215	IPR000727	Domain	Signaling
1216	IPR010233	Family	Energy
1219	IPR009060	Domain	Miscellaneous
1222	NCBI		Nucleic acid binding/nucleus/transcription
1223	IPR001781	Domain	Nucleic acid binding/nucleus/transcription
1224	IPR001372	Family	Motor/cytoskeleton
1226	IPR002048	Domain	Signaling
1227	IPR016460	Family	Transport
1228	IPR007014	Family	Energy
1229	IPR001245	Domain	Signaling
1230	IPR000552	Family	Amino acid/protein metabolism
1231	IPR001568	Family	Nucleic acid binding/nucleus/transcription
1232	IPR001461	Family	Proteolysis/protein degradation
1233	IPR027450	Domain	Nucleic acid binding/nucleus/transcription
1234	IPR024518	Domain	Unknown/uncharacterised
1236	IPR012340	Domain	Nucleic acid binding/nucleus/transcription
1240	IPR008183	Family	Carbohydrate binding/metabolism
1241	IPR007604	Domain	Nucleic acid binding/nucleus/transcription
1242	IPR010401	Family	Carbohydrate binding/metabolism
1243	IPR006099	Domain	Transferase
1244	NCBI		Unknown/uncharacterised
1245	IPR024950	Family	Signaling
1246	IPR000322	Family	Hydrolase/hydro-lyase/lyase
1249	IPR001351	Domain	Amino acid/protein metabolism
1250	IPR013128	Family	Proteolysis/protein degradation
1253	IPR021712	Domain	Unknown/uncharacterised
1254	IPR027450	Domain	Nucleic acid binding/nucleus/transcription
1257	IPR011990	Domain	Signaling
1261	IPR002048	Domain	Signaling
1264	GO		Unknown/uncharacterised
1269	IPR001557	Family	Antioxidant/oxidoreductase/detoxification
1271	IPR001164	Family	Ion/haem binding
1273	IPR002942	Domain	Nucleic acid binding/nucleus/transcription
1276	IPR000999	Domain	Nucleic acid binding/nucleus/transcription
1279	IPR001519	Family	Ion/haem binding
1280	IPR007087	Domain	Nucleic acid binding/nucleus/transcription
1282	IPR000873	Domain	Catalytic activity
1285	IPR008829	Family	Transferase
1287	IPR013209	Domain	Lipid metabolism
1291	IPR001104	Domain	Lipid metabolism
1293	IPR002293	Family	Transport
1295	IPR000539	Family	Signaling
1296	IPR016635	Family	Transport
1299	IPR008209	Family	Carbohydrate binding/metabolism
1300	IPR027442	Domain	Signaling
1301	IPR001312	Family	Carbohydrate binding/metabolism
1306	IPR011705	Domain	Nucleic acid binding/nucleus/transcription
1309	IPR013126	Family	Stress
1310	IPR001944	Family	Carbohydrate binding/metabolism
1311	IPR013128	Family	Proteolysis/protein degradation
1313	IPR000904	Domain	Signaling
1315	IPR029061	Domain	Carbohydrate binding/metabolism
1317	IPR000217	Family	Motor/cytoskeleton
1318	IPR011989	Domain	Unknown/uncharacterised
1320	IPR001194	Domain	Signaling
1323	[27]		Antioxidant/oxidoreductase/detoxification
1325	IPR003599	Domain	Immunomodulation
1326	IPR004396	Family	Amino acid/protein metabolism
1327	IPR001452	Domain	Signaling
1328	IPR008081	Family	Signaling
1330	IPR002290	Domain	Energy
1332	IPR001611	Repeat	Signaling
1334	IPR000640	Domain	Amino acid/protein metabolism
1339	IPR002164	Family	Nucleic acid binding/nucleus/transcription
1340	IPR026959	Family	Motor/cytoskeleton
1343	IPR001289	Family	Nucleic acid binding/nucleus/transcription
1344	IPR001314	Family	Proteolysis/protein degradation
1346	IPR006186	Domain	Hydrolase/hydro-lyase/lyase
1347	IPR022684	Family	Proteolysis/protein degradation
1349	GO		Hydrolase/hydro-lyase/lyase
1353	IPR008631	Family	Carbohydrate binding/metabolism
1356	IPR001189	Family	Antioxidant/oxidoreductase/detoxification
1357	IPR015925	Family	Channel activity
1359	IPR001372	Family	Motor/cytoskeleton
1360	IPR000217	Family	Motor/cytoskeleton
1361	IPR012135	Family	Nucleic acid binding/nucleus/transcription
1363	IPR013143	Domain	Signaling
1369	IPR000941	Family	Carbohydrate binding/metabolism
1371	IPR010982	Domain	Nucleic acid binding/nucleus/transcription
1373	IPR014352	Domain	Lipid metabolism
1374	IPR000850	Family	Signaling
1375	IPR027141	Family	Nucleic acid binding/nucleus/transcription
1376	IPR000175	Family	Neuron system related
1378	IPR018316	Domain	Signaling
1379	IPR000644	Domain	Nucleic acid binding/nucleus/transcription
1382	IPR019530	Family	Motor/cytoskeleton
1385	IPR023395	Domain	Transport
1386	IPR011992	Domain	Signaling
1388	IPR020636	Family	Signaling
1389	IPR010987	Domain	Antioxidant/oxidoreductase/detoxification
1390	IPR001140	Domain	Transport
1396	IPR015943	Domain	Signaling
1398	IPR000326	Domain	Catalytic activity
1400	IPR000146	Family	Carbohydrate binding/metabolism
1405	IPR015943	Domain	Signaling
1406	IPR015943	Domain	Signaling
1408	IPR013126	Family	Stress
1409	IPR019168	Family	Signaling
1419	IPR012677	Domain	Nucleic acid binding/nucleus/transcription
1423	IPR007915	Family	Unknown/uncharacterised
1425	IPR029071	Domain	Amino acid/protein metabolism
1427	IPR002119	Domain	Nucleic acid binding/nucleus/transcription
1433	IPR017963	Domain	Nucleic acid binding/nucleus/transcription
1434	IPR005756	Family	Amino acid/protein metabolism
1437	IPR011709	Domain	Nucleic acid binding/nucleus/transcription
1439	IPR003034	Domain	Nucleic acid binding/nucleus/transcription
1440	IPR001452	Domain	Signaling
1444	IPR000885	Domain	Collagen related
1447	IPR015940	Domain	Amino acid/protein metabolism
1449	IPR000754	Family	Amino acid/protein metabolism
1450	IPR025875	Repeat	Signaling
1451	IPR011989	Domain	Unknown/uncharacterised
1454	IPR001254	Domain	Proteolysis/protein degradation
1455	IPR024053	Domain	Cellular mechanisms
1460	IPR021967	Domain	Nucleic acid binding/nucleus/transcription
1461	IPR000217	Family	Motor/cytoskeleton
1462	IPR003191	Domain	Signaling
1463	IPR028375	Domain	Miscellaneous
1464	NCBI		Homeostasis/molecule biosynthesis/binding
1469	IPR000915	Family	Amino acid/protein metabolism
1471	IPR001404	Family	Stress
1474	IPR001650	Domain	Nucleic acid binding/nucleus/transcription
1475	GO		Antioxidant/oxidoreductase/detoxification
1477	IPR001478	Domain	Signaling
1478	IPR002672	Family	Amino acid/protein metabolism
1479	IPR000217	Family	Motor/cytoskeleton
1480	IPR011234	Domain	Catalytic activity
1485	IPR004254	Family	Membrane/transmembrane
1486	IPR006539	Family	Transport
1487	IPR003591	Repeat	Signaling
1490	IPR002049	Domain	Cellular mechanisms
1491	IPR006214	Family	Cellular mechanisms
1493	IPR022684	Family	Proteolysis/protein degradation
1496	IPR000850	Family	Signaling
1497	IPR005097	Family	Antioxidant/oxidoreductase/detoxification
1498	GO		Unknown/uncharacterised
1501	IPR015699	Family	Nucleic acid binding/nucleus/transcription
1505	IPR007900	Domain	Nucleic acid binding/nucleus/transcription
1511	IPR016040	Domain	Energy
1513	IPR019357	Family	Unknown/uncharacterised
1514	IPR015943	Domain	Signaling
1516	IPR026817	Family	Signaling
1518	IPR018159	Repeat	Motor/cytoskeleton
1519	NCBI		Unknown/uncharacterised
1523	IPR001060	Domain	Miscellaneous
1524	IPR016342	Family	Transport
1526	IPR011059	Domain	Hydrolase/hydro-lyase/lyase
1528	IPR005886	Family	Carbohydrate binding/metabolism
1529	IPR029637	Family	Motor/cytoskeleton
1532	GO		Unknown/uncharacterised
1535	IPR011992	Domain	Signaling
1537	IPR009567	Family	Unknown/uncharacterised
1539	IPR005024	Family	Transport
1540	IPR009346	Family	Cellular mechanisms
1544	IPR011989	Domain	Unknown/uncharacterised
1545	IPR006439	Family	Hydrolase/hydro-lyase/lyase
1546	IPR016812	Family	Amino acid/protein metabolism
1547	IPR020683	Domain	Unknown/uncharacterised
1548	IPR013783	Domain	Immunomodulation
1553	IPR011603	Family	Energy
1554	IPR007000	Family	Lipid metabolism
1556	IPR002126	Domain	Ion/haem binding
1559	IPR026983	Family	Motor/cytoskeleton
1563	NCBI		Unknown/uncharacterised
1565	IPR000409	Domain	Miscellaneous
1566	IPR023395	Domain	Transport
1569	IPR002136	Family	Amino acid/protein metabolism
1570	IPR013025	Family	Amino acid/protein metabolism
1572	IPR029014	Domain	Hydrolase/hydro-lyase/lyase
1573	IPR000308	Family	Signaling
1578	IPR014001	Domain	Nucleic acid binding/nucleus/transcription
1580	IPR004907	Family	Transport
1583	IPR029638	Family	Unknown/uncharacterised
1584	IPR000157	Domain	Immunomodulation
1588	GeneDB		Carbohydrate binding/metabolism
1592	IPR000159	Domain	Signaling
1594	IPR001611	Repeat	Signaling
1595	IPR015880	Domain	Nucleic acid binding/nucleus/transcription
1602	IPR000719	Domain	Energy
1604	IPR001372	Family	Motor/cytoskeleton
1607	IPR004274	Domain	Signaling
1608	IPR023395	Domain	Transport
1609	IPR020683	Domain	Unknown/uncharacterised
1612	IPR004046	Domain	Antioxidant/oxidoreductase/detoxification
1616	IPR000851	Family	Amino acid/protein metabolism
1617	IPR018105	Family	Miscellaneous
1619	IPR000504	Domain	Nucleic acid binding/nucleus/transcription
1624	IPR008978	Domain	Stress
1632	IPR029063	Domain	Transferase
1634	IPR000163	Family	Cellular mechanisms
1637	IPR002452	Family	Motor/cytoskeleton
1638	IPR000217	Family	Motor/cytoskeleton
1640	IPR013535	Domain	Miscellaneous
1642	IPR024371	Family	Transport
1644	IPR001373	Domain	Amino acid/protein metabolism
1647	IPR013027	Family	Antioxidant/oxidoreductase/detoxification
1657	IPR023616	Domain	Antioxidant/oxidoreductase/detoxification
1658	IPR013996	Domain	Signaling
1666	IPR013783	Domain	Immunomodulation
1667	IPR029063	Domain	Transferase
1668	IPR011990	Domain	Signaling
1669	IPR011419	Family	Transport
1675	IPR001452	Domain	Signaling
1676	IPR000118	Domain	Proteolysis/protein degradation
1679	IPR015812	Family	Cellular mechanisms
1682	IPR011990	Domain	Signaling
1683	IPR000039	Family	Amino acid/protein metabolism
1686	IPR026082	Family	Transport
1688	IPR002290	Domain	Energy
1693	IPR006689	Family	Signaling
1694	IPR001557	Family	Antioxidant/oxidoreductase/detoxification
1696	IPR007946	Family	Nucleic acid binding/nucleus/transcription
1699	IPR001372	Family	Motor/cytoskeleton
1704	IPR011992	Domain	Signaling
1705	IPR001781	Domain	Nucleic acid binding/nucleus/transcription
1708	IPR007135	Domain	Cellular mechanisms
1711	IPR011990	Domain	Signaling
1718	IPR004299	Family	Transferase
1719	IPR001865	Family	Amino acid/protein metabolism
1724	IPR029044	Domain	Transferase
1727	IPR004934	Family	Motor/cytoskeleton
1728	IPR027774	Family	Motor/cytoskeleton
1729	IPR027417	Domain	Nucleic acid binding/nucleus/transcription
1731	IPR004931	Family	Cellular mechanisms
1732	IPR001148	Domain	Homeostasis/molecule biosynthesis/binding
1738	IPR000504	Domain	Nucleic acid binding/nucleus/transcription
1739	IPR002472	Family	Amino acid/protein metabolism
1741	IPR012606	Domain	Amino acid/protein metabolism
1742	GO		Signaling
1745	IPR001757	Family	Transport
1750	IPR003379	Domain	Energy
1751	IPR013083	Domain	Nucleic acid binding/nucleus/transcription
1752	IPR011626	Domain	Proteolysis/protein degradation
1754	IPR015655	Family	Signaling
1755	IPR008209	Family	Carbohydrate binding/metabolism
1756	IPR000095	Domain	Miscellaneous
1763	IPR001807	Family	Channel activity
1767	IPR000741	Family	Carbohydrate binding/metabolism
1775	IPR001452	Domain	Signaling
1777	IPR006773	Family	Amino acid/protein metabolism
1779	IPR000719	Domain	Energy
1781	IPR015943	Domain	Signaling
1782	IPR000308	Family	Signaling
1785	IPR016135	Domain	Amino acid/protein metabolism
1786	IPR013087	Domain	Nucleic acid binding/nucleus/transcription
1789	IPR015720	Family	Membrane/transmembrane
1791	IPR003780	Family	Antioxidant/oxidoreductase/detoxification
1792	IPR015902	Family	Carbohydrate binding/metabolism
1795	IPR022801	Family	Amino acid/protein metabolism
1801	IPR012674	Domain	Miscellaneous
1802	IPR010439	Domain	Cellular mechanisms
1803	IPR004240	Family	Transport
1804	IPR020636	Family	Signaling
1808	IPR026983	Family	Motor/cytoskeleton
1811	IPR018252	Conserved site	Ion/haem binding
1812	IPR000054	Family	Amino acid/protein metabolism
1814	IPR023395	Domain	Transport
1817	IPR003593	Domain	Miscellaneous
1823	IPR004947	Family	Nucleic acid binding/nucleus/transcription
1824	IPR003859	Family	Carbohydrate binding/metabolism
1825	IPR007122	Family	Motor/cytoskeleton
1826	IPR006615	Domain	Amino acid/protein metabolism
1827	IPR027417	Domain	Nucleic acid binding/nucleus/transcription
1829	IPR007122	Family	Motor/cytoskeleton
1830	IPR000648	Family	Lipid metabolism
1835	IPR019155	Family	Unknown/uncharacterised
1836	IPR000949	Domain	Unknown/uncharacterised
1838	IPR019273	Domain	Unknown/uncharacterised
1840	IPR000793	Domain	Hydrolase/hydro-lyase/lyase
1842	NCBI		Unknown/uncharacterised
1857	IPR000730	Family	Nucleic acid binding/nucleus/transcription
1858	GO		Membrane/transmembrane
1861	IPR008710	Family	Amino acid/protein metabolism
1862	IPR026236	Family	Nucleic acid binding/nucleus/transcription
1863	IPR006941	Family	Nucleic acid binding/nucleus/transcription
1868	GO		Unknown/uncharacterised
1876	IPR021138	Family	Amino acid/protein metabolism
1877	IPR011989	Domain	Unknown/uncharacterised
1878	IPR011989	Domain	Unknown/uncharacterised
1883	IPR001757	Family	Transport
1885	IPR009016	Domain	Energy
1888	IPR007074	Family	Lipid metabolism
1890	IPR000010	Domain	Proteolysis/protein degradation
1892	IPR000403	Domain	Transferase
1894	IPR012337	Domain	Nucleic acid binding/nucleus/transcription
1898	NCBI		Unknown/uncharacterised
1899	IPR001936	Domain	Signaling
1900	IPR026983	Family	Motor/cytoskeleton
1901	IPR005552	Family	Lipid metabolism
1902	IPR012255	Family	Transport
1906	IPR003593	Domain	Miscellaneous
1909	IPR013027	Family	Antioxidant/oxidoreductase/detoxification
1911	IPR007720	Family	Transferase
1912	IPR007504	Family	Amino acid/protein metabolism
1914	IPR016534	Family	Transport
1915	IPR007286	Family	Nucleic acid binding/nucleus/transcription
1918	IPR004000	Family	Motor/cytoskeleton
1919	IPR013594	Domain	Motor/cytoskeleton
1921	IPR019160	Family	Cellular mechanisms
1922	IPR000795	Domain	Signaling
1924	GO		Unknown/uncharacterised
1925	IPR001781	Domain	Nucleic acid binding/nucleus/transcription
1926	IPR018955	Domain	Signaling
1927	IPR001251	Domain	Lipid metabolism
1931	IPR016040	Domain	Energy
1934	IPR004142	Family	Miscellaneous
1939	IPR008429	Family	Membrane/transmembrane
1941	IPR011236	Family	Signaling
1947	GO		Proteolysis/protein degradation
1948	IPR014710	Domain	Nucleic acid binding/nucleus/transcription
1949	IPR016185	Domain	Transport
1951	IPR004821	Domain	Catalytic activity
1952	IPR018205	Domain	Miscellaneous
1953	IPR001715	Domain	Motor/cytoskeleton
1955	GO		Nucleic acid binding/nucleus/transcription
1956	IPR002059	Domain	Nucleic acid binding/nucleus/transcription
1958	IPR000584	Family	Channel activity
1959	IPR000504	Domain	Nucleic acid binding/nucleus/transcription
1960	IPR000850	Family	Signaling
1961	IPR005841	Family	Carbohydrate binding/metabolism
1967	IPR008160	Repeat	Collagen related
1969	IPR004018	Repeat	Nucleic acid binding/nucleus/transcription
1973	IPR008672	Family	Cellular mechanisms
1974	IPR003702	Family	Lipid metabolism
1975	GO		Unknown/uncharacterised
1976	IPR004344	Family	Motor/cytoskeleton
1977	IPR013126	Family	Stress
1978	IPR011765	Domain	Proteolysis/protein degradation
1980	IPR002453	Family	Motor/cytoskeleton
1983	IPR002136	Family	Amino acid/protein metabolism
1985	IPR008828	Family	Stress
1988	IPR027877	Family	Membrane/transmembrane
1991	IPR000235	Family	Amino acid/protein metabolism
1992	IPR000235	Family	Amino acid/protein metabolism
1996	IPR000286	Family	Nucleic acid binding/nucleus/transcription
1999	IPR026983	Family	Motor/cytoskeleton
2000	IPR013126	Family	Stress
2005	IPR006977	Domain	Transport
2007	IPR028268	Family	Miscellaneous
2009	IPR000795	Domain	Signaling
2011	IPR000742	Domain	Signaling
2014	IPR027401	Domain	Miscellaneous
2016	IPR003593	Domain	Miscellaneous
2021	IPR018499	Family	Motor/cytoskeleton
2023	IPR012982	Domain	Transferase
2026	IPR012677	Domain	Nucleic acid binding/nucleus/transcription
2027	IPR008250	Domain	Ion/haem binding
2033	IPR006555	Domain	Nucleic acid binding/nucleus/transcription
2035	IPR001140	Domain	Transport
2041	IPR018499	Family	Motor/cytoskeleton
2042	IPR000980	Domain	Signaling
2050	IPR006674	Domain	Hydrolase/hydro-lyase/lyase
2053	IPR026983	Family	Motor/cytoskeleton
2055	IPR001180	Domain	Immunomodulation
2059	IPR003386	Family	Lipid metabolism
2061	IPR000741	Family	Carbohydrate binding/metabolism
2062	IPR004087	Domain	Nucleic acid binding/nucleus/transcription
2066	IPR001096	Family	Proteolysis/protein degradation
2069	IPR013083	Domain	Nucleic acid binding/nucleus/transcription
2071	IPR005016	Family	Membrane/transmembrane
2073	IPR025483	Family	Lipid metabolism
2078	IPR000569	Domain	Amino acid/protein metabolism
2083	IPR004087	Domain	Nucleic acid binding/nucleus/transcription
2084	IPR004827	Domain	Nucleic acid binding/nucleus/transcription
2085	IPR018017	Family	Signaling
2087	IPR013126	Family	Stress
2088	IPR000994	Domain	Proteolysis/protein degradation
2089	IPR000322	Family	Hydrolase/hydro-lyase/lyase
2090	IPR020581	Family	Lipid metabolism
2092	GO		Unknown/uncharacterised
2094	IPR001806	Family	Signaling
2095	IPR014472	Family	Transferase
2096	IPR014001	Domain	Nucleic acid binding/nucleus/transcription
2097	IPR017905	Domain	Antioxidant/oxidoreductase/detoxification
2098	IPR001469	Family	Transport
2100	IPR016185	Domain	Transport
2102	IPR002156	Domain	Nucleic acid binding/nucleus/transcription
2104	IPR004328	Domain	Amino acid/protein metabolism
2105	IPR027417	Domain	Nucleic acid binding/nucleus/transcription
2107	IPR001557	Family	Antioxidant/oxidoreductase/detoxification
2110	IPR002014	Domain	Transport
2113	IPR016040	Domain	Energy
2116	IPR024079	Domain	Proteolysis/protein degradation
2120	IPR015880	Domain	Nucleic acid binding/nucleus/transcription
2121	IPR016817	Family	Carbohydrate binding/metabolism
2122	IPR001464	Family	Ion/haem binding
2126	IPR027652	Family	Nucleic acid binding/nucleus/transcription
2133	UniProt		Proteolysis/protein degradation
2134	IPR000744	Family	Transport
2136	IPR000315	Domain	Nucleic acid binding/nucleus/transcription
2140	IPR020683	Domain	Unknown/uncharacterised
2143	IPR001564	Family	Signaling
2145	IPR000217	Family	Motor/cytoskeleton
2146	IPR014044	Domain	Miscellaneous
2150	IPR005485	Family	Amino acid/protein metabolism
2151	IPR001944	Family	Carbohydrate binding/metabolism
2152	IPR017904	Family	Motor/cytoskeleton
2153	IPR010561	Family	Nucleic acid binding/nucleus/transcription
2156	IPR029063	Domain	Transferase
2157	GO		Ion/haem binding
2162	IPR001778	Family	Signaling
2163	IPR022812	Family	Transport
2164	IPR011989	Domain	Unknown/uncharacterised
2166	IPR019335	Family	Transport
2167	IPR000022	Domain	Catalytic activity
2168	IPR006032	Family	Amino acid/protein metabolism
2170	IPR011990	Domain	Signaling
2176	IPR025224	Family	Nucleic acid binding/nucleus/transcription
2177	IPR027417	Domain	Nucleic acid binding/nucleus/transcription
2181	IPR002198	Family	Antioxidant/oxidoreductase/detoxification
2182	IPR002305	Family	Amino acid/protein metabolism
2184	IPR008653	Family	Signaling
2187	IPR002842	Family	Transport
2188	UniProt		Nucleic acid binding/nucleus/transcription
2191	IPR000994	Domain	Proteolysis/protein degradation
2193	IPR005476	Domain	Catalytic activity
2198	IPR026983	Family	Motor/cytoskeleton
2199	IPR000195	Domain	Signaling
2203	IPR027417	Domain	Nucleic acid binding/nucleus/transcription
2210	IPR000308	Family	Signaling
2211	IPR012336	Domain	Antioxidant/oxidoreductase/detoxification
2215	IPR004403	Family	Amino acid/protein metabolism
2216	IPR000873	Domain	Catalytic activity
2217	IPR028801	Family	Channel activity
2221	IPR000217	Family	Motor/cytoskeleton
2222	IPR001965	Domain	Nucleic acid binding/nucleus/transcription
2227	IPR013922	Family	Cellular mechanisms
2229	IPR001404	Family	Stress
2230	IPR000742	Domain	Signaling
2235	IPR020683	Domain	Unknown/uncharacterised
2236	GO		Amino acid/protein metabolism
2237	IPR001891	Family	Antioxidant/oxidoreductase/detoxification
2240	IPR015943	Domain	Signaling
2244	IPR003307	Domain	Signaling
2245	IPR015404	Domain	Membrane/transmembrane
2246	IPR024055	Domain	Amino acid/protein metabolism
2253	IPR011990	Domain	Signaling
2256	IPR017452	Domain	Membrane/transmembrane
2258	IPR000242	Domain	Signaling
2260	IPR001544	Family	Catalytic activity
2263	IPR001441	Family	Transferase
2265	IPR013128	Family	Proteolysis/protein degradation
2267	IPR006806	Family	Antioxidant/oxidoreductase/detoxification
2272	IPR011990	Domain	Signaling
2276	IPR007194	Family	Transport
2277	IPR002293	Family	Transport
2279	IPR001544	Family	Catalytic activity
2283	IPR027417	Domain	Nucleic acid binding/nucleus/transcription
2284	IPR029068	Domain	Antioxidant/oxidoreductase/detoxification
2285	IPR016460	Family	Transport
2299	IPR007110	Domain	Immunomodulation
2301	IPR006629	Domain	Immunomodulation
2302	IPR026959	Family	Motor/cytoskeleton
2306	IPR002048	Domain	Signaling
2307	IPR023366	Domain	Miscellaneous
2308	IPR026983	Family	Motor/cytoskeleton
2311	IPR015943	Domain	Signaling
2315	IPR002313	Family	Amino acid/protein metabolism
2317	IPR006775	Domain	Neuron system related
2319	IPR001650	Domain	Nucleic acid binding/nucleus/transcription
2322	IPR000449	Domain	Amino acid/protein metabolism
2324	IPR001404	Family	Stress
2329	IPR003108	Domain	Cellular mechanisms
2332	IPR014001	Domain	Nucleic acid binding/nucleus/transcription
2333	IPR003961	Domain	Signaling
2335	IPR015880	Domain	Nucleic acid binding/nucleus/transcription
2336	IPR016040	Domain	Energy
2339	IPR000440	Family	Energy
2342	IPR006068	Domain	Transport
2343	IPR011603	Family	Energy
2344	IPR001944	Family	Carbohydrate binding/metabolism
2346	IPR000873	Domain	Catalytic activity
2347	IPR007130	Family	Transferase
2348	UniProt	Q3UQN2	Carbohydrate binding/metabolism
2350	IPR011650	Domain	Proteolysis/protein degradation
2355	IPR013087	Domain	Nucleic acid binding/nucleus/transcription
2356	IPR019474	Domain	Amino acid/protein metabolism
2358	IPR004689	Family	Transport
2359	GO		Proteolysis/protein degradation
2361	IPR005016	Family	Membrane/transmembrane
2362	IPR005482	Domain	Catalytic activity
2363	IPR008698	Family	Energy
2367	IPR000337	Family	Signaling
2368	IPR002290	Domain	Energy
2369	IPR000741	Family	Carbohydrate binding/metabolism
2370	IPR011009	Domain	Transferase
2376	IPR013724	Domain	Signaling
2380	IPR002490	Family	Transport
2385	IPR000811	Family	Carbohydrate binding/metabolism
2386	IPR020831	Family	Antioxidant/oxidoreductase/detoxification
2388	IPR000406	Family	Signaling
2390	IPR009071	Domain	Nucleic acid binding/nucleus/transcription
2391	IPR029058	Domain	Hydrolase/hydro-lyase/lyase
2393	IPR025799	Family	Transferase
2402	IPR026914	Family	Ion/haem binding
2404	IPR011356	Family	Proteolysis/protein degradation
2405	IPR029052	Domain	Signaling
2406	IPR006186	Domain	Hydrolase/hydro-lyase/lyase
2407	IPR003663	Family	Transport
2408	IPR002222	Family	Amino acid/protein metabolism
2409	IPR004000	Family	Motor/cytoskeleton
2411	IPR002290	Domain	Energy
2416	IPR002452	Family	Motor/cytoskeleton
2417	IPR018974	Domain	Nucleic acid binding/nucleus/transcription
2419	IPR000146	Family	Carbohydrate binding/metabolism
2422	GO		Unknown/uncharacterised
2423	IPR000217	Family	Motor/cytoskeleton
2425	IPR026082	Family	Transport
2426	IPR029525	Family	Nucleic acid binding/nucleus/transcription
2427	IPR005711	Family	Amino acid/protein metabolism
2429	IPR008521	Family	Transport
2435	NCBI		Stress
2438	IPR026871	Family	Transport
2441	IPR000217	Family	Motor/cytoskeleton
2443	IPR012336	Domain	Antioxidant/oxidoreductase/detoxification
2444	IPR023214	Domain	Hydrolase/hydro-lyase/lyase
2449	IPR027901	Family	Unknown/uncharacterised
2455	IPR000782	Domain	Cellular mechanisms
2456	IPR000798	Family	Motor/cytoskeleton
2459	IPR026755	Family	Miscellaneous
2462	IPR006434	Family	Nucleic acid binding/nucleus/transcription
2463	IPR027054	Family	Transferase
2464	IPR003599	Domain	Immunomodulation
2465	IPR001377	Family	Amino acid/protein metabolism
2466	IPR014729	Domain	Transferase
2468	GO		Unknown/uncharacterised
2475	IPR005135	Domain	Signaling
2477	IPR015943	Domain	Signaling
2480	IPR021869	Domain	Nucleic acid binding/nucleus/transcription
2482	IPR002227	Domain	Antioxidant/oxidoreductase/detoxification
2483	IPR004839	Domain	Vitamin biosynthesis
2484	IPR009145	Family	Nucleic acid binding/nucleus/transcription
2486	IPR000961	Domain	Signaling
2488	IPR001881	Domain	Ion/haem binding
2489	IPR003689	Family	Transport
2490	IPR012259	Family	Amino acid/protein metabolism
2491	IPR001806	Family	Signaling
2493	IPR004468	Family	Nucleic acid binding/nucleus/transcription
2495	NCBI		Stress
2498	IPR001806	Family	Signaling
2499	IPR000409	Domain	Miscellaneous
2500	GO		Unknown/uncharacterised
2503	NCBI		Unknown/uncharacterised
2504	IPR001214	Domain	Signaling
2507	IPR000668	Domain	Proteolysis/protein degradation
2508	GO		Proteolysis/protein degradation
2509	IPR015880	Domain	Nucleic acid binding/nucleus/transcription
2517	IPR000504	Domain	Nucleic acid binding/nucleus/transcription
2520	IPR029638	Family	Unknown/uncharacterised
2522	IPR000008	Domain	Signaling
2525	IPR004156	Family	Transport
2530	IPR001965	Domain	Nucleic acid binding/nucleus/transcription
2531	IPR003439	Domain	Transport
2532	IPR001585	Family	Carbohydrate binding/metabolism
2537	IPR027417	Domain	Nucleic acid binding/nucleus/transcription
2539	IPR008805	Family	Motor/cytoskeleton
2541	IPR004000	Family	Motor/cytoskeleton
2542	IPR003008	Domain	Motor/cytoskeleton
2543	IPR013255	Family	Nucleic acid binding/nucleus/transcription
2545	IPR027417	Domain	Nucleic acid binding/nucleus/transcription
2546	IPR002164	Family	Nucleic acid binding/nucleus/transcription
2547	IPR011206	Family	Hydrolase/hydro-lyase/lyase
2548	IPR027093	Family	Nucleic acid binding/nucleus/transcription
2550	IPR000504	Domain	Nucleic acid binding/nucleus/transcription
2554	IPR001140	Domain	Transport
2557	IPR002674	Family	Amino acid/protein metabolism
2558	IPR009071	Domain	Nucleic acid binding/nucleus/transcription
2560	IPR007196	Domain	Nucleic acid binding/nucleus/transcription
2562	IPR019154	Domain	Nucleic acid binding/nucleus/transcription
2563	IPR001915	Family	Proteolysis/protein degradation
2570	IPR000217	Family	Motor/cytoskeleton
2572	IPR007145	Family	Motor/cytoskeleton
2574	IPR026975	Family	Motor/cytoskeleton
2575	IPR028375	Domain	Miscellaneous
2576	IPR002728	Family	Amino acid/protein metabolism
2578	IPR000198	Domain	Signaling
2579	IPR014352	Domain	Lipid metabolism
2580	IPR002728	Family	Amino acid/protein metabolism
2584	IPR002000	Family	Membrane/transmembrane
2585	IPR007701	Domain	Signaling
2591	IPR004241	Family	Cellular mechanisms
2594	[27]		Antioxidant/oxidoreductase/detoxification
2595	IPR004240	Family	Transport
2596	IPR016040	Domain	Energy
2599	IPR010378	Family	Unknown/uncharacterised
2600	IPR023213	Domain	Transferase
2601	[27]		Antioxidant/oxidoreductase/detoxification
2603	IPR002452	Family	Motor/cytoskeleton
2604	IPR018450	Family	Antioxidant/oxidoreductase/detoxification
2609	IPR000008	Domain	Signaling
2614	IPR000089	Domain	Catalytic activity
2615	IPR013128	Family	Proteolysis/protein degradation
2616	GO		Antioxidant/oxidoreductase/detoxification
2621	IPR011992	Domain	Signaling
2622	IPR000217	Family	Motor/cytoskeleton
2629	IPR027272	Family	Channel activity
2631	IPR001757	Family	Transport
2633	IPR000873	Domain	Catalytic activity
2634	GO		Amino acid/protein metabolism
2640	IPR017340	Family	Nucleic acid binding/nucleus/transcription
2641	IPR020831	Family	Antioxidant/oxidoreductase/detoxification
2642	IPR008952	Domain	Miscellaneous
2643	IPR003165	Domain	Signaling
2646	IPR004330	Domain	Nucleic acid binding/nucleus/transcription
2649	IPR001806	Family	Signaling
2653	IPR004087	Domain	Nucleic acid binding/nucleus/transcription
2654	IPR004836	Family	Transport
2655	GO		Ion/haem binding
2660	IPR007603	Family	Transport
2661	IPR021183	Family	Amino acid/protein metabolism
2664	IPR011603	Family	Energy
2666	IPR008045	Family	Nucleic acid binding/nucleus/transcription
2669	IPR002189	Family	Motor/cytoskeleton
2670	IPR000133	Family	Amino acid/protein metabolism
2671	IPR004100	Domain	Transport
2672	IPR006099	Domain	Transferase
2675	IPR029045	Domain	Catalytic activity
2676	IPR020683	Domain	Unknown/uncharacterised
2677	IPR022587	Family	Motor/cytoskeleton
2678	IPR000811	Family	Carbohydrate binding/metabolism
2679	IPR007122	Family	Motor/cytoskeleton
2682	IPR001666	Family	Transport
2684	IPR027640	Family	Motor/cytoskeleton
2686	IPR010401	Family	Carbohydrate binding/metabolism
2687	IPR000467	Domain	Nucleic acid binding/nucleus/transcription
2691	IPR006186	Domain	Hydrolase/hydro-lyase/lyase
2692	IPR006861	Domain	Nucleic acid binding/nucleus/transcription
2693	IPR005479	Domain	Transport
2694	IPR011990	Domain	Signaling
2700	IPR027417	Domain	Nucleic acid binding/nucleus/transcription
2701	IPR000990	Family	Signaling
2702	IPR011992	Domain	Signaling
2704	IPR024205	Domain	Signaling
2706	IPR019787	Domain	Nucleic acid binding/nucleus/transcription
2710	IPR003034	Domain	Nucleic acid binding/nucleus/transcription
2714	IPR012677	Domain	Nucleic acid binding/nucleus/transcription
2715	IPR002490	Family	Transport
2716	IPR029021	Domain	Signaling
2720	IPR000504	Domain	Nucleic acid binding/nucleus/transcription
2722	IPR029045	Domain	Catalytic activity
2724	IPR004088	Domain	Nucleic acid binding/nucleus/transcription
2726	IPR002937	Domain	Antioxidant/oxidoreductase/detoxification
2729	IPR002290	Domain	Energy
2730	IPR013636	Domain	Unknown/uncharacterised
2731	IPR020636	Family	Signaling
2732	IPR002198	Family	Antioxidant/oxidoreductase/detoxification
2734	IPR000131	Family	Transport
2736	IPR000504	Domain	Nucleic acid binding/nucleus/transcription
2737	IPR001404	Family	Stress
2738	IPR007599	Family	Amino acid/protein metabolism
2740	IPR000308	Family	Signaling
2743	GO		Homeostasis/molecule biosynthesis/binding
2744	IPR005930	Family	Energy
2745	IPR000961	Domain	Signaling
2749	IPR000156	Domain	Transport
2753	IPR002048	Domain	Signaling
2754	IPR001580	Family	Ion/haem binding
2755	IPR028501	Family	Cellular mechanisms
2758	IPR000243	Family	Proteolysis/protein degradation
2759	IPR000504	Domain	Nucleic acid binding/nucleus/transcription
2763	IPR008209	Family	Carbohydrate binding/metabolism
2764	IPR008209	Family	Carbohydrate binding/metabolism
2765	IPR025609	Domain	Miscellaneous
2767	IPR020831	Family	Antioxidant/oxidoreductase/detoxification
2768	IPR000504	Domain	Nucleic acid binding/nucleus/transcription
2769	IPR010750	Domain	Nucleic acid binding/nucleus/transcription
2770	GO		Proteolysis/protein degradation
2771	NCBI		Unknown/uncharacterised
2773	IPR005683	Family	Transport
2777	IPR002373	Family	Signaling
2778	IPR009637	Family	Membrane/transmembrane
2780	IPR003286	Family	Nucleic acid binding/nucleus/transcription
2781	IPR001372	Family	Motor/cytoskeleton
2782	IPR001720	Family	Signaling
2786	IPR029052	Domain	Signaling
2789	IPR023213	Domain	Transferase
2792	IPR011990	Domain	Signaling
2794	IPR023395	Domain	Transport
2795	IPR001930	Family	Proteolysis/protein degradation
2796	IPR018499	Family	Motor/cytoskeleton
2797	IPR004088	Domain	Nucleic acid binding/nucleus/transcription
2803	IPR002618	Family	Carbohydrate binding/metabolism
2804	IPR006077	Family	Motor/cytoskeleton
2811	IPR000182	Domain	Transferase
2812	IPR019142	Family	Signaling
2814	IPR000504	Domain	Nucleic acid binding/nucleus/transcription
2818	IPR027640	Family	Motor/cytoskeleton
2819	IPR016135	Domain	Amino acid/protein metabolism
2824	IPR000242	Domain	Signaling
2826	IPR001557	Family	Antioxidant/oxidoreductase/detoxification
2828	GeneDB		Nucleic acid binding/nucleus/transcription
2831	IPR018094	Family	Nucleic acid binding/nucleus/transcription
2836	IPR015943	Domain	Signaling
2840	IPR011989	Domain	Unknown/uncharacterised
2841	IPR001404	Family	Stress
2845	IPR009071	Domain	Nucleic acid binding/nucleus/transcription
2846	IPR000504	Domain	Nucleic acid binding/nucleus/transcription
2848	IPR023260	Family	Antioxidant/oxidoreductase/detoxification
2851	IPR002931	Domain	Amino acid/protein metabolism
2852	IPR000195	Domain	Signaling
2853	IPR027246	Family	Transport
2855	IPR003213	Family	Antioxidant/oxidoreductase/detoxification
2857	IPR019008	Domain	Signaling
2860	IPR000217	Family	Motor/cytoskeleton
2861	IPR001944	Family	Carbohydrate binding/metabolism
2862	IPR001944	Family	Carbohydrate binding/metabolism
2863	IPR001715	Domain	Motor/cytoskeleton
2865	IPR014729	Domain	Transferase
2867	IPR000477	Domain	Nucleic acid binding/nucleus/transcription
2868	IPR001978	Family	Motor/cytoskeleton
2870	IPR001806	Family	Signaling
2871	IPR011705	Domain	Nucleic acid binding/nucleus/transcription
2876	IPR003204	Family	Antioxidant/oxidoreductase/detoxification
2877	IPR003392	Family	Signaling
2879	IPR005599	Family	Transferase
2884	IPR018783	Family	Nucleic acid binding/nucleus/transcription
2885	IPR007246	Family	Proteolysis/protein degradation
2886	IPR000022	Domain	Catalytic activity
2890	IPR000195	Domain	Signaling
2891	IPR012336	Domain	Antioxidant/oxidoreductase/detoxification
2892	IPR000626	Domain	Signaling
2896	IPR026872	Family	Amino acid/protein metabolism
2897	IPR013785	Domain	Catalytic activity
2899	IPR001404	Family	Stress
2901	IPR002423	Family	Transport
2908	IPR013126	Family	Stress
2909	IPR001544	Family	Catalytic activity
2911	IPR029489	Domain	Carbohydrate binding/metabolism
2916	IPR007599	Family	Amino acid/protein metabolism
2917	IPR029058	Domain	Hydrolase/hydro-lyase/lyase
2918	IPR000648	Family	Lipid metabolism
2919	IPR028553	Family	Signaling
2920	IPR008814	Family	Carbohydrate binding/metabolism
2921	IPR026298	Family	Cellular mechanisms
2924	IPR001734	Family	Transport
2925	IPR000488	Domain	Signaling
2929	IPR029045	Domain	Catalytic activity
2934	GO		Signaling
2935	IPR003091	Family	Transport
2939	IPR007998	Family	Unknown/uncharacterised
2940	IPR019329	Family	Antioxidant/oxidoreductase/detoxification
2944	IPR006113	Family	Energy
2945	IPR000873	Domain	Catalytic activity
2946	IPR000056	Family	Carbohydrate binding/metabolism
2947	IPR000056	Family	Carbohydrate binding/metabolism
2950	IPR001891	Family	Antioxidant/oxidoreductase/detoxification
2953	IPR010736	Repeat	Motor/cytoskeleton
2955	IPR013128	Family	Proteolysis/protein degradation
2959	IPR021149	Family	Glycolysation/glycan biosynthesis
2961	IPR003591	Repeat	Signaling
2962	IPR004254	Family	Membrane/transmembrane
2963	IPR007859	Family	Energy
2964	IPR029068	Domain	Antioxidant/oxidoreductase/detoxification
2968	IPR004240	Family	Transport
2969	IPR015943	Domain	Signaling
2970	IPR027246	Family	Transport
2973	IPR015880	Domain	Nucleic acid binding/nucleus/transcription
2975	IPR000811	Family	Carbohydrate binding/metabolism
2979	IPR011603	Family	Energy
2983	IPR000640	Domain	Amino acid/protein metabolism
2984	IPR006602	Domain	Unknown/uncharacterised
2985	IPR000741	Family	Carbohydrate binding/metabolism
2991	IPR015880	Domain	Nucleic acid binding/nucleus/transcription
2992	IPR029063	Domain	Transferase
2994	IPR004167	Domain	Transferase
2996	IPR018482	Family	Nucleic acid binding/nucleus/transcription
2998	IPR002713	Domain	Signaling
3001	IPR016040	Domain	Energy
3002	IPR029382	Family	Nucleic acid binding/nucleus/transcription
3004	GO		Unknown/uncharacterised
3009	IPR000533	Family	Motor/cytoskeleton
3011	IPR011356	Family	Proteolysis/protein degradation
3012	IPR017383	Family	Motor/cytoskeleton
3013	IPR000744	Family	Transport
3014	IPR020831	Family	Antioxidant/oxidoreductase/detoxification
3015	IPR011013	Domain	Carbohydrate binding/metabolism
3018	GO		Nucleic acid binding/nucleus/transcription
3023	IPR000719	Domain	Energy
3025	IPR008758	Family	Proteolysis/protein degradation
3028	IPR004493	Family	Amino acid/protein metabolism
3034	IPR029014	Domain	Hydrolase/hydro-lyase/lyase
3035	IPR011990	Domain	Signaling
3043	IPR003591	Repeat	Signaling
3044	IPR000811	Family	Carbohydrate binding/metabolism
3051	IPR002554	Family	Signaling
3053	IPR001019	Family	Signaling
3054	IPR007653	Family	Proteolysis/protein degradation
3055	IPR028369	Family	Carbohydrate binding/metabolism
3058	IPR002067	Family	Transport
3059	IPR000719	Domain	Energy
3063	IPR027417	Domain	Nucleic acid binding/nucleus/transcription
3064	IPR004882	Family	Nucleic acid binding/nucleus/transcription
3067	IPR021977	Domain	Amino acid/protein metabolism
3071	IPR009145	Family	Nucleic acid binding/nucleus/transcription
3072	IPR003598	Domain	Immunomodulation
3077	IPR026983	Family	Motor/cytoskeleton
3079	IPR012336	Domain	Antioxidant/oxidoreductase/detoxification
3081	IPR002379	Domain	Transport
3090	IPR000796	Family	Amino acid/protein metabolism
3093	IPR000217	Family	Motor/cytoskeleton
3094	IPR000217	Family	Motor/cytoskeleton
3097	IPR000504	Domain	Nucleic acid binding/nucleus/transcription
3100	IPR005112	Domain	Signaling
3105	IPR002558	Domain	Motor/cytoskeleton
3106	IPR009011	Domain	Transport
3107	IPR028782	Family	Signaling
3108	IPR015880	Domain	Nucleic acid binding/nucleus/transcription
3109	IPR001005	Domain	Nucleic acid binding/nucleus/transcription
3112	IPR001202	Domain	Signaling
3114	IPR021149	Family	Glycolysation/glycan biosynthesis
3115	IPR026847	Family	Transport
3116	IPR010233	Family	Energy
3118	IPR001232	Family	Amino acid/protein metabolism
3122	IPR018499	Family	Motor/cytoskeleton
3123	IPR020683	Domain	Unknown/uncharacterised
3126	IPR002085	Family	Energy
3131	IPR003689	Family	Transport
3133	IPR016040	Domain	Energy
3136	GO		Unknown/uncharacterised
3138	IPR027658	Family	Motor/cytoskeleton
3140	IPR004947	Family	Nucleic acid binding/nucleus/transcription
3141	IPR011989	Domain	Unknown/uncharacterised
3142	IPR028501	Family	Cellular mechanisms
3143	GO		Ion/haem binding
3147	IPR000217	Family	Motor/cytoskeleton
3149	IPR003864	Domain	Miscellaneous
3150	IPR000873	Domain	Catalytic activity
3152	IPR022801	Family	Amino acid/protein metabolism
3153	IPR001382	Family	Hydrolase/hydro-lyase/lyase
3154	IPR000504	Domain	Nucleic acid binding/nucleus/transcription
3156	GO		Nucleic acid binding/nucleus/transcription
3157	IPR011603	Family	Energy
3158	IPR005483	Domain	Catalytic activity
3159	IPR018499	Family	Motor/cytoskeleton
3162	IPR000717	Domain	Signaling
3163	IPR021131	Domain	Amino acid/protein metabolism
3173	IPR015880	Domain	Nucleic acid binding/nucleus/transcription
3176	IPR027417	Domain	Nucleic acid binding/nucleus/transcription
3178	IPR000626	Domain	Signaling
3180	IPR027477	Domain	Antioxidant/oxidoreductase/detoxification
3181	IPR027477	Domain	Antioxidant/oxidoreductase/detoxification
3182	IPR000217	Family	Motor/cytoskeleton
3183	GO		Signaling
3188	IPR007275	Domain	Nucleic acid binding/nucleus/transcription
3191	IPR000425	Family	Transport
3192	UniProt		Unknown/uncharacterised
3194	IPR005828	Family	Transport
3195	UniProt	O14562	Nucleic acid binding/nucleus/transcription
3196	IPR011603	Family	Energy
3199	IPR010285	Family	Nucleic acid binding/nucleus/transcription
3200	IPR010285	Family	Nucleic acid binding/nucleus/transcription
3201	IPR001085	Family	Transferase
3207	IPR003117	Domain	Signaling
3210	IPR001972	Family	Transport
3211	IPR004790	Family	Carbohydrate binding/metabolism
3212	IPR010945	Family	Carbohydrate binding/metabolism
3214	IPR001353	Family	Proteolysis/protein degradation
3217	IPR008688	Family	Transport
3218	IPR027094	Family	Energy
3219	IPR027417	Domain	Nucleic acid binding/nucleus/transcription
3221	IPR013657	Family	Transport
3224	IPR014877	Domain	Signaling
3226	IPR001478	Domain	Signaling
3229	IPR024395	Domain	Motor/cytoskeleton
3230	IPR019749	Domain	Motor/cytoskeleton
3231	IPR007858	Conserved site	Nucleic acid binding/nucleus/transcription
3233	IPR003034	Domain	Nucleic acid binding/nucleus/transcription
3242	IPR018902	Family	Unknown/uncharacterised
3256	IPR000542	Family	Transferase
3258	IPR008253	Domain	Transport
3259	IPR006823	Family	Hydrolase/hydro-lyase/lyase
3261	IPR029063	Domain	Transferase
3262	IPR026983	Family	Motor/cytoskeleton
3263	IPR000001	Domain	Proteolysis/protein degradation
3269	IPR015643	Family	Proteolysis/protein degradation
3271	IPR000217	Family	Motor/cytoskeleton
3275	GO		Unknown/uncharacterised
3277	GO		Antioxidant/oxidoreductase/detoxification
3279	IPR019322	Family	Unknown/uncharacterised
3280	IPR010309	Domain	Nucleic acid binding/nucleus/transcription
3282	IPR029058	Domain	Hydrolase/hydro-lyase/lyase
3283	IPR016181	Domain	Transferase
3284	IPR000569	Domain	Amino acid/protein metabolism
3285	IPR017946	Domain	Lipid metabolism
3291	IPR016135	Domain	Amino acid/protein metabolism
3294	IPR022684	Family	Proteolysis/protein degradation
3298	IPR003210	Family	Amino acid/protein metabolism
3301	IPR001619	Family	Transport
3305	IPR006630	Domain	Nucleic acid binding/nucleus/transcription
3308	IPR001734	Family	Transport
3312	IPR007594	Family	Transport
3321	IPR002715	Domain	Amino acid/protein metabolism
3323	IPR011989	Domain	Unknown/uncharacterised
3327	IPR017998	Family	Amino acid/protein metabolism
3328	IPR001806	Family	Signaling
3331	NCBI		Unknown/uncharacterised
3332	IPR029044	Domain	Transferase
3336	IPR011989	Domain	Unknown/uncharacterised
3339	IPR015880	Domain	Nucleic acid binding/nucleus/transcription
3340	IPR003961	Domain	Signaling
3348	IPR006461	Family	Unknown/uncharacterised
3349	IPR010561	Family	Nucleic acid binding/nucleus/transcription
3352	IPR016135	Domain	Amino acid/protein metabolism
3353	IPR015943	Domain	Signaling
3359	IPR026508	Family	Membrane/transmembrane
3364	IPR007811	Family	Nucleic acid binding/nucleus/transcription
3365	IPR011009	Domain	Transferase
3366	IPR006186	Domain	Hydrolase/hydro-lyase/lyase
3367	IPR029052	Domain	Signaling
3368	IPR008952	Domain	Miscellaneous
3371	IPR022812	Family	Transport
3374	IPR004139	Family	Glycolysation/glycan biosynthesis
3376	IPR016135	Domain	Amino acid/protein metabolism
3378	IPR012136	Family	Energy
3384	IPR000043	Family	Hydrolase/hydro-lyase/lyase
3387	IPR010569	Domain	Signaling
3388	IPR027417	Domain	Nucleic acid binding/nucleus/transcription
3390	IPR003593	Domain	Miscellaneous
3391	IPR000215	Family	Proteolysis/protein degradation
3397	IPR006214	Family	Cellular mechanisms
3398	IPR003595	Domain	Signaling
3399	IPR015341	Domain	Hydrolase/hydro-lyase/lyase
3403	IPR004161	Domain	Amino acid/protein metabolism
3404	GO		Amino acid/protein metabolism
3406	GO		Nucleic acid binding/nucleus/transcription
3412	IPR008253	Domain	Transport
3417	IPR027417	Domain	Nucleic acid binding/nucleus/transcription
3420	IPR016024	Domain	Miscellaneous
3422	IPR026116	Family	Glycolysation/glycan biosynthesis
3426	IPR001884	Family	Amino acid/protein metabolism
3427	IPR002591	Family	Catalytic activity
3432	IPR002591	Family	Catalytic activity
3433	IPR006186	Domain	Hydrolase/hydro-lyase/lyase
3437	NCBI		Transport
3440	IPR011992	Domain	Signaling
3441	IPR006353	Family	Hydrolase/hydro-lyase/lyase
3443	IPR000218	Family	Amino acid/protein metabolism
3449	IPR024964	Domain	Signaling
3452	IPR000242	Domain	Signaling
3453	IPR004087	Domain	Nucleic acid binding/nucleus/transcription
3454	IPR016444	Family	Membrane/transmembrane
3455	IPR002453	Family	Motor/cytoskeleton
3459	IPR004977	Family	Amino acid/protein metabolism
3461	IPR000504	Domain	Nucleic acid binding/nucleus/transcription
3462	IPR027640	Family	Motor/cytoskeleton
3465	IPR000217	Family	Motor/cytoskeleton
3467	IPR000682	Family	Amino acid/protein metabolism
3469	IPR004201	Domain	Miscellaneous
3471	IPR006032	Family	Amino acid/protein metabolism
3472	GO		Signaling
3473	IPR011009	Domain	Transferase
3486	IPR008250	Domain	Ion/haem binding
3488	IPR005476	Domain	Catalytic activity
3490	IPR000682	Family	Amino acid/protein metabolism
3494	IPR000308	Family	Signaling
3498	IPR004177	Domain	Ion/haem binding
3499	IPR003008	Domain	Motor/cytoskeleton
3501	IPR013126	Family	Stress
3502	IPR019748	Domain	Motor/cytoskeleton
3503	IPR023379	Domain	Miscellaneous
3505	IPR001404	Family	Stress
3507	IPR000245	Family	Transport
3510	GO		Antioxidant/oxidoreductase/detoxification
3513	IPR001567	Family	Proteolysis/protein degradation
3514	IPR000504	Domain	Nucleic acid binding/nucleus/transcription
3518	IPR001997	Family	Motor/cytoskeleton
3519	IPR013083	Domain	Nucleic acid binding/nucleus/transcription
3522	IPR001171	Family	Lipid metabolism
3526	IPR001841	Domain	Nucleic acid binding/nucleus/transcription
3528	IPR018862	Family	Nucleic acid binding/nucleus/transcription
3529	IPR029062	Domain	Transferase
3530	IPR005485	Family	Amino acid/protein metabolism
3532	IPR002290	Domain	Energy
3535	NCBI		Transferase
3538	IPR000477	Domain	Nucleic acid binding/nucleus/transcription
3540	IPR000571	Domain	Nucleic acid binding/nucleus/transcription
3545	IPR000425	Family	Transport
3546	GO		Ion/haem binding
3547	IPR029602	Family	Motor/cytoskeleton
3555	IPR027417	Domain	Nucleic acid binding/nucleus/transcription
3558	IPR001382	Family	Hydrolase/hydro-lyase/lyase
3559	IPR001715	Domain	Motor/cytoskeleton
3564	GO		Proteolysis/protein degradation
3565	IPR001841	Domain	Nucleic acid binding/nucleus/transcription
3568	IPR015943	Domain	Signaling
3571	IPR013083	Domain	Nucleic acid binding/nucleus/transcription
3580	IPR025799	Family	Transferase
3583	IPR013783	Domain	Immunomodulation
3584	IPR002453	Family	Motor/cytoskeleton
3585	IPR005485	Family	Amino acid/protein metabolism
3587	IPR029058	Domain	Hydrolase/hydro-lyase/lyase
3589	IPR018150	Family	Amino acid/protein metabolism
3593	IPR013126	Family	Stress
3594	IPR001781	Domain	Nucleic acid binding/nucleus/transcription
3598	IPR011566	Family	Energy
3599	IPR001180	Domain	Immunomodulation
3600	IPR000504	Domain	Nucleic acid binding/nucleus/transcription
3601	IPR002908	Family	Ion/haem binding
3606	IPR013180	Domain	Nucleic acid binding/nucleus/transcription
3607	IPR016196	Domain	Transport
3611	IPR008380	Family	Hydrolase/hydro-lyase/lyase
3613	IPR016196	Domain	Transport
3615	IPR014830	Domain	Transport
3620	IPR015590	Domain	Immunomodulation
3621	IPR006099	Domain	Transferase
3623	IPR017089	Family	Nucleic acid binding/nucleus/transcription
3625	IPR019382	Family	Amino acid/protein metabolism
3627	IPR007042	Domain	Nucleic acid binding/nucleus/transcription
3628	IPR001404	Family	Stress
3635	IPR001594	Domain	Nucleic acid binding/nucleus/transcription
3639	IPR011990	Domain	Signaling
3640	IPR012677	Domain	Nucleic acid binding/nucleus/transcription
3643	IPR001251	Domain	Lipid metabolism
3644	IPR002048	Domain	Signaling
3648	IPR001806	Family	Signaling
3650	IPR000795	Domain	Signaling
3651	IPR017946	Domain	Lipid metabolism
3653	IPR000095	Domain	Miscellaneous
3656	IPR001380	Family	Amino acid/protein metabolism
3658	IPR002376	Domain	Transferase
3660	IPR002067	Family	Transport
3668	IPR003197	Family	Antioxidant/oxidoreductase/detoxification
3671	IPR027417	Domain	Nucleic acid binding/nucleus/transcription
3675	IPR011400	Family	Amino acid/protein metabolism
3681	IPR026983	Family	Motor/cytoskeleton
3683	IPR002472	Family	Amino acid/protein metabolism
3684	IPR026791	Family	Signaling
3689	IPR001353	Family	Proteolysis/protein degradation
3690	GO		Ion/haem binding
3692	IPR011990	Domain	Signaling
3694	IPR011009	Domain	Transferase
3696	IPR001193	Family	Proteolysis/protein degradation
3697	IPR004307	Family	Signaling
3701	IPR004487	Family	Amino acid/protein metabolism
3703	IPR019362	Family	Vitamin biosynthesis
3704	GeneDB		Unknown/uncharacterised
3705	IPR000198	Domain	Signaling
3707	IPR001283	Family	Reproduction
3710	IPR004443	Domain	Miscellaneous
3713	IPR024804	Family	Signaling
3715	IPR026959	Family	Motor/cytoskeleton
3723	IPR023561	Family	Hydrolase/hydro-lyase/lyase
3728	IPR000217	Family	Motor/cytoskeleton
3733	GO		Motor/cytoskeleton
3734	IPR015880	Domain	Nucleic acid binding/nucleus/transcription
3735	IPR002671	Family	Amino acid/protein metabolism
3738	IPR001369	Family	Signaling
3740	IPR005135	Domain	Signaling
3741	IPR001609	Domain	Motor/cytoskeleton
3742	IPR009080	Domain	Amino acid/protein metabolism
3744	IPR002344	Family	Nucleic acid binding/nucleus/transcription
3749	IPR011759	Domain	Transport
3750	IPR007122	Family	Motor/cytoskeleton
3755	IPR004269	Family	Vitamin biosynthesis
3756	IPR015157	Family	Amino acid/protein metabolism
3757	IPR002773	Family	Amino acid/protein metabolism
3758	IPR001373	Domain	Amino acid/protein metabolism
3759	IPR001373	Domain	Amino acid/protein metabolism
3760	IPR005341	Family	Amino acid/protein metabolism
3763	GO		Lipid metabolism
3764	IPR013783	Domain	Immunomodulation
3769	IPR000219	Domain	Signaling
3772	IPR002495	Family	Transferase
3775	IPR018499	Family	Motor/cytoskeleton
3777	IPR027652	Family	Nucleic acid binding/nucleus/transcription
3781	IPR000175	Family	Neuron system related
3786	IPR017998	Family	Amino acid/protein metabolism
3788	GO		Amino acid/protein metabolism
3789	IPR002638	Domain	Energy
3790	IPR000195	Domain	Signaling
3797	IPR012340	Domain	Nucleic acid binding/nucleus/transcription
3799	IPR000217	Family	Motor/cytoskeleton
3801	IPR004088	Domain	Nucleic acid binding/nucleus/transcription
3803	IPR000022	Domain	Catalytic activity
3804	CHGC		Unknown/uncharacterised
3806	IPR029033	Family	Signaling
3808	IPR029157	Domain	Nucleic acid binding/nucleus/transcription
3819	IPR018998	Family	Nucleic acid binding/nucleus/transcription
3820	UniProt		Carbohydrate binding/metabolism
3821	IPR002293	Family	Transport
3823	IPR000859	Domain	Miscellaneous
3825	IPR000719	Domain	Energy
3826	IPR000741	Family	Carbohydrate binding/metabolism
3827	IPR000719	Domain	Energy
3829	IPR001650	Domain	Nucleic acid binding/nucleus/transcription
3830	IPR013284	Family	Miscellaneous
3831	IPR004156	Family	Transport
3832	IPR012466	Family	Cellular mechanisms
3836	IPR004000	Family	Motor/cytoskeleton
3840	IPR006461	Family	Unknown/uncharacterised
3844	IPR026847	Family	Transport
3845	IPR008972	Domain	Miscellaneous
3853	IPR007783	Family	Amino acid/protein metabolism
3855	IPR001757	Family	Transport
3858	IPR000557	Repeat	Motor/cytoskeleton
3864	IPR003034	Domain	Nucleic acid binding/nucleus/transcription
3866	NCBI		Immunomodulation
3867	IPR000217	Family	Motor/cytoskeleton
3872	IPR004299	Family	Transferase
3874	IPR001893	Repeat	Membrane/transmembrane
3876	GO		Transport
3878	IPR001519	Family	Ion/haem binding
3879	GO		Proteolysis/protein degradation
3881	IPR007865	Domain	Proteolysis/protein degradation
3884	IPR008250	Domain	Ion/haem binding
3886	IPR007271	Family	Transport
3887	IPR011989	Domain	Unknown/uncharacterised
3889	IPR013083	Domain	Nucleic acid binding/nucleus/transcription
3898	IPR012981	Family	Nucleic acid binding/nucleus/transcription
3901	IPR015590	Domain	Immunomodulation
3902	IPR000058	Domain	Nucleic acid binding/nucleus/transcription
3904	IPR000740	Family	Amino acid/protein metabolism
3908	IPR002290	Domain	Energy
3909	IPR000058	Domain	Nucleic acid binding/nucleus/transcription
3910	IPR001180	Domain	Immunomodulation
3911	IPR002048	Domain	Signaling
3913	IPR009051	Domain	Ion/haem binding
3915	IPR002301	Family	Amino acid/protein metabolism
3919	IPR007719	Family	Antioxidant/oxidoreductase/detoxification
3923	IPR015510	Family	Glycolysation/glycan biosynthesis
3928	IPR007204	Family	Motor/cytoskeleton
3929	IPR019559	Domain	Amino acid/protein metabolism
3930	IPR012336	Domain	Antioxidant/oxidoreductase/detoxification
3931	IPR012336	Domain	Antioxidant/oxidoreductase/detoxification
3932	IPR000402	Family	Transport
3935	IPR006822	Family	Transport
3944	IPR000682	Family	Amino acid/protein metabolism
3945	IPR000286	Family	Nucleic acid binding/nucleus/transcription
3947	IPR001394	Domain	Proteolysis/protein degradation
3948	IPR003000	Family	Energy
3949	IPR001774	Domain	Signaling
3955	IPR027417	Domain	Nucleic acid binding/nucleus/transcription
3957	IPR002018	Domain	Hydrolase/hydro-lyase/lyase
3958	IPR019749	Domain	Motor/cytoskeleton
3961	IPR026975	Family	Motor/cytoskeleton
3962	IPR002912	Domain	Amino acid/protein metabolism
3966	IPR018289	Domain	Nucleic acid binding/nucleus/transcription
3970	IPR002048	Domain	Signaling
3972	IPR001763	Domain	Antioxidant/oxidoreductase/detoxification
3973	IPR001273	Family	Amino acid/protein metabolism
3976	IPR021138	Family	Amino acid/protein metabolism
3977	IPR000504	Domain	Nucleic acid binding/nucleus/transcription
3978	IPR007599	Family	Amino acid/protein metabolism
3982	IPR003782	Family	Energy
3984	IPR018946	Family	Catalytic activity
3987	IPR000884	Repeat	Cellular mechanisms
3991	NCBI		Signaling
3992	IPR003968	Family	Channel activity
3993	GO		Collagen related
3997	IPR011893	Family	Cellular mechanisms
4000	GO		Nucleic acid binding/nucleus/transcription
4003	IPR002259	Family	Transport
4004	IPR000217	Family	Motor/cytoskeleton
4006	IPR027111	Family	Transport
4007	IPR011989	Domain	Unknown/uncharacterised
4009	IPR029315	Domain	Nucleic acid binding/nucleus/transcription
4015	IPR001806	Family	Signaling
4016	IPR027911	Domain	Unknown/uncharacterised
4022	IPR015915	Domain	Signaling
4023	IPR023393	Domain	Miscellaneous
4024	IPR002048	Domain	Signaling
4027	IPR011398	Family	Motor/cytoskeleton
4029	IPR001631	Family	Nucleic acid binding/nucleus/transcription
4031	IPR027417	Domain	Nucleic acid binding/nucleus/transcription
4033	IPR027141	Family	Nucleic acid binding/nucleus/transcription
4036	IPR000994	Domain	Proteolysis/protein degradation
4038	IPR000924	Family	Amino acid/protein metabolism
4039	IPR024557	Domain	Nucleic acid binding/nucleus/transcription
4040	IPR001715	Domain	Motor/cytoskeleton
4042	IPR001140	Domain	Transport
4049	IPR010987	Domain	Antioxidant/oxidoreductase/detoxification
4050	IPR016055	Domain	Carbohydrate binding/metabolism
4052	IPR002130	Domain	Amino acid/protein metabolism
4053	IPR001715	Domain	Motor/cytoskeleton
4054	IPR015943	Domain	Signaling
4056	IPR011990	Domain	Signaling
4060	IPR000322	Family	Hydrolase/hydro-lyase/lyase
4061	IPR000477	Domain	Nucleic acid binding/nucleus/transcription
4062	IPR026983	Family	Motor/cytoskeleton
4063	IPR004182	Domain	Motor/cytoskeleton
4064	UniProt		Stress
4065	GeneDB		Nucleic acid binding/nucleus/transcription
4068	IPR004192	Domain	Antioxidant/oxidoreductase/detoxification
4077	IPR029061	Domain	Carbohydrate binding/metabolism
4078	IPR026983	Family	Motor/cytoskeleton
4079	IPR018031	Domain	Membrane/transmembrane
4080	IPR000876	Family	Amino acid/protein metabolism
4082	IPR018902	Family	Unknown/uncharacterised
4083	IPR021131	Domain	Amino acid/protein metabolism
4086	IPR001895	Domain	Signaling
4088	IPR002591	Family	Catalytic activity
4089	IPR000286	Family	Nucleic acid binding/nucleus/transcription
4091	IPR000796	Family	Amino acid/protein metabolism
4094	IPR000217	Family	Motor/cytoskeleton
4104	IPR011990	Domain	Signaling
4108	IPR027040	Family	Amino acid/protein metabolism
4109	IPR003674	Family	Glycolysation/glycan biosynthesis
4110	IPR015761	Family	Energy
4113	IPR016197	Domain	Nucleic acid binding/nucleus/transcription
4116	IPR000198	Domain	Signaling
4117	IPR002290	Domain	Energy
4119	IPR002290	Domain	Energy
4123	IPR018997	Domain	Amino acid/protein metabolism
4126	IPR011989	Domain	Unknown/uncharacterised
4127	IPR001611	Repeat	Signaling
4130	IPR000358	Family	Nucleic acid binding/nucleus/transcription
4138	IPR005828	Family	Transport
4139	IPR020846	Domain	Transport
4141	IPR004142	Family	Miscellaneous
4148	IPR005483	Domain	Catalytic activity
4150	NCBI		Nucleic acid binding/nucleus/transcription
4152	IPR024974	Domain	Nucleic acid binding/nucleus/transcription
4156	IPR000648	Family	Lipid metabolism
4161	IPR018799	Family	Motor/cytoskeleton
4162	IPR006904	Family	Unknown/uncharacterised
4171	IPR023561	Family	Hydrolase/hydro-lyase/lyase
4173	IPR017998	Family	Amino acid/protein metabolism
4177	IPR002453	Family	Motor/cytoskeleton
4178	IPR026705	Family	Miscellaneous
4179	IPR002159	Family	Cellular mechanisms
4180	IPR029685	Family	Nucleic acid binding/nucleus/transcription
4186	IPR007330	Domain	Amino acid/protein metabolism
4187	IPR000980	Domain	Signaling
4189	IPR019750	Family	Motor/cytoskeleton
4191	IPR016180	Domain	Amino acid/protein metabolism
4193	IPR018484	Domain	Carbohydrate binding/metabolism
4195	IPR013694	Domain	Miscellaneous
4198	IPR005013	Family	Glycolysation/glycan biosynthesis
4204	IPR006620	Domain	Antioxidant/oxidoreductase/detoxification
4207	IPR027140	Family	Transport
4212	IPR007714	Family	Unknown/uncharacterised
4213	IPR001085	Family	Transferase
4215	IPR001401	Domain	Signaling
4216	UniProt	P03355	Nucleic acid binding/nucleus/transcription
4219	IPR023395	Domain	Transport
4222	GO		Proteolysis/protein degradation
4227	IPR008081	Family	Signaling
4233	UniProt		Unknown/uncharacterised
4234	IPR012677	Domain	Nucleic acid binding/nucleus/transcription
4235	IPR026983	Family	Motor/cytoskeleton
4239	IPR003959	Domain	Transport
4242	IPR006689	Family	Signaling
4244	IPR001487	Domain	Signaling
4245	IPR013790	Family	Nucleic acid binding/nucleus/transcription
4247	IPR005843	Domain	Carbohydrate binding/metabolism
4248	IPR018556	Domain	Unknown/uncharacterised
4251	IPR005479	Domain	Transport
4253	IPR001372	Family	Motor/cytoskeleton
4254	IPR019399	Family	Amino acid/protein metabolism
4258	IPR000898	Family	Ion/haem binding
4260	IPR020683	Domain	Unknown/uncharacterised
4261	IPR015916	Domain	Catalytic activity
4262	IPR002068	Domain	Stress
4263	IPR001304	Domain	Carbohydrate binding/metabolism
4266	IPR023561	Family	Hydrolase/hydro-lyase/lyase
4267	IPR001713	Family	Proteolysis/protein degradation
4273	IPR005828	Family	Transport
4277	IPR012340	Domain	Nucleic acid binding/nucleus/transcription
4278	IPR004087	Domain	Nucleic acid binding/nucleus/transcription
4279	IPR017946	Domain	Lipid metabolism
4283	IPR003674	Family	Glycolysation/glycan biosynthesis
4284	IPR004240	Family	Transport
4285	IPR003961	Domain	Signaling
4287	NCBI		Unknown/uncharacterised
4291	IPR014348	Domain	Transferase
4293	IPR008250	Domain	Ion/haem binding
4294	IPR004871	Domain	Nucleic acid binding/nucleus/transcription
4295	IPR011989	Domain	Unknown/uncharacterised
4300	IPR023566	Family	Immunomodulation
4303	IPR009947	Family	Energy
4306	IPR000741	Family	Carbohydrate binding/metabolism
4308	IPR020683	Domain	Unknown/uncharacterised
4310	IPR000008	Domain	Signaling
4314	IPR005814	Family	Vitamin biosynthesis
4315	IPR016181	Domain	Transferase
4316	IPR001457	Family	Energy
4319	IPR013766	Domain	Antioxidant/oxidoreductase/detoxification
4322	IPR013761	Domain	Signaling
4325	IPR018881	Family	Unknown/uncharacterised
4331	IPR000668	Domain	Proteolysis/protein degradation
4332	GO		Nucleic acid binding/nucleus/transcription
4334	IPR001173	Domain	Carbohydrate binding/metabolism
4336	IPR003126	Domain	Nucleic acid binding/nucleus/transcription
4337	IPR013209	Domain	Lipid metabolism
4343	IPR007087	Domain	Nucleic acid binding/nucleus/transcription
4346	GO		Nucleic acid binding/nucleus/transcription
4348	IPR004088	Domain	Nucleic acid binding/nucleus/transcription
4355	IPR005746	Family	Antioxidant/oxidoreductase/detoxification
4357	IPR004177	Domain	Ion/haem binding
4360	IPR008336	Domain	Nucleic acid binding/nucleus/transcription
4361	IPR018502	Repeat	Ion/haem binding
4362	IPR001464	Family	Ion/haem binding
4365	GO		Antioxidant/oxidoreductase/detoxification
4366	IPR023582	Family	Amino acid/protein metabolism
4371	IPR006802	Family	Miscellaneous
4372	IPR011992	Domain	Signaling
4374	IPR001650	Domain	Nucleic acid binding/nucleus/transcription
4377	IPR020683	Domain	Unknown/uncharacterised
4378	IPR015880	Domain	Nucleic acid binding/nucleus/transcription
4379	IPR002290	Domain	Energy
4385	IPR005124	Family	Transport
4386	IPR002306	Family	Amino acid/protein metabolism
4388	IPR007834	Family	Miscellaneous
4389	IPR014853	Domain	Unknown/uncharacterised
4391	IPR015590	Domain	Immunomodulation
4398	IPR014746	Domain	Catalytic activity
4401	IPR029778	Family	Nucleic acid binding/nucleus/transcription
4402	IPR018061	Domain	Proteolysis/protein degradation
4403	IPR008936	Domain	Signaling
4405	NCBI		Nucleic acid binding/nucleus/transcription
4406	IPR001619	Family	Transport
4408	IPR012347	Domain	Ion/haem binding
4411	IPR001232	Family	Amino acid/protein metabolism
4418	IPR011992	Domain	Signaling
4419	IPR001464	Family	Ion/haem binding
4423	IPR000246	Family	Proteolysis/protein degradation
4424	IPR008116	Family	Nucleic acid binding/nucleus/transcription
4427	IPR022175	Family	Cellular mechanisms
4430	IPR025799	Family	Transferase
4432	IPR012937	Domain	Unknown/uncharacterised
4435	GeneDB		Membrane/transmembrane
4437	GO		Unknown/uncharacterised
4439	IPR005574	Family	Nucleic acid binding/nucleus/transcription
4440	IPR005062	Family	Amino acid/protein metabolism
4442	IPR001609	Domain	Motor/cytoskeleton
4445	IPR013126	Family	Stress
4446	IPR000504	Domain	Nucleic acid binding/nucleus/transcription
4450	IPR028501	Family	Cellular mechanisms
4453	IPR006629	Domain	Immunomodulation
4454	IPR029048	Domain	Stress
4458	IPR014001	Domain	Nucleic acid binding/nucleus/transcription
4460	IPR015943	Domain	Signaling
4462	IPR018979	Domain	Motor/cytoskeleton
4463	IPR009637	Family	Membrane/transmembrane
4467	IPR013783	Domain	Immunomodulation
4469	GO		Transferase
4471	IPR005375	Family	Amino acid/protein metabolism
4473	IPR027295	Domain	Miscellaneous
4480	IPR015940	Domain	Amino acid/protein metabolism
4482	IPR000504	Domain	Nucleic acid binding/nucleus/transcription
4486	IPR016189	Domain	Amino acid/protein metabolism
4489	IPR001461	Family	Proteolysis/protein degradation
4491	IPR019181	Domain	Amino acid/protein metabolism
4492	IPR003767	Family	Antioxidant/oxidoreductase/detoxification
4493	IPR017986	Domain	Signaling
4504	IPR000602	Domain	Carbohydrate binding/metabolism
4506	IPR001312	Family	Carbohydrate binding/metabolism
4507	IPR000504	Domain	Nucleic acid binding/nucleus/transcription
4508	IPR000217	Family	Motor/cytoskeleton
4510	IPR000008	Domain	Signaling
4516	IPR023601	Family	Amino acid/protein metabolism
4517	GO		Ion/haem binding
4522	IPR001584	Domain	Nucleic acid binding/nucleus/transcription
4523	IPR002048	Domain	Signaling
4524	IPR001163	Domain	Nucleic acid binding/nucleus/transcription
4525	IPR027417	Domain	Nucleic acid binding/nucleus/transcription
4526	IPR005334	Family	Motor/cytoskeleton
4530	IPR022707	Domain	Unknown/uncharacterised
4531	IPR002352	Family	Immunomodulation
4534	IPR026983	Family	Motor/cytoskeleton
4535	IPR007087	Domain	Nucleic acid binding/nucleus/transcription
4536	IPR008431	Family	Nucleic acid binding/nucleus/transcription
4537	IPR006186	Domain	Hydrolase/hydro-lyase/lyase
4538	GO		Proteolysis/protein degradation
4539	GeneDB		Nucleic acid binding/nucleus/transcription
4542	IPR029033	Family	Signaling
4544	IPR017351	Family	Signaling
4545	IPR001245	Domain	Signaling
4547	IPR008952	Domain	Miscellaneous
4549	IPR008147	Domain	Amino acid/protein metabolism
4551	IPR001609	Domain	Motor/cytoskeleton
4556	IPR015915	Domain	Signaling
4557	IPR001024	Domain	Signaling
4561	IPR012677	Domain	Nucleic acid binding/nucleus/transcription
4562	UniProt		Ion/haem binding
4565	IPR000552	Family	Amino acid/protein metabolism
4566	IPR001494	Domain	Transport
4567	IPR001478	Domain	Signaling
4568	IPR001192	Family	Signaling
4573	IPR013761	Domain	Signaling
4574	IPR023395	Domain	Transport
4576	IPR029044	Domain	Transferase
4577	IPR000198	Domain	Signaling
4585	IPR008027	Family	Energy
4592	IPR001806	Family	Signaling
4594	IPR006634	Domain	Miscellaneous
4595	IPR006634	Domain	Miscellaneous
4596	IPR004344	Family	Motor/cytoskeleton
4600	IPR001650	Domain	Nucleic acid binding/nucleus/transcription
4604	IPR026847	Family	Transport
4606	IPR004948	Family	Nucleic acid binding/nucleus/transcription
4610	IPR001664	Family	Motor/cytoskeleton
4611	IPR012337	Domain	Nucleic acid binding/nucleus/transcription
4615	IPR013083	Domain	Nucleic acid binding/nucleus/transcription
4616	IPR019474	Domain	Amino acid/protein metabolism
4617	IPR002076	Family	Membrane/transmembrane
4621	IPR020581	Family	Lipid metabolism
4622	IPR025554	Domain	Unknown/uncharacterised
4623	IPR018392	Domain	Glycolysation/glycan biosynthesis
4625	IPR000555	Domain	Signaling
4627	IPR000308	Family	Signaling
4630	IPR006073	Domain	Signaling
4632	IPR006571	Domain	Miscellaneous
4634	IPR001813	Family	Amino acid/protein metabolism
4636	IPR021715	Domain	Nucleic acid binding/nucleus/transcription
4643	IPR015425	Domain	Motor/cytoskeleton
4645	IPR011989	Domain	Unknown/uncharacterised
4647	IPR019362	Family	Vitamin biosynthesis
4649	IPR008907	Family	Miscellaneous
4652	IPR001660	Domain	Signaling
4656	IPR021967	Domain	Nucleic acid binding/nucleus/transcription
4658	IPR002687	Domain	Nucleic acid binding/nucleus/transcription
4660	IPR000039	Family	Amino acid/protein metabolism
4665	IPR001478	Domain	Signaling
4670	IPR004240	Family	Transport
4671	IPR009652	Family	Unknown/uncharacterised
4672	IPR000194	Domain	Transport
4673	IPR000873	Domain	Catalytic activity
4676	IPR011701	Family	Transport
4680	IPR000569	Domain	Amino acid/protein metabolism
4687	IPR015937	Family	Miscellaneous
4689	IPR019152	Family	Unknown/uncharacterised
4692	IPR001202	Domain	Signaling
4694	IPR000409	Domain	Miscellaneous
4698	IPR013783	Domain	Immunomodulation
4701	IPR000814	Family	Nucleic acid binding/nucleus/transcription
4705	IPR001623	Domain	Stress
4706	IPR000719	Domain	Energy
4711	IPR006214	Family	Cellular mechanisms
4712	IPR004088	Domain	Nucleic acid binding/nucleus/transcription
4714	IPR006214	Family	Cellular mechanisms
4715	IPR003702	Family	Lipid metabolism
4716	IPR015437	Family	Cellular mechanisms
4717	IPR003591	Repeat	Signaling
4719	IPR000175	Family	Neuron system related
4720	IPR009000	Domain	Amino acid/protein metabolism
4722	IPR000719	Domain	Energy
4727	GO		Nucleic acid binding/nucleus/transcription
4729	IPR015943	Domain	Signaling
4730	IPR006001	Family	Carbohydrate binding/metabolism
4731	IPR000719	Domain	Energy
4732	IPR014797	Domain	Motor/cytoskeleton
4735	IPR025304	Domain	Signaling
4736	GeneDB		Carbohydrate binding/metabolism
4739	IPR015902	Family	Carbohydrate binding/metabolism
4745	IPR006800	Family	Immunomodulation
4746	IPR006721	Family	Transport
4747	IPR002130	Domain	Amino acid/protein metabolism
4749	IPR022812	Family	Transport
4750	IPR009600	Family	Membrane/transmembrane
4751	IPR000435	Family	Motor/cytoskeleton
4759	IPR006186	Domain	Hydrolase/hydro-lyase/lyase
4761	IPR015720	Family	Membrane/transmembrane
4762	IPR000504	Domain	Nucleic acid binding/nucleus/transcription
4763	IPR013525	Domain	Transport
4764	IPR005828	Family	Transport
4765	IPR002467	Family	Proteolysis/protein degradation
4767	NCBI		Unknown/uncharacterised
4770	IPR013847	Domain	Nucleic acid binding/nucleus/transcription
4771	IPR029515	Family	Signaling
4774	IPR001353	Family	Proteolysis/protein degradation
4775	IPR002939	Domain	Stress
4777	IPR001609	Domain	Motor/cytoskeleton
4780	IPR001372	Family	Motor/cytoskeleton
[truncated: 18,162 more rows]
