# Supplementary material for: Comparative transcriptome profiling approach to glean virulence and immunomodulation-related genes of Fasciola hepatica
Source: BMC Genomics. 2015 May 9;16(1):366. doi: 10.1186/s12864-015-1539-8 (PMC4429430; doi:10.1186/s12864-015-1539-8)
Supplement: Additional file 5: — Subcellular localisation signals at individual transcript level. Predicted subcellular localisations for a total of 40,255 transcripts are listed. Numerical values after the subcellular localisation description indicate the calculated number of nearest neighbours to the query sequence. cysk; cytoskeleton, cysk_plas; cytoskeleton & plasma membrane, cyto; cytosol, cyto_mito; cytosol & mitochondria, cyto_nucl; cytosol & nuclear, cyto_pero; cytosol & peroxisome, cyto_plas; cytosol & plasma membrane, E.R.; endoplasmic reticulum, E.R._golg; endoplasmic reticulum & golgi apparatus, E.R._mito; endoplasmic reticulum & mitochondria, extr; extracellular, extr_plas; extracellular & plasma membrane, golg; golgi apparatus, lyso; lysosome, mito; mitochondria, mito_nucl; mitochondria & nuclear, mito_pero; mitochondria & peroxisome, nucl; nuclear, pero; peroxisome, plas; plasma membrane. [file 12864_2015_1539_MOESM5_ESM.xlsx]

## Sheet: Sayfa1
Additional file 5. Subcellular localisation signs at individual transcript level
Transcript no	Subcellular localisation
1	plas: 30.0
5	nucl: 28.0, mito: 3.0
8	cyto_nucl: 17.5, nucl: 15.5, cyto: 10.5, extr: 4.0
10	cyto: 23.0, extr: 3.0, nucl: 3.0
14	cyto: 24.0, cyto_nucl: 16.5, cyto_plas: 14.7, nucl: 3.5
15	nucl: 18.5, cyto_nucl: 14.0, cyto: 8.5, extr: 4.0
16	mito: 26.0, cyto_nucl: 3.0, nucl: 2.5, cyto: 2.5
17	nucl: 30.0
18	plas: 28.0, mito: 2.0
19	extr: 19.0, mito: 10.0
20	nucl: 14.5, cyto_nucl: 14.0, cyto: 10.5, extr: 4.0
21	plas: 14.0, mito: 12.0, extr: 5.0
22	cyto_nucl: 13.5, nucl: 12.0, cyto: 11.0, extr: 4.0, mito: 3.0
23	cyto: 15.0, extr: 8.0, mito: 8.0
24	nucl: 19.5, cyto_nucl: 15.0, cyto: 5.5, extr: 3.0
25	nucl: 32.0
26	cysk: 13.0, nucl: 9.0, cyto: 4.0, extr: 3.0
27	mito: 14.0, extr: 7.0, cyto: 5.0, plas: 2.0, nucl: 2.0
28	cyto: 20.0, extr: 12.0
29	cyto: 25.0, cyto_nucl: 14.5, extr: 4.0
30	extr: 18.0, cyto_nucl: 6.0, nucl: 4.5, cyto: 4.5, mito: 4.0
33	extr: 28.0, pero: 2.0
34	nucl: 20.5, cyto_nucl: 12.5, extr: 8.0
35	extr: 19.0, cyto: 8.0, mito: 3.0
36	cyto: 21.0, extr: 3.5, extr_plas: 3.5, plas: 2.5, nucl: 2.0
37	cysk: 24.0, nucl: 4.5, cyto_nucl: 4.5
38	cyto: 24.0, extr: 5.0
41	extr: 23.0, nucl: 4.5, cyto_nucl: 4.0, cyto: 2.5
43	cyto_nucl: 16.5, cyto: 13.0, nucl: 10.0, extr: 7.0
44	mito: 12.5, extr: 11.0, nucl: 7.0, mito_pero: 7.0
45	nucl: 13.5, cyto_nucl: 13.0, cyto: 11.5, extr: 6.0
46	extr: 18.0, cyto: 5.5, cyto_nucl: 5.3, cyto_plas: 3.7, nucl: 3.0, mito: 2.0
48	cyto: 19.0, cyto_nucl: 15.0, nucl: 7.0, extr: 5.0
49	cysk: 24.0, extr: 4.0, cyto: 2.5, cyto_nucl: 2.5
51	plas: 24.0, E.R.: 7.0
52	plas: 26.5, extr_plas: 14.5, lyso: 2.0
57	nucl: 25.5, cyto_nucl: 17.0, cyto: 5.5
58	mito: 15.0, nucl: 11.5, cyto_nucl: 8.5, cyto: 4.5
59	mito: 22.0, nucl: 6.0, cyto_nucl: 5.7, cyto_pero: 3.2
60	mito: 14.0, extr: 11.0, plas: 2.0, lyso: 2.0
61	extr: 31.0
62	cyto_nucl: 10.5, cyto: 9.0, nucl: 8.0, extr: 7.0, mito: 6.0
63	mito: 20.0, nucl: 6.5, cyto_nucl: 6.0, cyto: 4.5
64	nucl: 21.0, cyto_nucl: 16.5, cyto: 8.0
65	nucl: 23.5, cyto_nucl: 16.5, cyto: 6.5
66	cyto: 21.5, cyto_nucl: 14.0, mito: 4.0, nucl: 3.5
67	cyto: 21.0, cyto_nucl: 13.5, extr: 7.0
68	cyto: 25.5, cyto_nucl: 15.0, nucl: 3.5
70	cyto: 17.5, cyto_nucl: 13.0, nucl: 7.5, cysk: 4.0
71	cyto: 19.0, cyto_nucl: 12.5, mito: 4.0, extr: 3.0
73	extr: 14.0, mito: 7.0, cyto: 6.0, nucl: 3.0
74	mito: 8.0, pero: 6.0, plas: 5.0, extr_plas: 5.0, nucl: 4.0, extr: 3.0, lyso: 3.0
76	cyto: 16.0, cyto_nucl: 11.5, mito: 6.0, nucl: 5.0, extr: 3.0
78	cyto: 18.5, cyto_nucl: 13.0, cyto_plas: 11.8, mito: 5.0, extr: 3.0
79	extr: 16.0, cyto: 14.0
81	cyto: 16.5, cyto_nucl: 10.5, extr: 10.0, nucl: 3.5
82	cyto_nucl: 14.0, cyto: 12.0, nucl: 8.0, extr: 5.0, pero: 4.0
83	extr: 16.0, cyto_nucl: 9.2, cyto: 8.5, cyto_plas: 6.2, nucl: 4.5
84	cysk: 14.0, cyto_nucl: 7.0, cyto: 6.5, extr: 6.0, nucl: 4.5
87	extr: 16.0, cyto_nucl: 8.5, cyto: 8.0, nucl: 7.0
88	cyto_nucl: 14.0, nucl: 12.5, cyto: 12.5, extr: 7.0
89	cyto: 17.5, cyto_nucl: 12.5, mito: 8.0, nucl: 4.5
90	cyto: 8.0, mito: 7.0, cysk: 7.0, extr: 5.0, nucl: 3.0
92	extr: 29.0
96	extr: 18.0, cyto: 11.5, cyto_nucl: 8.0
97	cyto: 19.0, cyto_nucl: 12.0, extr: 6.0, nucl: 3.0
98	mito: 12.0, extr: 8.0, cyto: 6.5, cyto_nucl: 5.0, pero: 3.0
100	cyto_nucl: 14.5, nucl: 13.0, cyto: 12.0, extr: 5.0
102	cyto: 20.5, cyto_nucl: 12.0, mito: 7.0, nucl: 2.5
105	cyto: 15.5, cyto_nucl: 11.5, extr: 8.0, nucl: 4.5
106	cyto: 20.5, cyto_nucl: 13.5, cysk: 4.0, nucl: 3.5
107	extr: 25.0, mito: 4.0
108	cyto: 18.0, plas: 6.0, pero: 3.0, mito: 2.0
109	cyto: 12.5, cyto_nucl: 7.5, extr: 7.0, mito: 7.0, golg: 3.0
112	nucl: 13.0, cyto: 8.0, extr: 6.0, mito: 5.0
115	cyto: 17.0, cyto_nucl: 13.0, extr: 7.0, nucl: 7.0
116	cyto: 18.0, extr: 7.0, nucl: 6.0
118	cyto: 18.0, cyto_nucl: 16.7, cyto_plas: 11.2, nucl: 7.0, extr: 3.0
119	cyto: 18.0, extr: 6.0, plas: 4.0, mito: 3.5
120	plas: 32.0
121	extr: 25.0, cyto: 3.5, cyto_nucl: 3.5
123	mito: 23.5, cyto_mito: 14.8, cyto_nucl: 4.0, nucl: 3.5
124	extr: 15.0, cyto: 8.5, cyto_nucl: 5.5, cysk: 4.0, nucl: 1.5
125	extr: 27.0, nucl: 3.0
127	cysk: 11.0, cyto: 10.5, cyto_nucl: 9.5, nucl: 5.5, extr: 3.0
128	cyto_nucl: 11.2, nucl: 10.5, mito: 7.0, cyto: 6.5, cyto_pero: 5.7, extr: 5.0
129	extr: 31.0
130	nucl: 24.5, cyto_nucl: 15.5, cyto: 5.5
131	cyto: 21.0, cyto_nucl: 15.5, nucl: 8.0
132	mito: 28.0, golg: 2.0
134	cyto_nucl: 16.5, nucl: 14.0, cyto: 13.0, extr: 5.0
135	cyto: 8.0, extr: 6.0, E.R._mito: 5.3, mito_pero: 4.7, mito: 4.5, plas: 4.0, E.R.: 4.0, pero: 3.5
136	plas: 21.0, extr: 7.0, E.R.: 2.0
137	nucl: 17.0, cyto: 13.5, cyto_mito: 7.5
138	cyto_nucl: 18.0, cyto: 15.5, nucl: 13.5
139	plas: 25.0, mito: 5.0
140	nucl: 32.0
141	cyto: 24.5, cyto_nucl: 15.5, nucl: 5.5
142	cyto_nucl: 16.5, nucl: 13.0, cyto: 10.0, extr: 8.0
143	cyto: 16.0, cyto_nucl: 13.0, nucl: 8.0, extr: 7.0
144	cyto_nucl: 17.5, cyto: 15.0, nucl: 10.0, extr: 4.0
145	plas: 27.0, pero: 2.0
146	nucl: 9.0, cyto: 9.0, mito: 7.0, extr: 5.0
147	cyto: 14.5, cyto_nucl: 12.3, cyto_pero: 10.0, mito: 8.0, nucl: 4.0, pero: 3.5
148	cyto: 27.5, cyto_nucl: 16.5
149	cyto_nucl: 17.7, cyto: 16.0, nucl: 11.0, cyto_plas: 10.2
153	cyto: 10.5, cysk: 10.0, cyto_nucl: 9.0, nucl: 4.5, extr: 3.0
154	mito: 14.0, nucl: 7.0, pero: 4.0, plas: 3.0, cyto: 2.0
155	nucl: 22.0, mito: 7.0
157	nucl: 31.0
158	cyto: 17.5, cyto_nucl: 11.5, extr: 8.0, nucl: 4.5
160	cyto_nucl: 16.5, nucl: 15.0, cyto: 14.0
161	cyto: 23.0, cyto_nucl: 15.5, nucl: 4.0, mito: 3.0
162	nucl: 11.0, cyto: 11.0, mito: 4.0, extr: 3.0
165	extr: 21.0, nucl: 10.0
167	nucl: 12.5, extr: 11.0, cyto_nucl: 10.8, cyto: 6.0, cyto_pero: 4.0
168	extr: 27.0, nucl: 2.0
169	mito: 19.0, plas: 5.0, extr: 2.0, nucl: 2.0, cyto: 2.0
170	cyto: 23.0, extr: 3.0, pero: 3.0
171	mito: 9.5, cyto_mito: 8.5, nucl: 8.0, cyto: 6.5, pero: 6.0
172	nucl: 22.0, cyto_nucl: 16.0, cyto: 6.0
173	cyto: 9.0, nucl: 8.0, mito: 7.0, extr: 4.0, pero: 2.0
174	mito: 26.0, nucl: 3.0
175	cyto: 23.0, cyto_nucl: 17.0, nucl: 9.0
179	cyto: 13.0, mito: 7.5, mito_pero: 6.2, E.R._mito: 5.3, extr: 4.0, pero: 3.5
183	cyto_nucl: 14.5, cyto: 12.5, nucl: 9.5, extr: 5.0, mito: 1.0
184	cyto_nucl: 12.5, cyto: 12.0, nucl: 9.0, extr: 5.0, mito: 5.0
189	extr: 17.0, cyto_nucl: 10.0, cyto: 7.5, nucl: 5.5
190	cyto: 24.5, cyto_nucl: 14.5, mito: 3.0
191	cyto: 24.0, mito: 4.0, nucl: 2.0
193	plas: 26.0, extr: 2.0, nucl: 1.0
194	cyto: 10.5, cyto_nucl: 10.0, extr: 8.0, nucl: 6.5, mito: 3.0
195	extr: 32.0
196	cyto: 14.0, extr: 8.0, nucl: 8.0
198	nucl: 11.5, cyto_nucl: 10.5, extr: 7.0, cyto: 6.5, pero: 4.0
199	cyto: 25.0, nucl: 4.0
200	extr: 19.0, cyto: 10.0
201	cyto_nucl: 17.5, cyto: 16.5, nucl: 7.5, pero: 3.0, extr: 2.0
203	extr: 22.5, extr_plas: 12.0, mito: 8.0
204	cyto: 11.5, cyto_nucl: 11.0, mito: 8.0, nucl: 7.5, E.R._mito: 5.5
205	cyto: 17.0, cyto_nucl: 12.0, extr: 8.0, nucl: 3.0
206	cyto: 21.5, cyto_nucl: 12.0, extr: 7.0
207	cyto: 12.5, cyto_nucl: 8.5, extr: 7.0, mito: 5.0, nucl: 3.5
209	extr: 27.0, mito: 2.0, cyto_nucl: 2.0
210	extr: 12.0, mito: 8.0, cyto: 5.0, nucl: 4.0
212	extr: 18.0, cyto: 6.5, mito: 5.0, cyto_nucl: 4.5
213	plas: 30.0
214	plas: 19.0, mito: 6.0, cyto: 4.0
215	nucl: 18.0, cyto: 10.0, extr: 3.0
216	mito: 25.0, plas: 2.0, nucl: 2.0
217	nucl: 32.0
221	plas: 9.0, cyto: 8.0, mito: 7.0, nucl: 3.0, extr: 2.0
223	plas: 26.0, extr: 6.0
224	nucl: 30.0
227	nucl: 23.5, cyto_nucl: 16.0, cyto: 7.5
229	cyto: 16.5, cyto_nucl: 14.2, cyto_plas: 10.2, extr: 7.0, nucl: 6.5
230	extr: 14.0, cyto: 11.5, cyto_nucl: 9.0, nucl: 3.5
231	extr: 32.0
234	cyto: 23.0, cyto_nucl: 15.5, nucl: 6.0
235	mito: 27.0, cyto: 3.0
236	cyto: 16.5, cyto_nucl: 11.0, mito: 7.0, nucl: 4.5
237	cyto: 12.0, nucl: 8.0, mito: 8.0, extr: 3.0
238	cyto_nucl: 11.0, mito: 10.0, cyto: 9.5, nucl: 5.5, extr: 5.0
239	plas: 12.0, extr_plas: 12.0, extr: 10.0, pero: 6.0
240	cyto: 15.5, cyto_nucl: 12.0, nucl: 5.5, mito: 5.0, extr: 4.0
241	extr: 14.0, mito: 13.5, mito_nucl: 8.7, cyto_nucl: 3.3, nucl: 2.5
242	plas: 32.0
243	cyto_nucl: 13.5, cyto: 12.0, nucl: 11.0, extr: 7.0
244	extr: 16.0, cyto_nucl: 7.0, nucl: 6.0, cyto: 4.0, mito: 4.0
245	cyto_nucl: 15.0, nucl: 12.5, cyto: 12.5, extr: 4.0
246	extr: 24.0, cyto_nucl: 4.0, nucl: 2.5, cyto: 2.5
250	cyto: 16.5, cyto_nucl: 12.5, nucl: 7.5, extr: 7.0
251	extr: 18.0, cyto: 9.5, cyto_nucl: 8.5, nucl: 4.5
255	cyto: 10.0, plas: 7.5, nucl: 6.0, pero: 5.0, extr_plas: 4.5
257	extr: 16.0, cyto: 11.0, nucl: 4.0
258	mito: 12.5, cyto: 9.0, mito_nucl: 8.5, nucl: 3.5, extr: 3.0
260	extr: 10.0, cyto_nucl: 9.8, cyto: 8.5, mito: 7.0, cyto_pero: 6.0, nucl: 5.0
261	extr: 23.0, cyto: 7.5, cyto_nucl: 5.0
262	cyto: 24.5, cyto_mito: 13.5, pero: 3.0
263	nucl: 16.0, cyto_nucl: 15.0, cyto: 10.0, mito: 3.0
264	plas: 15.5, mito: 10.0, extr_plas: 9.5, extr: 2.5
265	nucl: 21.0, cyto: 6.0, extr: 4.0
266	extr: 27.0, mito: 3.0
268	cyto_nucl: 16.0, nucl: 15.5, cyto: 11.5, extr: 5.0
269	extr: 17.0, mito: 8.0, cyto: 5.0, cyto_nucl: 4.5
270	cyto: 15.0, cyto_nucl: 14.5, nucl: 10.0, extr: 6.0
271	extr: 16.0, cyto: 12.0, cyto_nucl: 9.0
273	mito: 14.0, nucl: 12.5, cyto_mito: 9.8, cyto_nucl: 8.7, cyto: 3.5
274	extr: 12.0, cyto_nucl: 12.0, nucl: 11.0, cyto: 9.0
275	cyto: 13.0, extr: 11.0, mito: 3.0, nucl: 2.0
276	cysk: 15.0, cyto: 7.0, mito: 5.0, nucl: 3.0
278	cyto: 26.0, nucl: 4.0
279	extr: 23.0, cyto: 4.0, nucl: 3.0
280	nucl: 21.0, mito: 5.0, extr: 3.0
281	extr: 26.0, cyto: 5.0
282	cyto: 14.5, cyto_nucl: 13.5, extr: 9.0, nucl: 7.5
283	nucl: 22.5, cyto_nucl: 16.5, cyto: 5.5
284	extr: 25.0, cyto_nucl: 5.0, cyto: 4.0
285	mito: 19.0, extr: 8.0, cyto: 3.0
287	extr: 16.0, cyto: 9.5, cyto_nucl: 8.0, nucl: 5.5
288	nucl: 23.0, mito: 7.0
290	cyto: 19.5, cyto_nucl: 14.0, extr: 5.0, nucl: 3.5
292	cyto_nucl: 15.0, cyto: 14.5, nucl: 12.5, extr: 4.0
293	mito: 22.0, cyto_nucl: 5.0, nucl: 3.5, cyto: 3.5
294	cyto: 17.0, mito: 6.0, plas: 4.0, nucl: 2.0
296	nucl: 23.5, cyto_nucl: 17.0, cyto: 7.5
298	extr: 16.0, cyto_nucl: 6.5, nucl: 5.0, cyto: 4.0, mito: 4.0
299	mito: 8.0, cyto: 6.0, extr_plas: 6.0, plas: 5.0, extr: 5.0, E.R.: 3.0, nucl: 2.0
301	cyto: 22.5, cyto_nucl: 16.5, nucl: 7.5
303	cyto: 15.0, mito: 6.0, nucl: 5.0, mito_pero: 4.5, E.R.: 2.0
304	nucl: 11.0, mito: 8.0, cyto_nucl: 8.0, extr: 6.0, pero: 4.0
305	extr: 9.0, cyto_nucl: 9.0, nucl: 8.0, cyto: 8.0, mito: 6.0
306	cyto: 17.0, cyto_nucl: 13.0, nucl: 7.0, extr: 4.0
307	nucl: 19.0, cyto_nucl: 14.5, cyto: 8.0, extr: 5.0
308	cyto: 22.5, cyto_nucl: 15.5, nucl: 5.5
309	cyto: 15.5, cyto_nucl: 14.5, nucl: 8.5, extr: 4.0
310	mito: 22.0, nucl: 4.0, plas: 2.0, cyto: 2.0
311	plas: 27.0, mito: 2.0
313	mito: 15.0, extr: 10.0, cyto: 3.5, cyto_nucl: 3.5
314	plas: 32.0
315	nucl: 16.5, cyto_nucl: 13.0, extr: 9.0, cyto: 6.5
316	nucl: 17.5, cyto_nucl: 12.0, mito: 8.0, cyto: 5.5
317	mito: 21.0, cyto_nucl: 5.2, cyto: 4.5, cyto_pero: 4.5, nucl: 2.5
318	cyto_nucl: 13.0, nucl: 12.5, cyto: 12.5, extr: 5.0
319	cyto: 20.0, cyto_nucl: 14.5, nucl: 7.0, extr: 4.0
320	nucl: 19.0, cyto: 6.0, mito: 6.0
322	cyto: 13.0, extr: 10.0, nucl: 5.0, golg: 3.0
323	nucl: 32.0
324	pero: 8.5, E.R.: 6.5, mito_pero: 5.3, plas: 5.0, nucl: 5.0, cyto: 5.0, E.R._mito: 4.3
327	mito: 10.0, cyto: 7.5, cyto_nucl: 6.3, cyto_pero: 6.2, extr: 5.0, pero: 3.5, nucl: 3.0
329	plas: 32.0
331	cyto: 29.5, cyto_nucl: 16.0
332	cyto: 20.5, cyto_nucl: 12.5, mito: 5.0, nucl: 3.5
333	cyto: 19.0, nucl: 9.0, mito: 4.0
334	plas: 25.0, lyso: 7.0
335	extr: 22.0, mito: 6.0, nucl: 2.0
338	cyto: 9.5, cyto_nucl: 8.5, plas: 7.5, nucl: 6.5, extr_plas: 4.5, E.R.: 4.0
339	cyto_nucl: 17.3, cyto: 16.5, nucl: 10.0, cyto_pero: 9.7
341	nucl: 31.0
342	plas: 32.0
344	mito: 9.5, cyto_mito: 9.0, cyto_nucl: 8.5, cyto_pero: 6.7, cyto: 6.5, nucl: 6.0, extr: 4.0, pero: 4.0
346	cyto: 18.0, cyto_nucl: 17.7, cyto_plas: 11.2, nucl: 9.0
347	cyto: 17.5, cyto_nucl: 11.0, extr: 6.0, mito: 5.0
349	extr: 29.0
350	nucl: 25.0, cyto: 4.0
351	extr: 16.0, cyto_nucl: 9.0, nucl: 7.0, cyto: 7.0
353	cyto: 16.5, cyto_nucl: 11.0, extr: 8.0, E.R.: 3.0, nucl: 2.5
354	mito: 15.0, nucl: 9.5, cyto_nucl: 7.5, cyto: 4.5
355	nucl: 17.5, cyto_nucl: 11.5, extr: 9.0, cyto: 4.5
357	extr: 19.0, cyto: 10.0
360	cyto: 14.5, cyto_nucl: 12.5, nucl: 9.5, cysk: 4.0
363	extr: 22.0, mito: 8.5, mito_pero: 5.0
364	cyto: 12.0, cysk: 9.0, nucl: 5.0, extr: 2.0, mito: 2.0
365	nucl: 15.0, cyto_nucl: 13.5, cyto: 8.0, extr: 3.0, pero: 3.0
366	cyto: 19.5, cyto_nucl: 11.0, extr: 10.0
367	cyto: 14.5, cyto_nucl: 13.5, nucl: 9.5, mito: 3.0, golg: 2.0
369	extr: 29.0, cyto: 1.5
371	cyto: 13.0, extr: 10.0, cyto_nucl: 10.0, nucl: 5.0
372	extr: 32.0
373	nucl: 18.5, cyto_nucl: 17.5, cyto: 11.5
374	nucl: 16.5, cyto_nucl: 13.5, cyto: 9.5, extr: 4.0
375	plas: 22.0, extr: 5.0, mito: 4.0
376	cyto_nucl: 11.5, cyto: 11.0, nucl: 10.0, extr: 5.0, mito: 4.0
377	cyto_nucl: 15.0, nucl: 14.0, cyto: 14.0
378	extr: 32.0
380	cyto: 14.0, cyto_nucl: 11.0, mito: 9.0, extr: 5.0
382	cyto_nucl: 16.5, cyto: 15.5, nucl: 8.5, extr: 5.0
383	cyto_nucl: 12.0, cyto: 11.5, nucl: 9.5, extr: 5.0, mito: 4.0
385	cyto: 16.0, cyto_nucl: 14.0, nucl: 6.0, mito: 5.5, extr: 4.0
386	extr: 13.0, cyto: 12.0, cyto_nucl: 10.8, cyto_plas: 7.2, nucl: 4.5
387	plas: 27.0, mito: 4.0
388	extr: 25.0, mito: 3.0, lyso: 3.0
389	cyto: 17.0, cyto_nucl: 10.5, mito: 6.0, E.R.: 3.0, extr: 2.0
391	mito: 15.0, nucl: 9.5, cyto_mito: 9.3, mito_pero: 8.8, cyto_nucl: 7.3
394	nucl: 27.0, cyto: 3.0
397	extr: 21.0, lyso: 6.0, plas: 2.0
398	nucl: 23.5, cyto_nucl: 16.5, cyto: 6.5
401	extr: 27.0, cyto: 3.0
402	cyto_nucl: 10.5, cyto: 9.0, mito: 9.0, nucl: 8.0, extr: 6.0
403	cyto: 24.0, mito: 8.0
404	extr: 30.0
405	nucl: 21.5, cyto_nucl: 15.5, cyto: 8.5
406	cyto: 10.5, extr: 10.0, cyto_nucl: 10.0, nucl: 6.5, mito: 2.0
407	cyto: 15.5, cyto_nucl: 12.5, nucl: 8.5, extr: 8.0
408	nucl: 31.0
410	cyto: 17.5, cyto_nucl: 12.5, extr: 8.0, nucl: 4.5
411	cyto_nucl: 13.5, nucl: 11.5, extr: 10.0, cyto: 8.5
412	plas: 15.0, extr_plas: 9.0, cyto: 7.0, mito_pero: 3.5, mito: 3.0, E.R.: 3.0
413	cyto: 13.0, extr: 10.0, mito: 4.0, nucl: 3.0
415	mito: 30.0
416	cyto: 14.5, cyto_nucl: 10.5, extr: 9.0, mito: 4.0, nucl: 3.5
418	cyto_nucl: 17.0, nucl: 14.0, cyto: 14.0
423	cyto_nucl: 13.5, nucl: 13.0, cyto: 10.0, extr: 5.0
424	cyto: 8.0, plas: 6.0, extr_plas: 6.0, nucl: 5.0, extr: 4.0, E.R.: 4.0, pero: 3.0
425	mito: 22.0, cyto_nucl: 4.0, pero: 3.0, nucl: 2.5, cyto: 2.5
427	cyto: 22.0, pero: 3.0, golg: 3.0, mito: 1.5, E.R._mito: 1.5
428	cyto: 19.0, plas: 4.0, mito: 3.5, pero: 3.0, E.R._mito: 2.5
429	cyto: 15.0, cyto_nucl: 12.0, nucl: 7.0, extr: 6.0
430	plas: 28.0, E.R.: 4.0
431	cyto: 14.0, nucl: 11.0, extr: 5.0
434	cyto_nucl: 16.0, cyto: 15.0, nucl: 11.0, extr: 6.0
435	cyto: 26.0, cyto_nucl: 16.5, nucl: 3.0
436	cyto: 20.0, cyto_nucl: 17.0, nucl: 8.0
437	cyto: 12.0, cyto_nucl: 12.0, extr: 11.0, nucl: 8.0
438	extr: 18.0, nucl: 6.5, cyto_nucl: 6.5, cyto: 5.5
440	extr: 12.0, cyto: 11.0, cyto_nucl: 11.0, nucl: 9.0
441	cyto: 11.0, pero: 7.0, plas: 5.0, mito: 4.5, E.R._mito: 3.5, nucl: 3.0
444	cyto_nucl: 12.5, cyto: 11.0, extr: 10.0, nucl: 10.0
445	plas: 17.0, extr: 12.0
449	extr: 31.0
450	cyto: 19.5, cyto_nucl: 11.5, extr: 8.0, nucl: 2.5
451	cyto: 24.0, extr: 4.0, nucl: 4.0
452	cyto: 18.0, cyto_nucl: 18.0, nucl: 12.0
453	extr: 27.0, cyto_nucl: 3.5, cyto: 2.5
457	cyto_nucl: 14.5, nucl: 13.5, cyto: 10.5, extr: 8.0
458	extr: 29.0
461	mito: 25.0, cyto_nucl: 3.0, nucl: 2.5, cyto: 2.5
462	mito: 15.0, plas: 13.5, extr_plas: 7.5
464	cyto: 13.0, nucl: 11.0, extr: 7.0
465	mito: 15.5, extr: 12.0, mito_pero: 9.5, pero: 2.5
468	cyto: 17.0, extr: 11.0, cyto_nucl: 10.5
469	cyto: 18.5, cyto_nucl: 13.5, nucl: 5.5, cysk: 4.0
470	cyto_nucl: 16.0, cyto: 14.5, nucl: 12.5, extr: 4.0
472	extr: 17.0, mito: 9.5, mito_pero: 6.5, pero: 2.5
474	nucl: 18.5, cyto_nucl: 16.5, cyto: 7.5, extr: 5.0
475	cyto: 17.0, cyto_nucl: 14.0, nucl: 7.0, mito: 4.0
476	mito: 25.0, nucl: 3.0, extr: 1.0
478	extr: 16.0, cyto: 9.5, cyto_nucl: 8.0, nucl: 5.5
479	cyto_nucl: 14.8, cyto: 13.0, nucl: 11.5, cyto_pero: 7.7, extr: 6.0
482	cyto: 24.0, cyto_nucl: 15.3, cyto_plas: 13.0, nucl: 3.5
484	extr: 21.0, cyto_nucl: 6.0, nucl: 4.5, cyto: 4.5
486	cyto: 16.5, cyto_nucl: 12.0, nucl: 4.5, extr: 4.0, mito: 4.0
488	extr: 12.0, cyto_nucl: 8.7, nucl: 8.5, cyto: 5.5, mito: 5.0, cyto_pero: 4.5
489	extr: 22.0, cyto: 5.0, cyto_nucl: 5.0, nucl: 3.0
491	extr: 26.0, cyto_nucl: 4.5, nucl: 3.5
493	extr: 21.0, cyto: 5.5, cyto_nucl: 5.5, nucl: 4.5
494	nucl: 25.5, cyto_nucl: 19.0, cyto: 5.5
495	cyto: 21.0, nucl: 8.0
496	mito: 18.5, mito_pero: 10.0, extr: 8.0, cyto: 5.0
497	cyto_nucl: 9.5, mito: 9.0, nucl: 8.0, cyto: 7.0, extr: 6.0
498	mito: 17.0, cyto: 12.0, cyto_nucl: 7.5
499	extr: 12.0, cyto: 8.0, cyto_nucl: 6.8, mito: 6.0, cyto_pero: 4.8, nucl: 4.5
500	nucl: 13.5, cyto_nucl: 12.3, cyto: 8.0, cyto_pero: 5.5, mito: 5.0, extr: 3.0
501	plas: 31.0
502	nucl: 24.0, cyto_nucl: 18.0, cyto: 8.0
503	extr: 32.0
511	nucl: 20.5, cyto_nucl: 14.0, cyto: 6.5, extr: 1.0
512	cyto: 10.5, cyto_nucl: 9.0, nucl: 6.5, plas: 6.0, pero: 4.0, E.R.: 3.0
516	cyto: 16.5, cyto_nucl: 14.5, nucl: 9.5, cysk: 3.0
517	cyto: 15.0, cyto_nucl: 12.5, extr: 9.0, nucl: 6.0
518	cyto: 17.0, cyto_nucl: 17.0, nucl: 13.0
520	nucl: 12.5, cyto_nucl: 10.5, cyto: 7.5, extr: 6.0, mito: 6.0
521	mito: 16.0, extr: 8.0, cyto_nucl: 5.0, cyto: 4.5
522	cyto: 15.0, extr: 12.0, cyto_nucl: 9.5, E.R.: 3.0
526	cyto: 17.5, cyto_nucl: 16.0, nucl: 9.5, extr: 3.0
528	mito: 26.0, cyto_mito: 14.8, mito_pero: 13.8
530	cyto: 8.0, plas: 7.5, nucl: 7.0, extr_plas: 6.5, extr: 4.5, mito: 2.0
532	cyto: 24.0, E.R._mito: 4.5, mito: 3.0
534	cyto: 16.0, cyto_nucl: 12.8, cyto_pero: 9.3, nucl: 8.5, plas: 2.0, mito: 2.0
536	nucl: 16.5, cyto_nucl: 14.5, cyto: 11.5
537	cyto: 20.0, mito: 5.5, plas: 4.0, mito_pero: 3.5
539	cyto_nucl: 19.8, cyto: 17.5, cyto_plas: 10.5, nucl: 10.0
541	mito: 11.0, cyto: 8.0, cyto_nucl: 7.0, extr: 6.0, nucl: 4.0
543	cyto: 25.0, cyto_nucl: 16.5, nucl: 6.0
544	mito: 25.5, cyto_mito: 14.0, plas: 2.5, nucl: 2.0
546	cyto: 18.0, E.R._mito: 5.2, mito: 5.0, mito_pero: 4.2, nucl: 3.0, E.R.: 3.0
547	extr: 15.0, cyto: 13.0, nucl: 3.0
552	nucl: 18.5, cyto_nucl: 14.0, cyto: 6.5, mito: 3.0
553	extr: 13.0, golg: 8.0, mito: 5.0, lyso: 4.0
554	extr: 11.0, cyto_nucl: 11.0, cyto: 10.0, nucl: 8.0
557	extr: 29.0
558	cyto: 10.0, extr: 7.0, nucl: 4.0, mito: 4.0, mito_pero: 3.8, plas: 3.0, E.R._mito: 2.8
559	extr: 10.0, cyto_nucl: 9.3, nucl: 9.0, mito: 7.0, cyto: 5.5
561	cyto_nucl: 18.5, cyto: 16.5, nucl: 13.5
562	cyto: 11.5, mito: 11.0, cyto_nucl: 9.5, nucl: 4.5, extr: 2.0
563	nucl: 27.0, mito: 2.0
564	nucl: 24.0, cyto: 6.0
565	mito: 11.5, E.R._mito: 9.7, mito_pero: 8.2, cyto: 7.0, extr: 5.0, plas: 2.0
566	cyto: 18.0, extr: 11.0
567	extr: 13.0, extr_plas: 13.0, plas: 11.0, cyto: 4.0
568	plas: 31.0
569	plas: 29.0
570	extr: 25.5, extr_plas: 13.5, mito: 5.0
571	nucl: 23.0, mito: 7.0
572	cyto: 17.5, cyto_nucl: 14.5, nucl: 6.5, extr: 5.0
575	cyto: 11.5, cyto_nucl: 11.5, nucl: 10.5, plas: 4.0, pero: 3.5, mito_pero: 3.0
578	extr: 31.0
579	nucl: 16.0, mito: 13.0
580	mito: 14.0, cyto: 10.0, E.R._mito: 8.5, nucl: 3.0, pero: 2.0
581	mito: 16.0, nucl: 12.0, cyto_nucl: 8.0, cyto: 2.0
582	mito: 17.5, cyto_mito: 12.7, cyto_nucl: 7.5, cyto: 6.0, nucl: 5.5, cyto_pero: 4.8
583	plas: 26.0, E.R.: 6.0
584	cyto_nucl: 14.0, cyto: 12.5, nucl: 10.5, extr: 8.0
585	nucl: 25.5, cyto_nucl: 15.5, cyto: 4.5
588	extr: 24.0, cyto: 4.5, cyto_nucl: 4.0
589	mito: 16.0, cyto: 11.5, cyto_nucl: 6.5, pero: 2.0
590	extr: 12.0, plas: 10.0, mito: 8.0
592	cyto_nucl: 11.5, cyto: 11.0, nucl: 10.0, extr: 9.0
593	extr: 13.0, mito: 13.0, nucl: 3.5, cyto_nucl: 3.5
594	mito: 10.0, nucl: 9.5, cyto_nucl: 7.0, plas: 6.0, cyto: 3.5
595	cyto: 9.0, plas: 7.0, nucl: 6.0, mito: 4.0, mito_pero: 4.0, E.R.: 2.0, pero: 2.0
597	cyto: 11.0, nucl: 9.0, mito: 9.0
598	cyto: 13.5, cyto_nucl: 9.5, extr: 7.0, nucl: 4.5, mito: 4.0
599	extr: 21.0, cyto: 8.0
601	cyto: 20.5, cyto_nucl: 13.0, nucl: 4.5, mito: 4.0
602	cyto: 13.0, plas: 5.0, mito: 5.0, nucl: 4.0, E.R.: 2.0
603	cyto: 19.0, cyto_nucl: 11.5, extr: 11.0
604	cyto: 11.5, extr: 11.0, cyto_nucl: 9.5, nucl: 6.5
605	mito: 12.0, extr: 8.0, nucl: 6.5, cyto_nucl: 6.2, cyto: 4.5
606	mito: 20.5, cyto_mito: 12.7, extr: 4.0, cyto: 3.5, cyto_pero: 3.3
607	cyto: 24.5, cyto_nucl: 14.5, mito: 4.0
608	cyto: 20.0, plas: 4.0, pero: 4.0, nucl: 2.0
611	nucl: 14.5, cyto_nucl: 12.0, cyto: 8.5, extr: 8.0
612	cyto: 11.0, plas: 6.0, nucl: 4.0, E.R.: 4.0, pero: 4.0, E.R._mito: 4.0
613	extr: 15.0, cyto_nucl: 9.0, nucl: 8.0, cyto: 8.0
614	mito: 15.0, cyto: 6.5, cyto_nucl: 6.0, nucl: 4.5, extr: 3.0
615	nucl: 23.0, pero: 4.0, plas: 3.0
616	cyto: 18.5, cyto_nucl: 14.0, nucl: 6.5, extr: 5.0
618	cyto_nucl: 18.0, nucl: 13.5, cyto: 11.5, extr: 5.0
619	extr: 29.0
621	cyto_nucl: 21.5, cyto: 16.5, nucl: 13.5
622	cyto_nucl: 15.5, nucl: 13.0, cyto: 12.0, extr: 6.0
625	cyto: 15.0, cyto_nucl: 11.5, extr: 9.0, nucl: 4.0
626	cyto_nucl: 15.7, cyto: 15.0, cyto_plas: 9.8, extr: 8.0, nucl: 6.0
628	extr: 13.0, cyto: 7.5, nucl: 5.0, mito: 5.0, cyto_pero: 4.5
629	nucl: 25.0, extr: 3.0, cyto: 2.0
630	cyto: 25.0, extr: 7.0
631	cyto_nucl: 13.5, nucl: 11.0, cyto: 10.0, extr: 8.0
632	cyto: 17.0, cyto_nucl: 12.8, cyto_mito: 9.8, nucl: 7.5, pero: 4.0
633	cyto: 13.0, extr: 11.0, nucl: 7.0
635	nucl: 29.5, cyto_nucl: 17.5
636	cyto: 11.5, cyto_nucl: 9.5, extr: 9.0, mito: 5.0, nucl: 4.5
637	nucl: 13.0, cyto_nucl: 12.5, cyto: 10.0, mito: 5.0
638	cyto: 16.0, extr: 8.0, nucl: 4.0, mito: 2.0
639	cyto: 20.5, cyto_nucl: 13.0, nucl: 4.5, plas: 2.0, mito: 2.0
640	cyto: 18.5, cyto_nucl: 14.8, cyto_plas: 10.5, extr: 7.0, nucl: 5.0
641	plas: 32.0
642	cysk: 18.0, cyto: 8.5, cyto_nucl: 5.5, mito: 3.0
644	cyto: 19.5, cyto_nucl: 15.5, nucl: 6.5, mito: 4.0
645	nucl: 18.0, cyto_nucl: 15.5, cyto: 9.0, extr: 4.0
647	cyto: 9.5, cyto_nucl: 7.5, plas: 7.0, pero: 5.0, nucl: 4.5, extr: 2.0, mito: 2.0
648	extr: 25.0, cyto: 4.0
650	nucl: 31.0
651	plas: 15.0, extr: 14.0
652	extr: 16.0, mito: 7.0, cyto: 6.0, cyto_nucl: 5.0
654	cyto: 12.0, cyto_nucl: 10.0, extr: 8.0, nucl: 6.0, mito: 6.0
655	cyto: 13.0, nucl: 12.0, extr: 4.0
656	cyto: 11.5, cyto_nucl: 10.0, nucl: 7.5, extr: 6.0, mito: 2.0, cysk: 2.0
659	plas: 13.0, mito: 9.0, cyto_mito: 6.8, E.R._mito: 5.8, extr: 4.0, cyto: 3.5
661	cyto: 15.5, cyto_nucl: 13.5, nucl: 10.5, mito: 4.0
662	nucl: 11.0, cyto: 8.0, plas: 6.0, mito: 3.0, E.R.: 2.0
664	plas: 16.5, extr_plas: 11.0, mito: 7.5, extr: 4.5, cyto_mito: 4.5
665	cyto: 21.0, cyto_nucl: 15.5, nucl: 6.0, cysk: 3.0
666	mito: 16.0, cyto: 11.5, cyto_nucl: 8.0, nucl: 3.5
668	E.R.: 7.5, E.R._mito: 6.8, cyto: 6.0, mito: 5.0, extr: 4.0, nucl: 4.0, mito_pero: 3.8, plas: 3.0
669	nucl: 14.0, mito: 10.0, cyto: 8.0
671	cyto_nucl: 14.5, cyto: 14.0, nucl: 11.0, extr: 3.0
674	cyto: 17.0, mito: 7.0, extr: 6.0
675	cyto: 12.0, cysk: 10.0, mito: 6.0, nucl: 3.0
676	cyto_nucl: 14.0, nucl: 12.0, cyto: 10.0, extr: 9.0
677	plas: 30.0
678	cyto: 11.5, cyto_nucl: 11.5, nucl: 10.5, extr: 7.0
679	extr: 17.0, cyto_nucl: 9.5, cyto: 8.0, nucl: 7.0
680	cyto: 8.0, plas: 6.5, nucl: 6.0, extr_plas: 5.5, pero: 4.0, extr: 3.5, E.R.: 2.0
681	extr: 14.0, mito: 7.0, cyto: 6.5, cyto_nucl: 5.8, cyto_pero: 4.7, nucl: 3.0
682	cyto_nucl: 10.5, cyto: 8.5, extr: 8.0, nucl: 7.5, mito: 6.0, E.R._mito: 4.5
683	cyto: 11.0, extr: 10.0, nucl: 10.0
686	plas: 32.0
690	extr: 15.0, cyto: 14.5, cyto_nucl: 8.0
691	plas: 30.0
694	extr: 20.0, nucl: 4.0, cyto_nucl: 4.0, mito: 3.0, pero: 3.0
696	extr: 30.0
697	nucl: 17.5, cyto_nucl: 13.5, extr: 7.0, cyto: 6.5
698	mito: 25.0, cyto: 5.0
699	cyto: 16.5, cyto_nucl: 14.5, nucl: 11.5
700	mito_pero: 8.7, mito: 7.5, E.R._mito: 7.5, pero: 7.0, cyto_mito: 7.0, extr: 6.0, cyto: 4.5, plas: 3.0
701	plas: 26.0, extr: 2.0, cyto: 2.0
703	cyto: 15.0, cyto_nucl: 13.2, cyto_plas: 9.5, extr: 9.0, nucl: 5.0
704	extr: 27.0, cyto: 4.5
705	cyto: 12.0, plas: 8.0, nucl: 8.0, pero: 2.0
706	nucl: 13.0, extr: 12.0, cyto_nucl: 8.8, cyto_pero: 2.7, cyto: 2.5, lyso: 2.0
708	cyto: 15.0, cyto_nucl: 14.0, nucl: 11.0, extr: 2.0
709	mito: 12.0, extr: 11.0, cyto: 6.0
711	nucl: 15.0, cyto_nucl: 14.5, cyto: 12.0, cysk: 3.0
712	extr: 29.0
713	extr: 26.0, cyto_nucl: 4.5, nucl: 3.5
715	mito: 27.0, cyto_mito: 15.7, mito_pero: 14.3, cyto: 3.0
717	nucl: 31.5, cyto_nucl: 16.5
719	extr: 17.0, nucl: 10.0, cyto_nucl: 8.5, cyto: 5.0
720	extr: 22.0, cyto: 6.0, nucl: 3.0
721	cyto: 23.0, cyto_nucl: 15.0, extr: 3.0, nucl: 3.0
722	extr: 17.0, mito: 11.0, cyto: 3.0
724	cyto: 12.0, extr: 10.0, cyto_nucl: 9.5, nucl: 5.0, mito: 4.0
725	cyto_nucl: 16.0, nucl: 12.5, cyto: 8.5, cysk: 8.0
726	mito: 27.5, cyto_mito: 15.5
727	nucl: 13.0, cyto_nucl: 13.0, cyto: 11.0, extr: 8.0
728	nucl: 30.5, cyto_nucl: 16.0
731	cyto: 20.0, mito: 7.0, nucl: 2.0
733	extr: 18.0, cyto: 11.0, cyto_nucl: 7.0
734	extr: 16.0, cyto: 12.0, cyto_nucl: 7.5
737	extr: 14.0, nucl: 11.0, cyto_nucl: 10.0, cyto: 7.0
739	cyto: 24.0, nucl: 4.0, mito: 4.0
740	extr: 17.0, cyto_nucl: 11.5, nucl: 8.0, cyto: 7.0
744	nucl: 12.0, mito: 12.0, cyto: 6.0
745	mito: 24.0, nucl: 4.0, cyto: 3.0
747	mito: 19.0, cyto: 8.5, cyto_nucl: 6.5, nucl: 3.5
748	plas: 28.0, mito: 4.0
751	extr: 19.0, cyto: 9.0, mito: 4.0
752	cyto: 18.5, cyto_nucl: 12.2, cyto_plas: 10.8, extr: 6.0, nucl: 4.5
753	extr: 20.0, cyto: 5.5, cyto_nucl: 4.5, mito: 4.0
755	cyto_nucl: 11.5, extr: 11.0, nucl: 10.5, cyto: 9.5
756	extr: 26.0, cyto: 5.0
758	extr: 14.0, cyto_nucl: 10.0, cyto: 9.5, nucl: 5.5
761	extr: 12.0, cyto_nucl: 10.2, nucl: 8.0, cyto: 8.0, cyto_pero: 5.8
762	mito: 16.0, cyto: 8.0, cyto_nucl: 6.5, extr: 3.0, nucl: 3.0
763	mito: 17.0, extr: 7.0, nucl: 6.0
764	extr: 20.0, nucl: 7.0, cyto: 3.0
765	cyto: 16.5, cyto_nucl: 13.5, nucl: 7.5, cysk: 5.0
766	extr: 16.0, cyto: 10.0, mito: 4.0
767	mito: 21.0, extr: 10.0
768	plas: 31.0
769	cyto: 17.0, cyto_nucl: 15.5, nucl: 10.0, extr: 3.0
770	extr: 29.0
772	cyto: 19.0, cyto_nucl: 15.0, nucl: 7.0, extr: 5.0
773	extr: 26.0, mito: 2.0, cyto_nucl: 2.0, nucl: 1.5
774	cyto_nucl: 12.0, nucl: 11.5, mito: 8.0, cyto: 7.5, extr: 4.0
775	extr: 26.0, cyto: 4.0
777	extr: 21.0, E.R.: 6.0, plas: 5.0
780	extr: 15.0, nucl: 10.0, cyto_nucl: 10.0, cyto: 6.0
782	nucl: 12.5, cyto_nucl: 11.5, cyto: 9.5, extr: 9.0
783	plas: 32.0
784	cyto_nucl: 9.2, mito: 9.0, nucl: 7.0, cyto: 7.0, extr: 6.0, cyto_pero: 5.8
785	extr: 15.0, nucl: 8.5, cyto_nucl: 8.5, cyto: 7.5
787	mito: 18.0, plas: 4.0, nucl: 3.5, cyto_nucl: 3.5, cyto: 2.5, E.R.: 2.0
788	cyto: 17.0, cyto_nucl: 13.5, nucl: 6.0, mito: 5.0
789	nucl: 13.5, cyto_nucl: 12.5, extr: 9.0, cyto: 8.5
790	plas: 32.0
793	cyto_nucl: 20.0, nucl: 19.5, cyto: 9.5
795	nucl: 12.5, cyto_nucl: 11.5, cyto: 7.5, extr: 5.0, mito: 5.0
796	mito: 11.0, cyto_nucl: 8.5, extr: 7.0, cyto: 6.0, nucl: 5.0
797	extr: 16.0, cyto: 13.0
798	mito: 15.0, nucl: 8.0, cyto_nucl: 8.0, extr: 4.0, cyto: 4.0
799	extr: 9.0, cyto: 8.5, cyto_nucl: 7.2, mito: 6.5, cyto_pero: 5.8, E.R._mito: 5.5, nucl: 4.5
802	cyto: 13.0, plas: 6.5, extr_plas: 5.5, pero: 4.0, extr: 3.5, nucl: 2.0
804	nucl: 22.5, cyto_nucl: 14.8, cyto: 6.0, cyto_pero: 3.8
806	nucl: 24.5, cyto_nucl: 17.5, cyto: 7.5
807	nucl: 9.0, cyto: 7.0, plas: 6.0, mito: 4.0, E.R.: 3.0
808	cyto: 26.0, extr: 3.0
809	mito: 23.0, nucl: 3.0, cyto: 3.0
810	nucl: 26.0, cyto_nucl: 16.5, cyto: 5.0
811	extr: 20.0, cyto_nucl: 7.0, cyto: 6.0, nucl: 4.0
812	nucl: 19.0, cyto: 10.0
814	nucl: 20.5, cyto_nucl: 15.0, cyto: 6.5, extr: 4.0
815	plas: 21.0, lyso: 5.0, extr: 3.0
816	mito: 26.0, cyto: 2.5, cyto_nucl: 2.5, pero: 2.0
818	nucl: 21.0, mito: 5.0, cyto: 3.0
819	plas: 30.0
821	extr: 12.0, cyto: 12.0, cyto_nucl: 10.5, nucl: 7.0
822	extr: 14.0, nucl: 7.5, cyto_nucl: 5.0, mito: 4.0, lyso: 3.0
823	cyto: 18.5, cyto_nucl: 11.0, pero: 5.0, plas: 3.0, nucl: 2.5
825	nucl: 16.5, cyto_nucl: 13.0, cyto: 8.5, mito: 4.0
827	nucl: 13.0, cyto_nucl: 12.0, cyto: 9.0, mito: 3.0, cysk: 3.0
828	mito: 28.5, mito_pero: 15.5
829	nucl: 31.0
830	cyto: 24.0, cyto_nucl: 14.5, mito: 4.0, E.R._mito: 3.5
831	nucl: 18.0, extr: 14.0
832	mito: 18.0, nucl: 7.0, cyto_nucl: 7.0, cyto: 5.0
834	plas: 31.0
835	extr: 20.0, nucl: 9.5, cyto_nucl: 6.0
836	cyto: 15.0, cyto_nucl: 10.0, extr: 8.0, mito: 5.0
837	mito: 18.0, extr: 5.0, cyto_nucl: 4.7, nucl: 4.0, cyto_pero: 3.7, cyto: 3.0
839	nucl: 18.0, cyto_nucl: 16.0, cyto: 8.0, golg: 3.0
841	cyto: 21.0, cyto_nucl: 13.5, cyto_plas: 13.0, mito: 3.0, nucl: 2.5
844	nucl: 16.5, cyto_nucl: 16.0, cyto: 8.5, extr: 6.0
845	nucl: 18.5, cyto_nucl: 12.0, mito: 9.0, cyto: 2.5
846	extr: 15.5, mito: 11.0, extr_plas: 8.5, cyto: 1.0, E.R.: 1.0
847	extr: 19.0, cyto: 5.5, cyto_nucl: 5.0, nucl: 3.5, cysk: 2.0
848	mito: 20.0, cyto: 5.0, cyto_nucl: 5.0, nucl: 3.0, extr: 1.0
851	extr: 17.0, cyto: 12.5, cyto_nucl: 8.3, cyto_plas: 7.2
852	mito: 21.0, cyto: 7.0, nucl: 4.0
853	cyto_nucl: 20.0, cyto: 15.5, nucl: 11.5
854	nucl: 12.0, cyto_nucl: 9.5, cyto: 5.0, plas: 4.0, pero: 4.0, mito: 3.0
855	nucl: 19.5, cyto_nucl: 13.5, mito: 5.5, E.R._mito: 5.0, cyto: 4.5
857	cysk: 12.0, cyto: 11.5, cyto_nucl: 10.0, nucl: 5.5
858	mito: 16.0, extr: 9.0, cyto_nucl: 3.7, cyto_pero: 3.2, cyto: 3.0
859	cyto: 19.0, extr: 4.0, mito: 4.0, cysk: 2.0
861	mito: 27.5, mito_pero: 14.5, extr: 2.0
862	cyto: 17.0, cyto_nucl: 10.5, cysk: 8.0, nucl: 2.0, mito: 2.0
863	cyto: 14.0, cysk: 11.0, cyto_nucl: 9.3, cyto_plas: 7.8, nucl: 3.5
865	nucl: 25.5, cyto_nucl: 18.5, cyto: 6.5
866	plas: 31.5, extr_plas: 16.5
867	nucl: 16.0, cyto_nucl: 13.0, extr: 9.0, cyto: 6.0
868	extr: 17.0, pero: 6.0, E.R.: 4.0, mito: 3.0
869	plas: 10.5, extr_plas: 9.5, pero: 7.0, extr: 5.5, cyto: 4.0, nucl: 3.0
873	nucl: 15.5, cyto_nucl: 14.0, cyto: 9.5, extr: 7.0
875	extr: 23.0, cyto: 6.5, cyto_nucl: 5.0
878	cyto: 27.5, cyto_nucl: 14.5
879	cyto_nucl: 14.5, cyto: 13.0, nucl: 10.0, extr: 7.0
880	cyto: 19.5, cyto_nucl: 17.5, nucl: 10.5
882	cyto: 15.5, extr: 11.0, cyto_nucl: 10.5, nucl: 2.5
883	extr: 16.0, nucl: 12.0, cyto_nucl: 8.5
884	cyto: 20.5, cyto_nucl: 11.5, mito: 9.0
886	cyto: 11.5, mito: 9.0, extr: 7.0, cyto_nucl: 7.0, pero: 3.0
887	nucl: 17.5, cyto_nucl: 13.0, cyto: 7.5, extr: 4.0
888	nucl: 25.0, cyto: 4.0
891	extr: 29.0
894	plas: 27.0, extr: 5.0
895	cyto: 22.5, cyto_nucl: 14.5, nucl: 3.5, extr: 3.0
897	extr: 9.0, cyto: 8.5, mito: 8.0, cyto_nucl: 6.5, nucl: 3.5
899	nucl: 19.0, cyto_nucl: 15.0, cyto: 9.0
901	cyto: 18.0, cyto_nucl: 13.5, nucl: 5.0, extr: 4.0, cysk: 4.0
903	cyto: 18.5, cyto_nucl: 14.0, nucl: 6.5, extr: 3.0
904	mito: 28.0, cyto: 3.0
906	mito: 11.0, extr: 9.0, cyto: 5.0, cyto_nucl: 4.5, pero: 4.0
907	cyto: 15.5, cyto_nucl: 10.0, mito: 9.0, extr: 4.0
908	nucl: 23.0, cyto: 4.0, plas: 2.0
910	extr: 22.0, cyto: 5.5, cyto_nucl: 5.0, nucl: 3.5
911	extr: 19.0, cyto: 7.5, cyto_nucl: 5.0, mito: 3.0
912	extr: 26.0, lyso: 2.0, nucl: 1.5, cyto_nucl: 1.5
913	nucl: 23.0, cyto_nucl: 18.0, cyto: 7.0
914	nucl: 19.0, cyto_nucl: 14.5, cyto: 8.0, extr: 3.0
915	mito: 8.5, cyto_mito: 8.0, pero: 7.0, cyto: 6.5, extr: 3.5, extr_plas: 3.5, nucl: 3.0
916	, nucl: 11.0, mito: 11.0, cyto_nucl: 10.7, cyto: 8.0, cyto_pero: 6.2
917	mito: 9.0, cyto_nucl: 8.3, cyto_pero: 6.5, extr: 6.0, cyto: 5.5, pero: 5.5, nucl: 5.0
920	extr: 12.0, cyto_nucl: 11.5, cyto: 10.5, nucl: 9.5
921	cyto: 17.5, cyto_nucl: 17.0, nucl: 13.5
923	cyto: 16.0, cyto_nucl: 15.0, nucl: 10.0, extr: 3.0
924	plas: 31.0
925	cyto: 16.0, cyto_nucl: 15.0, nucl: 10.0, mito: 2.5, pero: 2.0
926	cysk: 19.0, nucl: 5.5, cyto_nucl: 5.5, cyto: 4.5
927	nucl: 18.0, cyto_nucl: 18.0, cyto: 14.0
929	cyto: 14.5, cyto_nucl: 12.5, nucl: 9.5, extr: 8.0
932	extr: 30.0
933	nucl: 15.0, extr: 14.0
934	nucl: 16.0, cyto: 13.0
935	cyto: 23.0, cyto_nucl: 17.5, nucl: 6.0
937	plas: 14.0, extr: 14.0, E.R.: 4.0
938	extr: 27.0, cyto: 3.0
939	extr: 22.0, cyto: 8.0
940	mito: 28.0, nucl: 3.0
941	mito: 20.0, nucl: 6.5, cyto_nucl: 6.0, cyto: 4.5
942	nucl: 32.0
943	cyto: 18.0, cyto_nucl: 13.5, mito: 7.0, nucl: 5.0
944	cyto: 17.5, cyto_nucl: 9.5, extr: 9.0, E.R.: 3.0
945	plas: 8.0, cyto_nucl: 7.0, mito: 6.0, nucl: 5.5, cyto: 5.5, pero: 4.0
946	cyto: 16.5, cyto_nucl: 12.5, nucl: 7.5, extr: 4.0
947	cyto: 15.0, cyto_nucl: 11.0, extr: 7.0, nucl: 5.0, cysk: 3.0
948	mito: 17.0, nucl: 12.5, cyto_nucl: 7.0
949	cyto: 14.0, cyto_nucl: 11.3, extr: 9.0, cyto_pero: 8.2, mito: 4.0
950	extr: 19.0, pero: 5.0, plas: 3.0, cyto: 3.0
953	extr: 28.0, cyto: 3.5
955	mito: 13.0, cyto: 12.5, cyto_nucl: 9.0, extr: 4.0
956	mito_nucl: 15.7, mito: 15.0, nucl: 14.0, cyto_nucl: 8.7
957	cyto: 19.5, cyto_nucl: 11.0, extr: 6.0, mito: 5.0
958	cyto: 16.0, extr: 13.0
960	extr: 29.0
961	extr: 17.0, cyto: 11.5, cyto_nucl: 7.0
963	plas: 16.0, cyto: 10.0, extr: 2.0, E.R._mito: 2.0, mito: 1.5
964	mito: 13.5, cyto_mito: 13.0, cyto: 10.5, cyto_nucl: 10.5, cyto_pero: 7.2, nucl: 6.0
965	extr: 25.0, cyto: 5.0
966	plas: 30.0
971	cyto: 13.5, cyto_nucl: 13.0, extr: 8.0, nucl: 5.5, mito: 3.0
974	extr: 18.0, cyto_nucl: 5.5, cyto: 5.0, nucl: 4.0, mito: 4.0
975	cyto: 17.5, cyto_nucl: 14.0, nucl: 7.5, extr: 6.0
976	plas: 18.0, lyso: 12.0
977	cyto_nucl: 19.5, cyto: 16.5, nucl: 11.5
978	extr: 9.0, cyto: 9.0, nucl: 8.0, mito: 4.0
979	mito: 14.0, plas: 7.5, nucl: 5.0, extr_plas: 5.0, cyto: 2.0
980	cyto: 17.5, cyto_nucl: 13.5, mito: 9.0, nucl: 4.5
982	nucl: 18.0, cyto_nucl: 15.0, cyto: 10.0
983	mito: 18.0, cyto: 8.0, nucl: 4.0
984	mito: 30.0
986	cyto: 14.0, cyto_nucl: 11.0, extr: 7.0, nucl: 6.0, cysk: 4.0
987	extr: 17.0, cyto: 8.0, cyto_nucl: 7.0, nucl: 4.0
988	cyto_nucl: 16.5, cyto: 16.0, nucl: 11.0, extr: 4.0
990	mito: 15.0, plas: 9.0, extr_plas: 7.0, extr: 3.0, nucl: 2.0
993	nucl: 20.5, cyto_nucl: 15.0, cyto: 8.5
994	nucl: 20.0, cyto: 9.0
995	cyto: 14.5, cyto_nucl: 13.5, nucl: 7.5, extr: 4.0, mito: 3.0
996	extr: 24.0, mito: 4.0, cyto_nucl: 2.0, nucl: 1.5
997	extr: 29.0
1000	cyto: 11.0, plas: 6.5, extr_plas: 5.5, pero: 5.0, extr: 3.5, nucl: 3.0, mito: 1.5
1001	plas: 24.0, mito: 5.0
1006	nucl: 16.5, cyto_nucl: 13.2, cyto: 8.5, cyto_pero: 5.8, mito: 3.0
1008	nucl: 15.0, extr: 10.0, mito: 5.0
1009	cyto: 9.0, nucl: 6.0, extr: 5.0, pero: 4.5, plas: 4.0, mito_pero: 3.5
1010	cyto_nucl: 19.5, nucl: 13.5, cyto: 12.5, extr: 5.0
1011	nucl: 23.0, cyto_nucl: 15.5, cyto: 6.0
1012	cyto: 22.0, nucl: 5.0, extr: 4.0
1013	cyto: 15.5, cyto_nucl: 11.0, extr: 10.0, nucl: 5.5
1014	nucl: 22.5, cyto_nucl: 18.0, cyto: 8.5
1015	cyto: 24.0, nucl: 5.0
1016	cyto: 21.0, cyto_nucl: 17.0, nucl: 7.0
1017	cyto: 13.5, cyto_nucl: 12.8, nucl: 10.0, cyto_plas: 8.2, E.R.: 3.0, golg: 2.0
1018	mito: 15.0, extr: 9.0, cyto_nucl: 4.2, nucl: 3.5, cyto: 3.5
1019	cyto: 12.5, cyto_nucl: 9.5, mito: 8.0, nucl: 5.5, extr: 5.0
1021	cyto: 11.0, mito: 7.0, plas: 6.0, nucl: 3.0, extr: 2.0
1022	extr: 17.0, cyto: 8.5, cyto_nucl: 8.0, mito: 4.0
1025	cysk: 13.0, cyto: 8.0, mito: 4.0, nucl: 3.0, extr: 2.0
1026	extr: 23.0, cyto: 6.0
1027	mito: 13.0, extr: 8.0, plas: 5.0, cyto: 2.0, lyso: 2.0
1030	nucl: 16.0, mito: 15.0
1031	extr: 9.0, cyto_nucl: 8.8, nucl: 7.5, cyto_mito: 6.2, mito: 5.5, cyto: 5.0, pero: 2.0
1032	extr: 30.0
1033	cyto: 15.5, cyto_nucl: 12.0, nucl: 7.5, mito: 5.0
1034	mito: 25.0, cyto: 5.0
1035	plas: 28.0, mito: 4.0
1036	cyto: 16.5, cyto_mito: 10.0, plas: 4.0, pero: 3.0, mito: 2.5, nucl: 2.0
1037	cyto_nucl: 14.5, nucl: 13.0, cyto: 10.0, mito: 8.0
1038	nucl: 18.5, cyto_nucl: 17.5, cyto: 7.5, extr: 5.0
1039	mito: 19.0, extr: 9.5, extr_plas: 6.5
1040	cyto_nucl: 11.5, extr: 11.0, cyto: 9.0, nucl: 8.0
1042	mito: 17.5, cyto_mito: 10.7, nucl: 9.5, cyto_nucl: 6.7, cyto: 2.5
1043	cyto: 13.5, cyto_nucl: 12.5, mito: 6.5, nucl: 4.5, extr: 4.0, E.R._mito: 4.0
1047	extr: 15.0, cyto: 13.0, cyto_nucl: 9.5
1048	nucl: 21.0, cyto_nucl: 17.5, cyto: 8.0
1050	extr: 23.0, cyto: 3.0, mito: 3.0
1051	cyto: 13.5, cyto_nucl: 11.0, nucl: 7.5, pero: 4.5, E.R.: 3.0, mito_pero: 3.0
1053	extr: 28.0, cyto: 4.0
1054	cyto: 25.5, cyto_nucl: 14.0, extr: 3.0
1055	plas: 31.0
1056	extr: 18.0, cyto_nucl: 10.0, cyto: 8.0, nucl: 6.0
1057	cyto: 12.0, mito: 8.0, nucl: 4.0, pero: 4.0, extr: 2.0
1058	cyto: 24.0, cyto_nucl: 15.5, nucl: 5.0
1059	nucl: 23.0, mito: 7.0
1060	plas: 13.0, extr: 8.0, pero: 4.0, mito: 3.5, E.R._mito: 3.0, E.R.: 1.5
1061	extr: 24.0, nucl: 3.0, mito: 3.0
1062	cyto: 21.0, mito: 5.0, extr: 4.0
1064	cyto: 11.0, plas: 6.0, nucl: 6.0, mito: 5.0, E.R.: 2.0
1067	extr: 31.0
1068	cyto: 16.0, cyto_nucl: 16.0, nucl: 12.0
1069	plas: 32.0
1070	nucl: 31.0, cyto_nucl: 17.0
1071	nucl: 17.0, cyto_nucl: 13.0, extr: 8.0, cyto: 7.0
1072	cyto_nucl: 16.5, cyto: 16.0, nucl: 9.0, extr: 6.0
1073	nucl: 21.5, cyto_nucl: 14.5, cyto: 6.5
1074	extr: 26.0, nucl: 4.0
1076	nucl: 23.5, cyto_nucl: 14.5, cyto: 4.5
1077	nucl: 19.5, cyto_nucl: 12.5, extr: 8.0, cyto: 4.5
1078	mito: 12.0, nucl: 6.0, E.R.: 4.0, plas: 3.0, pero: 2.0, lyso: 2.0
1079	extr: 27.0, nucl: 3.0
1080	extr: 20.0, plas: 5.0, pero: 4.0
1081	cyto: 13.0, cyto_nucl: 12.5, nucl: 10.0, cysk: 5.0
1082	cyto: 19.5, cyto_nucl: 10.5, extr: 8.0
1083	mito: 18.0, extr: 6.0, cyto: 4.5, cyto_nucl: 4.0
1084	extr: 15.0, nucl: 11.0, cyto_nucl: 10.0, cyto: 5.0
1087	plas: 25.0, extr_plas: 14.0, E.R.: 4.0
1088	cyto: 13.0, cyto_nucl: 13.0, nucl: 11.0, extr: 7.0
1089	nucl: 18.0, cyto_nucl: 15.5, cyto: 9.0, extr: 3.0
1090	cyto: 19.0, extr: 7.0, nucl: 3.0
1092	nucl: 24.0, cyto: 6.0
1093	nucl: 12.5, cyto_nucl: 12.0, extr: 10.0, cyto: 8.5
1094	plas: 32.0
1096	cyto_nucl: 8.5, extr: 8.0, cysk: 8.0, cyto: 7.5, nucl: 6.5
1097	cyto: 15.5, cyto_nucl: 13.5, nucl: 8.5, cysk: 7.0
1099	extr: 21.0, cyto: 8.0
1100	cyto: 9.5, cyto_nucl: 9.5, extr: 9.0, nucl: 8.5, cysk: 3.0
1102	nucl: 11.0, cyto_nucl: 9.7, cyto_pero: 6.7, cyto: 6.0, extr: 5.0, pero: 5.0, mito: 4.0
1103	mito: 20.5, mito_pero: 11.5, extr: 5.0, cyto_nucl: 3.5, cyto: 3.0
1104	cyto: 16.0, cyto_nucl: 16.0, nucl: 14.0
1106	extr: 20.0, cyto: 9.0, cyto_nucl: 6.5
1107	cyto_nucl: 13.5, cyto: 11.0, nucl: 8.0, extr: 7.0, mito: 4.0
1108	nucl: 19.5, cyto_nucl: 14.0, extr: 6.0, cyto: 3.5
1110	cyto: 27.5, cyto_nucl: 14.5
1111	mito: 23.0, nucl: 3.0, pero: 2.5, cyto_pero: 2.0
1112	extr: 9.0, cyto_nucl: 9.0, cyto: 8.0, cysk: 8.0, nucl: 6.0
1113	extr: 22.0, nucl: 5.0, cyto: 2.0
1114	extr: 19.0, cyto_nucl: 7.3, cyto: 7.0, nucl: 4.5, cyto_pero: 4.5
1115	cyto: 13.5, cyto_nucl: 11.0, nucl: 7.5, extr: 5.0, mito: 3.0
1116	cyto: 13.5, cyto_nucl: 13.5, nucl: 10.5, extr: 5.0
1117	nucl: 14.0, cyto_nucl: 13.5, cyto: 9.0, extr: 8.0
1118	plas: 28.0, nucl: 2.0
1119	extr: 14.0, pero: 6.0, E.R.: 5.0, plas: 3.0, lyso: 3.0
1121	nucl: 13.0, cyto_nucl: 9.8, extr: 8.0, cyto_mito: 4.7, cyto: 4.5, mito: 3.5
1123	extr: 15.0, cyto: 9.5, cyto_nucl: 6.0, mito: 5.0
1125	extr: 12.0, pero: 7.0, cyto: 3.0, mito: 3.0, E.R.: 3.0, plas: 2.0
1126	nucl: 14.5, cyto_nucl: 12.5, extr: 9.0, cyto: 5.5
1128	cyto_nucl: 16.5, nucl: 16.0, cyto: 15.0
1129	cyto: 15.5, cyto_nucl: 11.5, extr: 8.0, nucl: 4.5
1130	cyto: 23.0, mito: 5.0, nucl: 3.0
1131	cyto_nucl: 21.5, cyto: 18.5, cyto_plas: 12.7, nucl: 10.0
1135	cyto: 19.5, cyto_nucl: 13.0, nucl: 5.5, extr: 5.0
1136	cyto: 10.0, nucl: 8.0, plas: 6.5, mito: 4.0, extr_plas: 4.0
1137	extr: 17.0, cyto: 10.0, cyto_nucl: 9.5, nucl: 5.0
1138	plas: 28.0, mito: 3.5
1142	extr: 24.0, cyto_nucl: 5.0, cyto: 4.5
1143	cysk: 25.0, cyto: 5.0
1144	mito: 13.0, cyto: 7.5, extr: 6.0, nucl: 5.0, cyto_pero: 4.5
1149	mito: 9.0, plas: 7.5, nucl: 4.5, cyto_nucl: 4.5, extr_plas: 4.5, cyto: 3.5, E.R.: 3.0
1150	cyto: 27.0, nucl: 2.0
1151	cyto: 18.0, cyto_nucl: 13.5, mito: 7.0, nucl: 5.0
1152	nucl: 22.0, extr: 5.0, cyto: 3.0
1153	cyto_nucl: 9.8, extr: 9.0, nucl: 9.0, cyto: 8.5, cyto_pero: 5.2, mito: 5.0
1154	nucl: 30.5, cyto_nucl: 17.5
1155	nucl: 32.0
1156	cyto: 14.5, cyto_nucl: 11.5, nucl: 7.5, mito: 7.0
1161	cyto: 17.0, extr: 10.0, nucl: 3.0
1162	nucl: 23.5, cyto_nucl: 15.5, cyto: 6.5
1163	cyto: 15.0, mito: 9.0, E.R._mito: 6.0, extr: 3.0, nucl: 2.0
1165	cyto: 22.0, cyto_nucl: 14.0, mito: 6.0
1166	mito: 21.0, cyto: 4.5, cyto_nucl: 4.0, extr: 3.0
1167	cyto: 10.0, pero: 9.0, nucl: 6.0, plas: 2.0, E.R.: 2.0
1169	extr: 15.0, cyto: 12.5, cyto_nucl: 8.0, nucl: 2.5
1170	cyto_nucl: 10.0, cyto: 9.5, mito: 9.0, nucl: 7.5, extr: 4.0
1171	cyto: 15.5, cyto_nucl: 14.0, nucl: 9.5, cysk: 4.0
1172	cyto: 20.5, cyto_nucl: 13.5, nucl: 5.5, extr: 5.0
1173	cyto: 18.5, cyto_nucl: 14.0, nucl: 8.5, plas: 1.0
1174	nucl: 22.5, cyto_nucl: 15.0, cyto: 6.5
1175	extr: 17.0, cyto: 8.5, cyto_nucl: 8.0, nucl: 4.5
1176	extr: 32.0
1177	extr: 16.0, cyto: 10.0, cyto_nucl: 8.5, nucl: 5.0
1178	extr: 26.0, nucl: 6.0
1180	cyto: 19.0, mito: 6.0, extr: 4.0
1181	mito: 9.5, lyso: 9.0, E.R._mito: 7.0, extr: 6.0, plas: 5.0
1182	extr: 17.0, cyto_nucl: 9.2, cyto: 7.0, cyto_pero: 5.5, nucl: 5.0
1184	extr: 17.0, nucl: 6.0, cyto_nucl: 5.0, mito: 4.0, cyto: 2.0
1185	cyto: 20.0, cyto_nucl: 13.5, nucl: 5.0, mito: 4.0
1187	plas: 24.0, extr: 5.0
1188	cyto: 13.5, cyto_nucl: 12.0, mito: 10.5, E.R._mito: 6.0
1189	cyto: 14.5, cyto_nucl: 12.5, nucl: 7.5, cysk: 4.0, extr: 3.0
1192	extr: 30.0
1195	cyto: 13.0, cyto_nucl: 12.0, nucl: 9.0, cysk: 6.0
1196	cyto_nucl: 10.0, nucl: 8.5, mito: 8.0, extr: 7.0, cyto: 6.5
1197	nucl: 19.5, cyto_nucl: 14.0, cyto: 7.5, extr: 3.0
1198	mito: 26.0, cyto_nucl: 4.0, nucl: 2.5
1200	cyto_nucl: 16.0, cyto: 14.0, nucl: 8.0, extr: 6.0
1201	cyto: 13.5, extr: 12.0, cyto_nucl: 11.5, nucl: 6.5
1202	plas: 23.0, extr: 5.0, golg: 3.0
1205	cyto: 17.0, extr: 8.0, nucl: 5.0
1206	nucl: 18.0, cyto_nucl: 16.5, cyto: 9.0, extr: 4.0
1209	extr: 17.0, nucl: 9.0, cyto_nucl: 8.5, cyto: 4.0
1210	extr: 18.0, nucl: 13.0
1211	nucl: 19.0, cyto_nucl: 14.0, cyto: 7.0, extr: 6.0
1212	plas: 32.0
1214	nucl: 13.5, cyto_nucl: 13.5, cyto: 12.5, mito: 2.0
1215	mito: 13.0, nucl: 9.0, E.R.: 4.0, plas: 3.0
1216	extr: 14.0, plas: 7.0, nucl: 4.0, cyto: 2.0, pero: 2.0
1219	extr: 31.0
1222	mito: 15.0, cyto: 11.5, cyto_nucl: 7.5, extr: 3.0
1223	extr: 26.0, cyto: 5.5, cyto_nucl: 3.5
1224	cyto: 17.0, nucl: 9.0, extr: 2.0, mito: 2.0
1226	cyto: 12.0, cyto_nucl: 12.0, nucl: 8.0, cysk: 7.0, extr: 3.0
1227	cyto: 19.5, cyto_nucl: 12.5, cysk: 9.0
1228	cyto: 20.0, cyto_nucl: 15.5, nucl: 7.0, mito: 4.0
1229	cyto: 19.5, cyto_nucl: 14.0, nucl: 5.5, mito: 4.0
1230	nucl: 21.0, extr: 8.0
1231	cyto: 18.5, cyto_nucl: 14.0, nucl: 6.5, pero: 4.0
1232	extr: 17.0, mito: 11.0, lyso: 2.0
1233	cyto: 16.0, cyto_nucl: 13.0, nucl: 6.0, mito: 4.0, extr: 3.0
1234	extr: 22.0, cyto: 9.0, cyto_nucl: 6.0
1236	cyto: 20.0, nucl: 7.0, extr: 4.0
1237	cyto: 14.0, cyto_nucl: 12.5, nucl: 7.0, extr: 5.0, mito: 4.0
1240	extr: 20.0, mito: 8.0, lyso: 2.0
1241	extr: 12.0, nucl: 12.0, cyto_nucl: 11.5, cyto: 7.0
1242	extr: 12.0, cyto: 11.5, cyto_nucl: 10.0, nucl: 5.5
1243	cyto: 18.0, cyto_nucl: 11.0, mito: 9.0, nucl: 2.0
1244	nucl: 16.5, cyto_nucl: 13.5, cyto: 9.5, cysk: 4.0
1245	extr: 20.0, cyto_nucl: 5.0, nucl: 4.0, cyto: 4.0, mito: 3.0
1246	cyto: 16.5, cyto_nucl: 15.7, nucl: 11.5, cyto_plas: 10.0
1247	cysk: 17.0, cyto: 6.5, cyto_nucl: 5.5, extr: 5.0
1249	cyto: 15.0, mito: 9.0, extr: 7.0
1250	extr: 18.0, cyto_nucl: 9.0, nucl: 7.0, cyto: 7.0
1253	extr: 27.0, cyto: 2.5, mito: 2.0
1254	extr: 14.0, cyto_nucl: 10.3, cyto: 9.0, nucl: 6.5, cyto_pero: 6.2
1255	extr: 32.0
1256	plas: 7.0, cyto: 7.0, mito: 7.0, nucl: 5.0, pero: 4.0
1257	extr: 13.0, mito: 7.0, cyto_nucl: 5.3, nucl: 5.0, cyto: 3.5, cyto_pero: 3.2
1258	mito: 22.0, nucl: 4.5, cyto_nucl: 4.5, pero: 3.0
1261	nucl: 17.0, cyto_nucl: 15.0, cyto: 9.0, extr: 2.0
1262	plas: 29.0
1264	extr: 11.0, cysk: 9.0, nucl: 8.0, cyto: 3.0
1266	extr: 23.0, cyto_mito: 4.0, cyto: 3.0, mito: 3.0
1269	extr: 19.0, cyto: 11.5, cyto_nucl: 8.0
1271	extr: 24.0, cyto: 3.5, cyto_nucl: 3.5, nucl: 2.5
1273	nucl: 17.0, cyto: 9.0, extr: 5.0
1274	extr: 10.0, mito: 9.0, nucl: 5.0, cyto_pero: 5.0, cyto: 4.5
1275	mito: 25.0, cyto: 4.5, cyto_nucl: 3.0
1276	mito: 28.0, nucl: 3.0
1277	nucl: 27.5, cyto_nucl: 16.5
1278	cyto: 21.0, mito: 10.0
1279	cyto: 19.0, cyto_nucl: 15.0, nucl: 5.0, mito: 3.0, extr: 2.0
1280	nucl: 30.5, cyto_nucl: 16.0
1282	cyto: 23.0, cyto_nucl: 16.5, nucl: 4.0, mito: 3.0
1283	mito: 18.0, extr: 8.0, nucl: 2.5, cyto_nucl: 2.5, cyto: 1.5
1284	nucl: 23.0, cyto: 8.0
1285	extr: 21.0, cyto: 4.0, mito: 4.0
1286	extr: 23.0, nucl: 4.5, cyto_nucl: 3.5, golg: 2.0
1287	cyto_nucl: 17.0, nucl: 15.0, cyto: 13.0
1288	mito: 18.0, cyto_nucl: 9.0, cyto: 7.5, nucl: 5.5
1290	nucl: 25.0, cyto: 3.0, mito: 3.0
1291	plas: 28.0, nucl: 1.0
1293	extr: 30.0
1294	plas: 18.0, lyso: 8.0, mito: 5.0
1295	plas: 31.0
1296	extr: 16.0, E.R.: 11.5, E.R._mito: 6.5, plas: 2.0
1297	nucl: 24.0, cyto_nucl: 17.0, cyto: 6.0
1298	cyto_nucl: 15.5, cyto: 14.5, nucl: 10.0, cyto_plas: 10.0, mito: 4.0
1299	cyto: 18.0, cyto_nucl: 14.3, cyto_plas: 10.2, nucl: 5.5, extr: 5.0
1300	cyto_nucl: 14.7, nucl: 14.0, cyto: 11.0, cyto_pero: 7.8, extr: 4.0
1301	extr: 10.0, cyto_nucl: 8.0, nucl: 7.5, cyto: 7.5, mito: 6.0
1304	nucl: 20.0, cyto_nucl: 16.0, cyto: 10.0
1306	nucl: 24.0, cyto_nucl: 15.5, cyto: 5.0
1308	nucl: 13.0, cyto: 10.0, mito: 7.0
1309	cyto: 13.0, cyto_nucl: 11.5, extr: 10.0, nucl: 8.0
1310	extr: 12.0, nucl: 11.5, cyto_nucl: 11.5, cyto: 8.5
1311	extr: 30.0
1312	cyto: 14.0, cyto_nucl: 14.0, nucl: 12.0, extr: 5.0
1313	cyto: 12.0, cyto_nucl: 11.0, cysk: 9.0, nucl: 8.0
1314	extr: 32.0
1315	cyto: 14.0, mito: 5.0, pero: 4.0, nucl: 3.0, E.R.: 3.0
1316	cyto: 16.5, cyto_nucl: 14.0, nucl: 8.5, extr: 4.0
1317	cyto: 13.5, cyto_nucl: 13.0, extr: 12.0, nucl: 5.5
1318	extr: 13.5, extr_plas: 10.5, plas: 6.5, cyto: 4.0, mito: 4.0
1320	extr_plas: 10.5, extr: 9.5, plas: 8.5, pero: 6.0, cyto: 3.0, nucl: 2.0
1322	extr: 27.0, plas: 5.0
1323	extr: 29.0, cyto: 1.5
1325	mito: 29.5, cyto_mito: 17.0
1326	cyto: 20.5, cyto_nucl: 13.5, mito: 6.0, nucl: 5.5
1327	cysk: 13.0, cyto_nucl: 9.5, cyto: 8.0, nucl: 7.0
1328	cyto: 17.0, cyto_nucl: 15.5, nucl: 8.0, extr: 5.0
1330	cyto: 20.0, mito: 5.0, extr: 4.0
1332	cyto_nucl: 10.2, nucl: 8.0, cyto: 8.0, cyto_pero: 7.8, extr: 6.0, mito: 5.0, pero: 5.0
1334	cyto: 15.5, cyto_nucl: 14.5, nucl: 8.5, extr: 5.0
1337	cyto: 18.0, cyto_nucl: 12.0, mito: 9.0
1338	mito: 17.0, extr: 7.0, cyto: 5.0
1339	cyto: 19.0, extr: 8.0, nucl: 2.0
1340	cyto: 24.0, extr: 4.0, mito: 3.0
1342	extr: 17.0, cyto: 7.5, cyto_nucl: 7.5, nucl: 4.5
1343	nucl: 32.0
1344	cyto: 17.5, cyto_nucl: 17.0, nucl: 11.5
1346	plas: 32.0
1347	extr: 23.0, nucl: 5.5, cyto_nucl: 4.5
1349	extr: 17.0, cyto: 8.0, cyto_nucl: 7.5, nucl: 5.0
1351	nucl: 29.5, cyto_nucl: 18.5
1352	nucl: 20.5, cyto_nucl: 15.0, cyto: 8.5
1353	cyto: 25.0, cyto_nucl: 16.5, nucl: 4.0
1354	plas: 28.0, nucl: 2.0
1355	nucl: 18.0, mito: 6.0, extr: 4.0, cyto: 3.0
1356	mito: 28.0, cyto: 3.0
1357	plas: 18.5, extr_plas: 11.5, mito: 4.0, extr: 3.5, E.R.: 3.0
1359	nucl: 13.0, cyto_nucl: 12.0, cyto: 7.0, mito: 6.0, extr: 5.0
1360	cyto_nucl: 18.5, cyto: 13.5, nucl: 12.5, extr: 5.0
1361	cyto: 19.5, cyto_nucl: 14.8, cyto_pero: 13.0, pero: 4.5, nucl: 4.0
1363	cyto: 20.0, cyto_nucl: 14.0, pero: 5.0, nucl: 4.0
1367	cyto: 14.0, cyto_nucl: 12.0, nucl: 6.0, extr: 5.0, mito: 4.0
1369	cyto: 12.0, extr: 9.0, cyto_nucl: 8.5, mito: 6.0, nucl: 3.0
1370	mito: 16.0, cyto_nucl: 7.0, nucl: 6.0, cyto: 6.0, extr: 2.0
1371	cyto: 9.5, mito: 9.0, extr: 8.0, cyto_nucl: 7.0, nucl: 3.5
1372	cyto: 12.0, cyto_nucl: 12.0, nucl: 8.0, mito: 8.0
1373	nucl: 25.0, cyto: 5.0
1374	cyto: 20.0, mito: 4.5, E.R._mito: 4.5, plas: 3.0
1375	cyto: 15.5, cyto_nucl: 12.5, cysk: 8.0, nucl: 6.5
1376	plas: 26.0, E.R.: 4.0
1378	extr: 16.0, cyto: 7.5, cyto_nucl: 6.5, nucl: 4.5, golg: 2.0
1379	mito: 12.0, nucl: 9.5, cyto_nucl: 9.0, cyto: 7.5
1381	cyto_nucl: 12.8, cyto: 12.0, nucl: 8.5, extr: 8.0, cyto_pero: 7.2
1382	cyto: 22.0, extr: 5.0, nucl: 5.0
1383	nucl: 23.0, cyto: 8.0
1384	mito: 25.0, extr: 2.0, cyto: 2.0
1385	extr: 18.0, mito: 9.5, mito_pero: 5.5, cyto: 2.0
1386	cyto_nucl: 13.5, extr: 12.0, nucl: 10.0, cyto: 9.0
1387	nucl: 18.0, cyto_nucl: 14.0, cyto: 8.0, extr: 5.0
1388	cyto: 15.5, cyto_nucl: 12.5, nucl: 8.5, plas: 3.5, extr_plas: 2.5
1389	extr: 15.0, cyto: 11.5, cyto_nucl: 8.2, cyto_plas: 7.5
1390	plas: 25.0, mito: 3.0, cyto: 2.0
1391	extr: 7.5, E.R._mito: 6.0, mito_pero: 6.0, extr_plas: 5.5, cyto: 5.0, E.R.: 4.5, pero: 4.5, mito: 4.0, plas: 2.5
1392	mito: 29.0
1396	cyto: 14.0, plas: 6.0, extr_plas: 4.5, nucl: 4.0, pero: 3.5, E.R.: 3.0
1398	extr: 31.0
1400	extr: 17.0, cyto: 11.0, cyto_nucl: 7.5, nucl: 2.0
1401	nucl: 16.0, cyto_nucl: 12.5, cyto: 7.0, extr: 5.0
1405	cyto_nucl: 13.0, nucl: 12.5, cyto: 10.5, extr: 6.0
1406	nucl: 16.5, cyto_nucl: 13.0, cyto: 8.5, extr: 5.0
1407	pero: 11.0, plas: 9.0, extr_plas: 7.5, extr: 4.0, mito: 3.0, nucl: 2.0
1408	cyto: 18.0, cyto_nucl: 12.5, nucl: 5.0, extr: 4.0, mito: 2.0
1409	plas: 22.0, extr: 3.0, pero: 2.0, golg: 2.0
1411	extr: 29.0
1415	mito: 22.0, cyto: 6.5, cyto_nucl: 4.5
1416	nucl: 14.0, cyto: 8.0, mito: 7.0
1419	mito: 15.0, nucl: 13.0, pero: 2.0
1420	cyto: 11.5, cyto_nucl: 11.0, nucl: 5.5, extr: 5.0, cysk: 4.0, mito: 3.0
1423	plas: 24.0, mito: 2.5, cyto: 2.0, lyso: 2.0
1424	extr: 26.0, cyto_nucl: 3.5, cyto: 2.5
1425	extr_plas: 10.5, plas: 9.0, extr: 8.0, mito: 7.0, pero: 4.0
1426	nucl: 15.0, extr: 10.0, cyto: 5.0
1427	mito: 15.0, nucl: 9.0, cyto: 3.0, E.R.: 3.0
1429	nucl: 16.5, cyto_nucl: 14.5, cyto: 9.5, extr: 4.0
1430	cyto: 15.5, cyto_nucl: 10.5, extr: 8.0, nucl: 4.5
1431	cyto: 17.0, mito: 12.0, cyto_nucl: 11.5
1432	extr: 19.0, cyto: 5.0, mito: 5.0
1433	mito: 13.0, cyto: 8.5, cyto_nucl: 6.5, extr: 6.0, nucl: 3.5
1434	nucl: 25.0, mito: 5.0
1435	nucl: 26.0, mito: 5.0
1436	mito: 26.0, nucl: 4.5, cyto_nucl: 3.0
1437	mito: 17.0, cyto: 10.5, cyto_nucl: 6.5, extr: 3.0
1439	nucl: 14.5, cyto_nucl: 11.0, extr: 8.0, cyto: 6.5
1440	mito: 27.0, cyto: 3.0
1442	extr: 19.0, plas: 6.0, mito: 3.0, lyso: 3.0
1444	nucl: 21.5, cyto_nucl: 15.5, cyto: 6.5
1447	nucl: 18.5, cyto_nucl: 17.0, cyto: 10.5
1449	mito: 16.0, extr: 6.0, cyto: 6.0, nucl: 3.0
1450	extr: 27.0, mito: 3.0
1451	plas: 31.0
1453	cyto: 16.5, cyto_nucl: 14.5, extr: 8.0, nucl: 5.5
1454	cyto: 15.0, mito: 12.0, extr: 3.0
1455	cyto: 12.0, plas: 7.0, nucl: 4.0, mito: 3.0, E.R.: 3.0
1460	nucl: 27.5, cyto_nucl: 15.5
1461	extr: 17.0, cysk: 6.0, cyto_nucl: 5.0, nucl: 4.5, cyto: 4.5
1462	plas: 29.0
1463	nucl: 16.5, cyto_nucl: 14.5, cyto: 7.5, extr: 7.0
1464	nucl: 13.5, mito: 10.0, cyto_nucl: 9.5, cyto: 4.5
1467	nucl: 12.5, mito: 11.0, cyto_nucl: 8.0, extr: 4.0, cyto: 2.5
1469	mito: 14.0, cyto_nucl: 10.5, nucl: 9.5, cyto: 8.5
1471	mito: 12.5, extr: 10.0, E.R._mito: 8.0, cyto: 5.0, E.R.: 2.5
1472	mito: 15.0, nucl: 11.0, cyto_nucl: 8.5, cyto: 4.0
1474	cyto: 15.0, cyto_nucl: 12.5, nucl: 8.0, extr: 7.0
1475	cyto_nucl: 17.0, nucl: 14.5, cyto: 10.5, extr: 5.0
1477	nucl: 19.5, cyto_nucl: 14.5, cyto: 8.5
1478	cyto_nucl: 12.5, cyto: 11.0, nucl: 10.0, extr: 6.0, mito: 4.0
1479	cyto: 14.0, cyto_nucl: 14.0, nucl: 8.0, mito: 8.0
1480	extr: 12.0, cyto: 10.0, mito: 4.0, nucl: 3.0
1482	mito: 10.5, lyso: 9.0, E.R._mito: 9.0, extr: 6.0, E.R.: 4.5
1485	plas: 32.0
1486	cysk: 11.0, cyto_nucl: 6.0, nucl: 5.5, cyto: 5.5, extr: 5.0, mito: 5.0
1487	cysk: 11.0, cyto_nucl: 9.5, cyto: 9.0, cyto_plas: 7.2, nucl: 4.5, extr: 3.0
1488	cyto: 13.0, extr: 11.0, nucl: 3.0, lyso: 2.0
1490	cyto: 19.0, nucl: 11.0
1491	plas: 30.0
1492	nucl: 19.5, cyto_nucl: 16.0, cyto: 7.5, mito: 2.0
1493	cysk: 18.0, cyto: 9.0, cyto_nucl: 6.5, extr: 3.0
1495	cyto: 12.5, cyto_nucl: 11.0, nucl: 8.5, mito: 6.0, extr: 3.0
1496	cyto: 15.0, cyto_nucl: 9.3, cyto_mito: 9.3, plas: 5.5, pero: 4.0, extr_plas: 3.5, nucl: 2.5
1497	cyto: 16.0, extr: 7.0, nucl: 4.0, mito: 4.0
1498	extr: 26.0, E.R.: 3.0
1499	nucl: 16.5, cyto_nucl: 15.0, cyto: 8.5, extr: 6.0
1500	cyto: 15.5, cyto_nucl: 11.5, mito: 7.0, nucl: 4.5, extr: 4.0
1501	cyto: 17.5, cyto_nucl: 12.5, cysk: 5.0, nucl: 4.5, lyso: 2.0
1503	cyto_nucl: 13.0, cyto: 12.5, nucl: 10.5, extr: 5.0
1504	mito: 22.0, cyto_nucl: 6.0, nucl: 4.5, cyto: 4.5
1505	nucl: 26.5, cyto_nucl: 14.0, extr: 3.0
1509	extr: 17.0, pero: 5.0, plas: 4.0, mito: 2.0, nucl: 1.0
1511	cyto: 17.0, cyto_nucl: 12.0, mito: 10.0, nucl: 3.0
1512	extr: 19.0, nucl: 6.0, cyto_nucl: 6.0, cyto: 4.0
1513	cyto: 10.0, plas: 7.5, pero: 5.0, extr_plas: 4.5, mito: 4.0, nucl: 3.0
1514	extr: 22.0, mito: 6.0, nucl: 2.5, cyto_nucl: 2.5
1515	mito: 17.0, extr: 7.0, cyto: 6.5, cyto_nucl: 4.0
1516	cyto_nucl: 16.5, nucl: 13.0, cyto: 12.0, mito: 4.0
1517	cyto: 16.0, extr: 6.0, plas: 4.0, mito: 2.5, mito_pero: 2.5, pero: 1.5
1518	cyto: 22.5, cyto_nucl: 12.5, extr: 4.0, pero: 4.0
1519	nucl: 25.5, cyto_nucl: 15.0, cyto: 3.5
1523	mito: 11.5, mito_nucl: 10.0, extr: 8.0, nucl: 7.5, cyto: 4.0
1524	cyto: 14.5, cyto_nucl: 11.0, nucl: 6.5, pero: 5.0, E.R.: 3.0
1525	mito: 21.0, cyto_nucl: 7.0, cyto: 5.5, nucl: 3.5
1526	cyto: 18.5, cyto_nucl: 17.5, nucl: 11.5
1528	extr: 25.0, cyto: 4.5, cyto_nucl: 4.0
1529	cyto: 11.0, extr: 8.0, nucl: 7.0, mito: 6.0
1532	extr: 32.0
1534	nucl: 17.5, cyto_nucl: 15.0, cyto: 7.5, extr: 7.0
1535	cyto: 19.0, cyto_nucl: 12.5, extr: 9.0
1536	nucl: 15.0, extr: 11.0, cyto_nucl: 10.5, cyto: 4.0
1537	plas: 14.0, mito: 7.0, extr: 4.0, nucl: 4.0
1538	nucl: 21.0, cyto_nucl: 14.5, cyto: 6.0, extr: 4.0
1539	mito: 23.0, cyto_nucl: 4.0, nucl: 3.5, cyto: 3.5
1540	mito: 26.0, nucl: 2.0, cyto: 2.0
1541	cysk: 14.0, cyto: 13.0, cyto_nucl: 8.3, cyto_plas: 7.3
1542	cyto: 19.0, cyto_nucl: 16.8, cyto_pero: 11.2, nucl: 9.5
1543	cyto: 19.0, cyto_nucl: 12.0, mito: 6.0, pero: 4.0
1544	cyto: 11.0, extr: 9.0, nucl: 8.0, golg: 2.0
1545	mito: 26.0, nucl: 2.0, extr: 1.0
1546	cyto: 13.5, cyto_nucl: 10.5, nucl: 6.5, extr: 5.0, mito: 5.0
1547	mito: 22.0, nucl: 4.5, cyto_nucl: 4.0, cyto: 2.5
1548	mito: 17.0, cyto: 11.0, extr: 2.0
1552	extr: 16.0, plas: 14.0
1553	mito: 19.0, cyto: 7.0, nucl: 4.0
1554	cyto_nucl: 14.0, cyto: 12.0, extr: 9.0, nucl: 8.0
1555	cyto: 20.0, cyto_nucl: 12.5, mito: 7.0, nucl: 3.0
1556	cyto: 16.5, cyto_nucl: 13.5, nucl: 7.5, mito: 7.0
1557	nucl: 32.0
1559	cyto: 11.5, cyto_nucl: 11.5, nucl: 10.5, extr: 5.0, cysk: 3.0
1560	plas: 28.0, E.R.: 2.0
1561	extr: 23.0, cyto: 6.0, cyto_nucl: 5.5
1563	cyto_nucl: 15.8, cyto: 15.0, cyto_plas: 9.0, mito: 8.0, nucl: 7.5
1564	extr: 19.0, cyto: 8.5, cyto_nucl: 6.5, nucl: 3.5
1565	nucl: 16.5, cyto_nucl: 14.5, cyto: 9.5, extr: 6.0
1566	plas: 18.5, extr_plas: 13.0, extr: 6.5, cyto: 2.0, mito: 2.0
1567	cyto: 23.5, cyto_nucl: 18.7, cyto_plas: 13.8, nucl: 6.5
1568	mito: 17.0, nucl: 9.5, cyto_nucl: 7.5, extr: 3.0
1569	cyto: 18.0, mito: 13.5, E.R._mito: 7.5
1570	nucl: 14.0, cyto: 13.0, mito: 4.0
1571	extr: 23.0, nucl: 3.0, cyto: 3.0
1572	cyto: 15.5, cyto_nucl: 14.7, cyto_plas: 9.8, nucl: 6.5, extr: 6.0
1573	cyto: 18.0, extr: 9.0, nucl: 3.0
1574	extr: 18.0, cyto_nucl: 8.5, cyto: 7.0, nucl: 6.0
1576	cyto: 19.5, cyto_nucl: 18.0, nucl: 7.5, extr: 3.0
1578	nucl: 29.0
1580	cyto_nucl: 17.0, nucl: 15.0, cyto: 11.0, extr: 3.0
1582	mito: 22.0, cyto: 8.0, cyto_nucl: 5.5
1583	cyto: 21.0, cyto_nucl: 16.0, nucl: 7.0
1584	cyto_nucl: 11.3, cyto: 9.5, nucl: 9.0, extr: 7.0, cyto_pero: 6.8, mito: 4.0
1587	nucl: 15.5, cyto_nucl: 14.0, cyto: 9.5, extr: 7.0
1588	extr: 23.0, cyto_nucl: 4.3, cyto: 3.5, nucl: 3.0, cyto_pero: 2.7
1590	extr: 14.0, cyto: 11.5, cyto_nucl: 9.5, nucl: 4.5
1591	cyto: 14.0, cyto_nucl: 11.5, extr: 6.0, mito: 6.0, nucl: 5.0
1592	nucl: 25.0, cyto: 6.0
1594	nucl: 9.5, extr: 9.0, cyto_nucl: 8.0, mito: 5.5, cyto: 5.0, cyto_pero: 4.8
1595	nucl: 29.0
1602	cyto: 15.5, cyto_nucl: 13.5, nucl: 6.5, mito: 6.0
1604	cyto: 15.5, cyto_nucl: 12.0, nucl: 7.5, extr: 6.0
1605	cyto_nucl: 13.0, nucl: 11.5, cyto: 9.5, extr: 7.0
1606	mito: 17.5, mito_pero: 10.0, cyto: 7.5, cyto_nucl: 5.5, extr: 3.0
1607	mito: 18.0, cyto: 7.5, cyto_nucl: 6.0, nucl: 3.5
1608	extr: 10.5, extr_plas: 8.5, E.R._mito: 6.8, plas: 5.5, mito: 5.5, mito_pero: 4.8, E.R.: 4.0, cyto: 3.0
1609	nucl: 20.5, cyto_nucl: 17.0, cyto: 8.5
1610	nucl: 21.5, cyto_nucl: 17.0, cyto: 7.5
1612	extr: 18.0, cyto: 9.0, cyto_nucl: 8.0, nucl: 5.0
1615	mito: 11.0, cyto: 7.5, cyto_nucl: 7.0, extr: 6.0, nucl: 5.5
1616	cyto: 20.5, cyto_nucl: 16.0, nucl: 6.5, mito: 5.0
1617	cyto: 24.0, nucl: 5.0
1619	cyto: 18.0, cyto_nucl: 11.0, mito: 10.0
1620	extr: 17.5, extr_plas: 16.5, plas: 14.5
1622	mito: 19.0, cyto: 6.5, cyto_nucl: 6.0, nucl: 4.5
1623	cyto: 20.5, cyto_nucl: 14.5, nucl: 7.5
1624	cyto: 14.5, cyto_nucl: 9.0, extr: 6.0, mito: 5.0, E.R.: 3.0
1625	cyto: 20.0, plas: 6.0, nucl: 3.0
1630	cyto: 16.0, cyto_nucl: 15.5, nucl: 13.0
1632	nucl: 17.0, cyto_nucl: 14.0, cyto: 9.0, extr: 6.0
1633	extr: 25.0, cyto: 4.5, cyto_nucl: 3.0
1634	cyto: 13.5, cyto_nucl: 13.0, nucl: 11.5, mito: 5.0
1636	extr: 26.0, cyto_mito: 4.5, mito: 3.0
1637	cyto: 18.0, plas: 6.0, nucl: 3.0, mito: 2.0
1638	cyto_nucl: 17.0, cyto: 14.5, nucl: 10.5, extr: 5.0
1639	nucl: 15.0, cyto_nucl: 13.5, extr: 9.0, cyto: 8.0
1640	extr: 17.0, plas: 7.0, pero: 5.0
1641	extr: 25.0, plas: 2.0, mito: 2.0
1642	plas: 29.0
1644	extr: 23.0, mito: 4.0, cyto: 2.0
1645	nucl: 14.5, extr: 12.0, cyto_nucl: 8.5, mito: 2.0
1646	extr: 24.0, cyto: 5.0
1647	plas: 29.0
1648	extr: 23.0, cyto: 6.0, cyto_nucl: 5.0
1652	extr: 12.0, cyto_nucl: 11.5, cyto: 10.0, nucl: 9.0
1654	nucl: 26.0, cyto_nucl: 19.0, cyto: 6.0
1655	extr: 19.0, mito: 7.0, cyto_nucl: 3.5, nucl: 3.0
1657	cyto_nucl: 14.5, cyto: 12.0, nucl: 9.0, extr: 8.0
1658	plas: 18.5, extr_plas: 10.0, cyto: 7.0, E.R.: 3.0
1659	nucl: 31.0, cyto_nucl: 17.0
1660	plas: 29.0
1661	extr: 21.0, nucl: 6.0, cyto_nucl: 6.0, cyto: 4.0
1665	cyto: 18.5, cyto_nucl: 13.5, extr: 7.0, nucl: 5.5
1666	extr: 11.0, plas: 8.0, golg: 4.0, E.R.: 3.5, pero: 3.0, E.R._mito: 2.5
1667	extr: 13.0, cyto_nucl: 7.5, nucl: 7.0, cyto: 6.0, cysk: 4.0
1668	extr: 19.0, cyto_mito: 8.0, cyto: 6.0, mito: 6.0
1669	extr: 14.0, cyto: 10.0, cyto_nucl: 9.0, nucl: 6.0
1670	cyto: 14.5, cyto_nucl: 14.0, nucl: 10.5, extr: 5.0
1674	cysk: 11.0, cyto: 10.5, cyto_nucl: 10.5, nucl: 7.5
1675	nucl: 16.5, cyto_nucl: 16.0, cyto: 12.5
1676	extr: 21.0, cyto: 8.0
1677	mito: 23.0, cyto: 7.0
1678	nucl: 15.5, cyto_nucl: 14.0, extr: 9.0, cyto: 7.5
1679	plas: 30.0
1680	cyto: 23.5, cyto_nucl: 13.0, extr: 6.0
1681	nucl: 23.0, mito: 7.0
1682	mito: 14.0, extr: 12.0, cyto_mito: 12.0, cyto: 6.0
1683	nucl: 10.0, extr: 8.0, mito: 7.0, cyto: 6.0
1685	extr: 25.0, plas: 3.0, mito: 2.0
1686	plas: 32.0
1688	nucl: 21.0, cyto_nucl: 17.5, cyto: 10.0
1689	cysk: 18.0, cyto_nucl: 10.5, cyto: 8.0, nucl: 5.0
1693	cyto_nucl: 14.5, cyto: 14.0, nucl: 9.0, extr: 8.0
1694	cyto: 14.5, extr: 11.0, cyto_nucl: 10.5, nucl: 3.5
1696	cyto: 16.5, cyto_nucl: 11.5, nucl: 5.5, cysk: 5.0, extr: 3.0
1697	nucl: 30.0
1699	extr: 14.0, cyto: 10.0, nucl: 5.0
1702	cyto: 18.5, cyto_nucl: 12.0, extr: 9.0, nucl: 4.5
1703	plas: 31.0
1704	cyto: 18.0, cyto_nucl: 14.0, nucl: 8.0, extr: 3.0
1705	nucl: 32.0
1707	nucl: 21.0, cyto_nucl: 15.5, cyto: 8.0
1708	plas: 30.0
1710	mito: 27.0, cyto: 3.0
1711	cyto: 16.5, cyto_nucl: 10.5, extr: 8.0, mito: 4.0
1715	mito: 13.0, nucl: 8.0, cyto: 5.0, extr: 4.0
1717	cyto: 13.0, nucl: 9.0, cysk: 8.0
1718	cyto_nucl: 17.5, cyto: 16.5, nucl: 11.5
1719	cyto: 19.0, cyto_nucl: 14.5, nucl: 6.0, mito: 3.5, E.R._mito: 2.5
1720	extr: 27.0, cyto: 2.5, mito: 2.0
1722	extr: 29.0, cyto: 2.5
1724	cyto: 25.5, cyto_nucl: 15.5, nucl: 4.5
1726	nucl: 19.0, cyto_nucl: 14.0, cyto: 7.0, extr: 4.0
1727	extr: 29.0
1728	cyto: 14.5, cyto_nucl: 14.5, nucl: 9.5, extr: 7.0
1729	mito: 13.0, extr: 8.0, plas: 5.0, pero: 3.0
1731	mito: 24.0, plas: 2.0, extr: 2.0, golg: 2.0
1732	extr: 20.0, cyto: 7.0, cyto_nucl: 7.0, nucl: 3.0
1736	mito: 12.0, nucl: 11.0, cyto_nucl: 8.3, cyto_pero: 3.7, cyto: 3.5, pero: 2.5
1738	nucl: 21.0, cyto_nucl: 16.5, cyto: 6.0, extr: 2.0
1739	cyto: 24.5, cyto_nucl: 15.0, nucl: 4.5
1741	mito: 20.5, mito_pero: 11.5, cyto: 6.0, extr: 2.0
1742	nucl: 16.5, cyto_nucl: 15.0, cyto: 10.5, extr: 4.0
1744	plas: 26.0, E.R.: 4.0
1745	plas: 28.0, pero: 2.0
1746	mito: 20.0, extr: 4.0, nucl: 4.0, cyto: 1.5, cyto_pero: 1.5
1749	extr: 15.5, extr_plas: 11.5, plas: 6.5, E.R._mito: 3.5, cyto: 3.0, E.R.: 3.0
1750	cyto: 21.5, cyto_nucl: 12.5, extr: 7.0
1751	nucl: 13.5, mito: 12.0, cyto_nucl: 11.0, cyto: 5.5
1752	nucl: 12.0, cyto_nucl: 12.0, cyto: 8.0, extr: 7.0, mito: 3.0
1754	extr: 24.0, nucl: 5.0
1755	cyto: 22.0, cyto_nucl: 15.0, extr: 5.0, nucl: 4.0
1756	nucl: 13.5, cyto_nucl: 13.5, cyto: 12.5, extr: 4.0
1759	mito: 27.0, cyto: 3.0
1760	mito: 22.0, cyto: 5.5, cyto_pero: 4.8, cyto_nucl: 4.7, nucl: 2.5
1761	mito: 11.0, cyto: 9.0, nucl: 8.0, extr: 2.0
1762	cyto_nucl: 11.7, nucl: 10.5, cyto: 7.5, mito: 7.0, cyto_pero: 6.2, extr: 4.0
1763	plas: 31.0
1764	nucl: 18.5, cyto_nucl: 14.0, cyto: 8.5, extr: 4.0
1766	nucl: 14.5, cyto_nucl: 14.5, cyto: 11.5, extr: 3.0
1767	cyto: 27.5, cyto_nucl: 15.0
1769	extr: 18.0, cyto: 11.0
1775	plas: 14.0, mito: 12.0, extr_plas: 9.5, extr: 3.0
1776	nucl: 17.5, cyto_nucl: 15.0, cyto: 11.5
1777	cyto: 12.0, nucl: 5.0, E.R.: 4.5, pero: 4.5, E.R._mito: 3.8, mito_pero: 3.8, plas: 3.0
1779	cyto: 22.0, cyto_nucl: 17.5, nucl: 7.0
1780	extr: 16.0, cyto_nucl: 10.5, cyto: 8.5, nucl: 7.5
1781	nucl: 20.0, cyto_nucl: 18.0, cyto: 12.0
1782	cyto: 18.0, cyto_nucl: 15.5, nucl: 9.0, mito: 2.0
1784	nucl: 20.0, cyto: 8.0, extr: 3.0
1785	nucl: 21.0, cyto_nucl: 17.5, cyto: 8.0
1786	nucl: 31.0
1789	plas: 10.0, cyto_mito: 8.0, cyto: 7.5, mito: 7.5, extr: 2.0, lyso: 2.0
1790	cyto_nucl: 12.5, cyto: 11.0, nucl: 8.0, mito: 7.0, extr: 4.0
1791	mito: 9.5, cyto: 8.0, cyto_nucl: 6.8, cyto_pero: 6.8, E.R._mito: 5.5, extr: 5.0, nucl: 4.5
1792	cyto: 8.0, extr: 5.0, E.R.: 5.0, pero: 4.5, plas: 4.0, mito_pero: 4.0, nucl: 3.0
1795	mito: 26.0, cyto: 5.0
1797	nucl: 22.5, cyto_nucl: 16.5, cyto: 7.5
1799	mito: 12.0, cyto: 9.5, cyto_nucl: 6.5, extr: 4.0, pero: 4.0
1801	cyto: 18.5, cyto_nucl: 10.5, extr: 7.0, mito: 5.0
1802	cyto_nucl: 16.5, cyto: 13.0, nucl: 10.0, extr: 8.0
1803	plas: 32.0
1804	cyto: 16.0, plas: 7.0, pero: 5.0, extr: 1.0
1808	cyto: 12.0, nucl: 10.0, mito: 8.0
1811	cyto: 11.5, cyto_nucl: 8.5, mito: 7.0, extr: 6.0, nucl: 4.5
1812	cyto: 15.0, cyto_nucl: 10.5, mito: 7.0, extr: 4.0, nucl: 4.0
1813	cyto: 21.5, cyto_nucl: 14.0, extr: 4.0, nucl: 3.5
1814	cyto: 18.0, cyto_nucl: 17.5, nucl: 9.0, extr: 4.0
1816	cyto_nucl: 14.5, nucl: 12.0, cyto: 11.0, extr: 5.0
1817	cyto: 22.0, cyto_nucl: 17.7, cyto_plas: 13.2, nucl: 5.0
1819	mito: 12.0, nucl: 9.0, cyto_nucl: 7.5, extr: 6.0, cyto: 4.0
1821	mito: 18.0, extr: 9.0, cyto: 3.5, cyto_nucl: 2.5
1823	mito: 13.0, cyto: 12.0, nucl: 5.0
1824	extr: 16.0, cyto_nucl: 8.5, cyto: 8.0, nucl: 5.0
1825	extr: 13.0, cyto_nucl: 7.5, cyto: 7.0, nucl: 6.0, lyso: 4.0
1826	plas: 21.5, extr_plas: 14.0, extr: 5.5, mito: 2.0
1827	extr: 13.0, cyto: 8.0, mito: 4.5, plas: 3.0, pero: 3.0
1829	nucl: 19.5, cyto_nucl: 17.5, cyto: 10.5
1830	nucl: 17.5, cyto_nucl: 15.0, cyto: 9.5, extr: 5.0
1833	mito: 22.0, nucl: 4.5, cyto_nucl: 4.0, cyto: 2.5
1834	cyto: 19.0, cysk: 7.0, extr: 2.0, mito: 2.0
1835	cysk: 28.0, extr: 2.0
1836	cyto: 10.0, extr: 9.0, cysk: 9.0, cyto_nucl: 8.0, nucl: 4.0
1838	nucl: 13.5, extr: 13.0, cyto_nucl: 10.5, cyto: 4.5
1839	cyto_nucl: 9.2, nucl: 9.0, extr: 7.0, cyto: 7.0, mito: 6.0, cyto_pero: 5.2
1840	cyto: 15.5, mito: 14.0, cyto_nucl: 8.5
1842	nucl: 16.0, cyto_nucl: 15.0, cyto: 10.0, extr: 5.0
1845	nucl: 20.0, cyto: 5.0, mito: 5.0
1847	extr: 10.0, mito: 10.0, cyto: 8.0, cyto_nucl: 6.5, nucl: 3.0
1848	extr: 24.0, pero: 5.0
1849	extr: 18.0, mito: 6.0, cyto: 4.5, cyto_nucl: 4.2, cyto_pero: 3.8
1854	cyto: 18.0, extr: 9.0, nucl: 4.0
1856	cyto: 14.0, cyto_nucl: 11.0, cysk: 9.0, nucl: 6.0
1857	cyto_nucl: 14.5, cyto: 13.5, extr: 10.0, nucl: 6.5
1858	cyto: 20.5, cyto_nucl: 12.0, plas: 5.0, mito: 3.0
1859	mito: 16.5, mito_nucl: 11.0, cyto: 8.0, nucl: 4.5
1860	extr: 12.0, nucl: 11.0, cyto_nucl: 9.0, cyto: 5.0
1861	plas: 29.5, extr_plas: 15.5
1862	mito: 23.0, cyto: 4.0, pero: 3.0
1863	cyto: 9.5, cyto_nucl: 8.0, plas: 6.0, nucl: 5.5, pero: 4.0, mito: 3.0, E.R.: 2.0
1866	plas: 32.0
1868	mito: 16.5, extr: 11.0, mito_pero: 9.5, nucl: 2.0
1870	cyto: 11.5, cyto_nucl: 10.5, mito: 9.0, nucl: 6.5, extr: 4.0
1872	mito: 12.0, extr: 11.0, cyto_nucl: 4.7, nucl: 4.5, cyto: 3.5
1873	cyto: 18.0, cyto_nucl: 10.3, extr: 10.0, cyto_plas: 9.8
1876	cyto: 17.5, cyto_nucl: 14.0, nucl: 7.5, mito: 4.0
1877	mito: 12.0, E.R._mito: 9.0, extr: 7.0, E.R.: 4.0, lyso: 4.0, pero: 3.0
1878	extr: 24.0, cyto: 5.5, cyto_nucl: 4.5
1882	extr: 24.0, cyto: 8.0
1883	plas: 17.0, pero: 7.0, cyto: 3.0, mito: 2.5, nucl: 2.0
1885	cyto: 17.5, extr: 11.0, cyto_nucl: 10.0
1886	extr: 25.0, cyto: 4.5, cyto_nucl: 4.5
1887	nucl: 25.0, mito: 4.0
1888	extr: 8.0, E.R._mito: 7.5, E.R.: 5.5, mito: 4.5, cyto: 4.0, pero: 4.0, plas: 3.0
1889	cyto: 24.5, cyto_nucl: 16.5, nucl: 5.5
1890	cyto: 21.0, extr: 9.0
1892	extr: 10.0, mito: 8.0, cyto: 7.5, cyto_nucl: 6.8, E.R._mito: 5.5, cyto_pero: 5.2, nucl: 4.0
1893	mito: 14.0, cyto: 12.5, cyto_nucl: 9.0, nucl: 4.5
1894	nucl: 13.5, cyto_nucl: 11.0, mito: 8.0, cyto: 7.5
1897	cyto: 12.5, cyto_mito: 9.8, pero: 8.5, mito_pero: 7.8, mito: 6.0, golg: 2.0
1898	cyto: 18.5, cyto_nucl: 15.0, nucl: 10.5
1899	extr: 14.0, nucl: 11.5, cyto_nucl: 10.5, cyto: 6.5
1900	cyto: 18.5, cyto_nucl: 15.0, nucl: 6.5, extr: 5.0
1901	extr: 15.0, mito: 7.0, plas: 5.0, mito_pero: 5.0, cyto: 2.0
1902	cyto: 11.0, plas: 6.0, extr: 5.0, E.R.: 4.0, E.R._mito: 3.3, pero: 3.0, E.R._golg: 2.8
1903	nucl: 19.5, cyto_nucl: 16.0, cyto: 7.5, extr: 4.0
1906	cyto_nucl: 19.7, cyto: 18.5, cyto_plas: 11.7, nucl: 9.5
1907	cyto: 11.0, extr: 8.0, nucl: 5.0, cysk: 3.0, mito: 2.0
1909	cyto: 15.0, cyto_nucl: 11.3, cyto_plas: 8.3, nucl: 6.5, pero: 6.0
1910	nucl: 30.0
1911	extr: 17.0, nucl: 5.5, mito: 5.0, cyto_nucl: 5.0, cyto: 3.5
1912	nucl: 18.5, cyto_nucl: 13.0, extr: 7.0, cyto: 6.5
1914	cyto: 18.5, cyto_nucl: 11.5, plas: 4.0, nucl: 3.5, E.R.: 2.0
1915	extr: 12.0, cysk: 9.0, nucl: 6.0, cyto: 4.0
1916	cyto: 13.0, cyto_nucl: 10.0, extr: 6.0, nucl: 5.0, mito: 5.0
1917	nucl: 19.0, cyto_nucl: 16.5, cyto: 12.0
1918	cyto: 13.5, extr: 11.0, cyto_nucl: 11.0, nucl: 7.5
1919	cyto: 26.5, cyto_plas: 14.0, nucl: 3.0
1921	cyto: 11.0, cyto_nucl: 11.0, extr: 10.0, nucl: 7.0
1922	cyto: 13.0, extr: 12.0, cyto_nucl: 8.5, mito: 3.0
1924	cyto: 14.5, cyto_nucl: 12.7, cyto_plas: 9.2, extr: 8.0, nucl: 5.5
1925	nucl: 29.5, cyto_nucl: 16.5
1926	cyto_nucl: 11.5, cyto: 9.5, nucl: 8.5, cysk: 7.0, extr: 6.0
1927	cyto: 11.5, cyto_nucl: 10.5, nucl: 8.5, mito: 4.0, plas: 3.0, E.R.: 3.0
1928	nucl: 12.0, cyto: 6.0, plas: 4.0, mito: 4.0, E.R.: 3.0
1929	nucl: 12.0, mito: 7.0, plas: 5.0, cyto: 5.0
1931	cyto: 15.0, extr: 9.0, nucl: 7.0
1934	mito: 7.0, plas: 6.5, cyto: 6.0, mito_pero: 6.0, extr_plas: 4.5, nucl: 4.0, pero: 3.0, E.R.: 2.0
1937	plas: 32.0
1938	cyto_nucl: 13.0, nucl: 11.0, cyto: 11.0, extr: 7.0
1939	plas: 8.0, E.R._mito: 7.7, E.R.: 6.5, mito_pero: 6.0, mito: 5.5, extr: 5.0, pero: 4.0
1941	extr: 20.0, cyto_nucl: 6.0, nucl: 5.5, cyto: 5.5
1943	mito: 29.0
1944	extr: 13.0, cyto: 10.0, cyto_nucl: 9.8, nucl: 6.5, cyto_pero: 6.5
1947	extr: 26.0, cyto: 4.5, cyto_nucl: 4.5
1948	extr: 11.0, cyto: 8.5, cyto_nucl: 8.5, mito: 6.0, nucl: 5.5
1949	cyto: 26.0, cyto_nucl: 15.5, nucl: 3.0
1951	nucl: 23.0, cyto_nucl: 16.5, cyto: 6.0
1952	mito: 21.0, nucl: 4.5, cyto_nucl: 4.5, cyto: 3.5
1953	cyto: 18.0, cyto_nucl: 11.0, extr: 10.0
1955	cyto_nucl: 18.5, cyto: 16.5, cyto_plas: 11.5, nucl: 8.0
1956	nucl: 31.5, cyto_nucl: 16.5
1958	mito: 14.0, nucl: 13.0, cyto: 3.0
1959	cyto: 9.0, plas: 7.0, mito_pero: 6.5, mito: 6.0, pero: 5.0, nucl: 2.0
1960	cyto: 15.0, nucl: 6.0, pero: 5.0, mito: 4.0
1961	cyto: 23.0, cyto_nucl: 13.5, cysk: 3.0, nucl: 2.0
1963	cyto: 13.5, extr: 12.0, cyto_nucl: 8.5, nucl: 2.5
1964	nucl: 17.0, cyto_nucl: 16.8, cyto: 10.5, cyto_pero: 6.5
1965	mito: 18.0, nucl: 9.0, cyto_nucl: 7.0, cyto: 3.0
1966	nucl: 18.5, cyto_nucl: 14.0, extr: 7.0, cyto: 6.5
1967	cyto: 11.5, cyto_nucl: 8.5, E.R.: 6.0, nucl: 4.5, extr: 4.0, mito_pero: 3.0, mito: 2.0
1969	mito: 11.0, nucl: 10.0, cyto: 8.0
1972	nucl: 25.5, cyto_nucl: 16.5, cyto: 6.5
1973	extr: 21.0, cyto: 10.0
1974	cyto_nucl: 14.5, cyto: 13.0, nucl: 10.0, extr: 3.0, cysk: 2.0
1975	extr: 13.0, cyto: 12.5, cyto_nucl: 10.0, nucl: 4.5
1976	nucl: 23.5, cyto_nucl: 17.5, cyto: 8.5
1977	cyto: 18.0, cyto_nucl: 15.0, nucl: 10.0
1978	cyto: 13.0, cyto_nucl: 12.8, cyto_pero: 8.2, nucl: 7.5, mito: 6.0, extr: 4.0
1980	cyto_nucl: 17.2, cyto: 16.5, cyto_plas: 10.7, nucl: 6.5, extr: 6.0
1983	cyto: 14.5, mito: 12.0, cyto_nucl: 11.0, nucl: 4.5
1984	nucl: 19.5, cyto_nucl: 11.5, mito: 10.0
1985	cyto_nucl: 15.0, cyto: 14.0, nucl: 12.0, pero: 2.0
1987	nucl: 15.0, cyto_nucl: 13.0, cyto: 9.0, extr: 7.0
1988	plas: 17.5, extr_plas: 13.5, extr: 8.5, pero: 5.0
1990	cyto_nucl: 15.5, nucl: 15.0, cyto: 12.0, extr: 3.0
1991	extr: 17.0, cyto: 12.5, cyto_nucl: 8.5
1992	cyto: 22.5, cyto_plas: 12.0, extr: 6.0, mito: 2.5
1993	nucl: 20.5, cyto_nucl: 14.0, cyto: 6.5, extr: 5.0
1995	cyto: 11.0, cyto_nucl: 10.0, extr: 8.0, cyto_pero: 7.8, nucl: 7.5
1996	mito: 22.0, plas: 4.0, nucl: 3.0
1997	plas: 21.0, cyto: 3.0, extr: 2.0, mito: 2.0, E.R.: 2.0
1999	mito: 21.5, cyto_mito: 14.0, cyto: 5.0, cyto_nucl: 5.0, cyto_pero: 4.2
2000	cyto: 22.0, nucl: 5.0, extr: 4.0
2002	cyto_nucl: 10.5, cyto: 9.5, extr: 7.0, cysk: 7.0, nucl: 6.5
2003	extr: 19.0, cyto: 10.5, cyto_nucl: 6.5
2005	plas: 32.0
2007	nucl: 11.5, extr: 10.0, mito: 7.5, cyto_nucl: 7.3, cyto_mito: 5.3
2009	plas: 28.0, mito: 2.0
2010	nucl: 29.5, cyto_nucl: 15.5
2011	plas: 14.0, cyto: 9.0, mito: 5.0, mito_pero: 4.0
2014	cyto: 19.5, cyto_nucl: 14.0, pero: 6.0, nucl: 3.5
2015	mito: 18.5, extr: 10.0, mito_pero: 10.0, cyto: 2.5
2016	nucl: 23.5, cyto_nucl: 16.5, cyto: 8.5
2017	cyto: 14.5, cyto_nucl: 12.5, nucl: 9.5, mito: 4.0
2019	cyto_nucl: 15.0, cyto: 13.0, nucl: 11.0, extr: 4.0
2021	plas: 30.0
2023	nucl: 15.5, cyto_nucl: 15.0, cyto: 11.5, mito: 3.5
2025	extr: 14.0, nucl: 10.0, cyto_nucl: 10.0, cyto: 8.0
2026	nucl: 12.0, cyto_nucl: 11.5, extr: 11.0, cyto: 7.0
2027	plas: 25.0, mito: 5.0
2028	cyto: 13.0, cyto_nucl: 13.0, nucl: 11.0, extr: 5.0
2033	extr: 22.0, cyto: 7.5, cyto_nucl: 6.0
2035	extr: 29.0
2037	extr: 13.0, mito: 8.0, cyto_nucl: 5.5, cyto: 5.0, nucl: 4.0
2040	cyto: 9.0, plas: 7.5, extr_plas: 5.5, pero: 5.0, nucl: 3.0, extr: 2.5, mito: 2.0
2041	extr: 32.0
2042	nucl: 18.5, cyto_nucl: 17.0, cyto: 12.5
2045	cyto: 12.5, cyto_mito: 11.3, mito: 9.0, plas: 6.0, E.R._mito: 5.3
2049	extr: 20.0, cyto: 7.0, cyto_nucl: 6.3, cyto_pero: 4.5, nucl: 2.5
2050	mito: 13.0, cyto: 11.0, cyto_nucl: 9.0, nucl: 5.0
2052	cyto_nucl: 12.5, extr: 12.0, cyto: 10.5, nucl: 9.5
2053	cyto: 21.0, cyto_nucl: 19.0, nucl: 7.0
2054	nucl: 15.0, cyto_nucl: 12.5, cyto: 8.0, extr: 6.0
2055	cyto: 18.5, cyto_nucl: 10.5, mito: 6.5, E.R._mito: 6.0, E.R.: 2.5, extr_plas: 2.0
2056	mito: 20.0, cyto: 6.0, cyto_nucl: 5.0, extr: 2.0, nucl: 2.0
2059	, cyto: 7.5, pero: 7.5, cyto_nucl: 6.5, extr: 6.0, mito_pero: 5.5, nucl: 4.5, plas: 3.0
2061	cyto: 17.5, cyto_nucl: 10.0, extr: 6.0, mito: 4.0, golg: 3.0
2062	cyto: 22.0, cyto_nucl: 13.5, nucl: 3.0, mito: 3.0
2065	nucl: 15.5, cyto_nucl: 14.0, cyto: 11.5, extr: 3.0
2066	plas: 15.5, extr_plas: 12.5, extr: 8.5, mito: 3.0, pero: 3.0
2069	cyto: 11.0, nucl: 9.0, mito: 6.0, mito_pero: 4.5, E.R.: 2.0
2070	plas: 30.0
2071	plas: 31.0
2072	extr: 29.0
2073	extr: 9.0, E.R.: 7.0, pero: 6.0, lyso: 6.0, golg: 3.0
2078	cyto: 8.0, plas: 7.5, nucl: 6.0, extr_plas: 4.5, E.R.: 4.0, mito: 3.0
2079	nucl: 15.0, cyto_nucl: 12.5, cyto: 8.0, extr: 5.0
2082	plas: 32.0
2083	cyto: 14.5, cyto_nucl: 12.5, mito: 6.0, nucl: 5.5, pero: 4.0
2084	nucl: 30.0
2085	cyto: 12.5, cyto_nucl: 9.5, mito: 6.0, nucl: 5.5, mito_pero: 5.0, plas: 4.0
2087	cyto: 26.0, cyto_nucl: 14.3, cyto_plas: 13.8
2088	extr: 32.0
2089	cyto_nucl: 13.0, cyto: 12.5, extr: 12.0
2090	cyto: 21.5, cyto_nucl: 15.5, nucl: 4.5, mito: 2.0
2091	cyto_nucl: 12.5, cyto: 11.5, nucl: 8.5, extr: 6.0, mito: 6.0
2092	cyto: 16.5, cyto_nucl: 13.0, nucl: 6.5, mito: 6.0
2094	cyto: 21.0, cyto_nucl: 14.0, nucl: 5.0, golg: 3.0
2095	plas: 32.0
2096	nucl: 31.0
2097	mito: 19.0, extr: 8.0, cyto: 3.0
2098	mito: 23.0, cyto: 6.0
2100	cyto: 19.5, cyto_nucl: 16.5, cyto_plas: 12.7, nucl: 5.0, mito: 4.0
2102	mito: 20.0, cyto_nucl: 5.7, cyto: 4.5, cyto_pero: 4.0, nucl: 3.5
2104	extr: 14.0, nucl: 12.0, mito: 4.0
2105	extr: 13.0, cyto: 8.0, mito: 8.0
2107	extr: 22.0, nucl: 4.0, mito: 4.0, cyto_nucl: 3.5
2108	extr: 25.0, cyto: 4.0
2109	extr: 28.0, nucl: 1.0
2110	cyto: 14.0, cyto_nucl: 9.3, cyto_plas: 7.8, cysk: 7.0, nucl: 3.5, mito: 3.0
2111	nucl: 20.5, cyto_nucl: 16.0, cyto: 8.5
2113	extr: 19.0, cyto: 6.0, mito: 5.0
2114	mito: 12.5, cyto_mito: 11.2, cyto_nucl: 10.0, nucl: 8.5, cyto: 8.0, cyto_pero: 5.8
2116	mito: 19.0, cyto_nucl: 6.0, nucl: 4.5, cyto: 4.5, extr: 2.0
2117	cyto: 10.5, cyto_nucl: 9.3, extr: 7.0, cyto_plas: 6.3, nucl: 4.0, E.R.: 3.0, cysk: 3.0
2120	nucl: 30.5, cyto_nucl: 17.5
2121	plas: 31.0
2122	mito: 8.0, extr: 6.0, E.R._mito: 5.8, mito_pero: 5.8, plas: 5.0, cyto: 5.0, E.R.: 2.5, pero: 2.5
2123	nucl: 16.5, cyto_nucl: 14.0, cyto: 8.5, extr: 7.0
2125	cyto: 24.5, cyto_nucl: 15.5, nucl: 5.5
2126	nucl: 15.0, cyto_nucl: 13.5, cyto: 10.0, mito: 5.0
2132	nucl: 22.0, cyto: 5.0, extr: 4.0
2133	extr: 27.0, cyto_mito: 3.5, mito: 2.5
2134	cyto: 20.5, cyto_nucl: 13.3, cyto_plas: 11.2, extr: 6.0
2136	extr: 26.0, nucl: 3.0
2137	extr: 19.0, nucl: 10.5, cyto_nucl: 7.0
2139	cyto_nucl: 16.0, cyto: 15.0, nucl: 13.0
2140	plas: 30.0
2143	cysk: 27.0, cyto: 3.0
2144	extr: 19.0, cyto: 8.0, nucl: 5.0
2145	extr: 14.0, cyto: 12.0, cyto_nucl: 12.0, nucl: 6.0
2146	cyto: 17.5, extr: 10.0, cyto_nucl: 10.0, mito: 2.0
2148	extr: 20.0, cyto: 8.5, cyto_nucl: 5.5
2149	mito: 14.0, cyto_nucl: 11.0, nucl: 10.0, cyto: 8.0
2150	cyto: 28.5, cyto_nucl: 15.5
2151	cyto_nucl: 15.5, cyto: 13.5, nucl: 10.5, extr: 5.0
2152	cyto: 15.5, cyto_nucl: 12.5, extr: 8.0, nucl: 6.5
2153	cyto: 21.5, cyto_nucl: 17.5, nucl: 8.5
2154	cyto: 15.5, cyto_nucl: 11.0, mito: 7.0, extr: 6.0
2155	mito: 12.0, plas: 8.0, cyto: 6.0, extr: 2.0, E.R.: 2.0
2156	cyto: 11.0, plas: 7.0, mito: 5.0, pero: 4.0, extr: 2.0
2157	nucl: 19.0, cyto_nucl: 15.5, cyto: 8.0, extr: 4.0
2158	mito: 30.0
2159	plas: 27.0, E.R.: 3.0
2160	mito: 18.5, cyto_mito: 10.0, plas: 5.0, extr: 4.0
2162	nucl: 15.5, cyto_nucl: 13.0, cyto: 9.5, extr: 3.0
2163	cyto: 18.5, cyto_nucl: 11.5, mito: 4.0, nucl: 3.5, plas: 3.0
2164	cyto_nucl: 16.0, cyto: 15.0, nucl: 9.0, extr: 5.0
2166	cyto: 13.5, cyto_mito: 8.0, pero: 5.0, plas: 3.5, extr_plas: 3.5, nucl: 3.0, extr: 2.5, mito: 1.5
2167	mito: 14.0, cyto: 13.0, cyto_nucl: 9.5
2168	nucl: 20.0, extr: 8.0, cyto: 2.0
2170	cyto: 8.0, mito: 7.0, plas: 6.5, mito_pero: 6.0, extr_plas: 4.5, nucl: 4.0, pero: 3.0
2174	extr: 31.0
2175	cyto: 17.5, cyto_nucl: 16.0, nucl: 11.5
2176	cyto: 14.5, cyto_nucl: 12.0, nucl: 8.5, extr: 8.0
2177	cyto: 13.5, cyto_nucl: 12.0, extr: 7.0, nucl: 5.5, mito: 5.0
2178	plas: 31.0
2179	nucl: 17.5, cyto_nucl: 14.5, cyto: 10.5
2181	cyto: 14.0, cyto_nucl: 11.0, extr: 9.0, nucl: 4.0, mito: 4.0
2182	cyto: 14.5, extr: 13.0, cyto_nucl: 9.0, nucl: 2.5
2183	cysk: 16.0, nucl: 9.0, mito: 4.0
2184	mito: 28.0, cyto_nucl: 2.0
2186	cyto_nucl: 12.5, cyto: 11.5, extr: 9.0, nucl: 8.5
2187	extr: 27.0, pero: 3.0
2188	cyto_nucl: 12.5, nucl: 12.0, cyto: 8.5, cyto_pero: 7.3, mito: 5.0, extr: 4.0
2190	extr: 19.0, nucl: 8.0, cyto_nucl: 7.5, cyto: 3.0
2191	extr: 16.0, cyto: 9.0, cyto_nucl: 8.0, nucl: 5.0
2192	plas: 23.0, E.R.: 6.0
2193	extr: 17.0, cyto: 11.0, cyto_nucl: 7.5, nucl: 2.0
2198	cyto: 16.5, cyto_nucl: 16.0, nucl: 8.5, extr: 3.0
2199	pero: 7.0, extr: 6.0, plas: 5.0, cyto: 5.0, nucl: 3.0, mito: 3.0
2201	cyto: 14.0, extr: 12.0, nucl: 4.0
2202	nucl: 21.0, cyto: 10.0
2203	cyto: 14.0, cyto_nucl: 10.5, mito: 10.0, nucl: 3.0, pero: 3.0
2205	mito: 9.5, extr: 8.0, nucl: 8.0, cyto_mito: 6.8, mito_pero: 6.2, cyto: 2.0, E.R.: 2.0
2208	cysk: 30.0
2210	extr: 21.0, mito: 6.0, cyto_nucl: 4.0, nucl: 3.5
2211	nucl: 14.5, cyto_nucl: 14.0, cyto: 12.5, extr: 4.0
2213	extr: 12.0, cyto: 9.0, cyto_nucl: 7.0, mito: 6.0, nucl: 3.0
2215	cyto: 28.0, pero: 3.0
2216	cyto: 17.0, cyto_nucl: 13.5, nucl: 8.0, golg: 3.0, extr: 2.0
2217	plas: 30.0
2218	extr: 19.0, cyto: 6.0, mito: 5.0
2221	nucl: 12.0, extr: 11.0, cyto: 7.0
2222	extr: 16.0, cyto: 8.5, cyto_nucl: 6.2, cyto_pero: 5.8, mito: 4.0
2223	cyto_nucl: 13.8, nucl: 13.5, cyto: 9.0, cyto_pero: 6.7, extr: 6.0
2224	nucl: 17.5, cyto_nucl: 12.5, mito: 7.0, cyto: 6.5
2226	nucl: 29.0
2227	extr: 25.0, pero: 3.0, nucl: 1.0
2229	extr: 17.0, mito: 8.5, mito_pero: 6.5, pero: 3.5
2230	extr: 20.0, cyto: 9.5, cyto_nucl: 5.5
2231	nucl: 10.0, cyto: 10.0, plas: 7.0, mito: 2.0
2234	nucl: 12.0, mito: 7.0, plas: 4.0, extr_plas: 4.0, cyto: 3.0, extr: 2.0, lyso: 2.0
2235	cyto: 14.5, cyto_nucl: 14.5, nucl: 13.5
2236	nucl: 16.0, cyto_nucl: 16.0, cyto: 10.0, cysk: 4.0
2237	cyto: 13.0, nucl: 11.0, extr: 5.0
2238	cyto: 19.0, nucl: 6.0, mito: 3.5, E.R._mito: 2.5
2240	cyto_nucl: 14.0, cyto: 13.5, extr: 9.0, nucl: 7.5
2241	extr: 14.0, nucl: 12.0, cyto: 4.0
2244	nucl: 20.0, cyto_nucl: 17.0, cyto: 8.0
2245	cyto: 12.5, cyto_nucl: 10.5, nucl: 7.5, plas: 4.0, mito: 4.0
2246	cyto: 13.0, cyto_nucl: 12.5, nucl: 8.0, extr: 7.0
2247	extr: 17.0, nucl: 9.0, cyto: 3.0
2251	nucl: 19.5, cyto_nucl: 14.0, cyto: 5.5, mito: 3.0
2253	cyto_nucl: 17.0, cyto: 16.0, nucl: 12.0
2254	nucl: 16.5, cyto_nucl: 15.5, cyto: 11.5
2256	plas: 30.0
2257	cyto_nucl: 15.0, nucl: 14.5, cyto: 12.5, extr: 5.0
2258	cyto: 9.0, nucl: 6.0, plas: 5.5, mito: 5.0, mito_pero: 4.5, extr_plas: 4.0, pero: 2.0, golg: 2.0
2260	cyto: 16.5, cyto_nucl: 13.5, nucl: 7.5, extr: 6.0
2263	extr: 22.0, lyso: 5.0, E.R.: 4.0
2265	extr: 32.0
2266	nucl: 19.5, cyto_nucl: 14.5, cyto: 8.5
2267	cyto: 21.0, mito: 5.0, nucl: 3.0
2268	nucl: 21.5, cyto_nucl: 16.0, cyto: 7.5
2269	plas: 14.0, mito: 9.0, E.R.: 4.0, nucl: 2.0
2270	extr: 17.0, cyto_nucl: 8.0, nucl: 7.5, cyto: 5.5
2272	extr: 13.0, nucl: 10.0, mito: 5.0, cyto: 4.0
2276	cyto: 21.0, extr: 4.0, nucl: 3.0, mito: 3.0
2277	mito: 14.0, extr: 10.0, plas: 3.0, E.R.: 2.0
2279	plas: 24.0, mito: 5.0
2281	cyto: 21.0, extr: 4.0, nucl: 3.0, mito: 2.0
2282	extr: 27.0, nucl: 2.5, cyto_nucl: 2.5
2283	cyto: 20.5, cyto_nucl: 17.5, nucl: 7.5
2284	cyto: 19.5, cyto_nucl: 13.0, nucl: 5.5, extr: 4.0
2285	plas: 30.0
2288	nucl: 21.5, cyto_nucl: 14.5, cyto: 6.5
2289	cyto: 18.5, cyto_nucl: 15.0, nucl: 10.5
2292	cyto: 20.0, extr: 11.0
2295	cyto: 20.0, cyto_nucl: 14.5, cyto_pero: 11.5, cyto_mito: 11.5, cyto_plas: 11.0, nucl: 7.5
2296	extr: 24.0, cyto_nucl: 6.0, nucl: 4.0, cyto: 4.0
2299	cyto: 13.0, cyto_nucl: 12.5, nucl: 8.0, pero: 4.0, extr: 3.0
2301	extr: 20.0, mito: 6.0, cyto: 3.0, cyto_nucl: 2.3, cyto_pero: 2.3
2302	cyto: 20.5, cyto_nucl: 17.5, nucl: 7.5
2304	extr: 15.0, nucl: 10.0, cyto_nucl: 9.0, cyto: 6.0
2306	extr: 16.0, cyto: 12.0, pero: 3.0
2307	extr: 24.5, extr_plas: 13.0, mito: 6.0
2308	extr: 13.0, nucl: 10.0, cyto_nucl: 9.5, cyto: 5.0
2309	plas: 32.0
2310	plas: 23.0, E.R.: 4.0, extr: 3.0
2311	nucl: 12.5, cyto_nucl: 11.0, extr: 10.0, cyto: 8.5
2312	cyto: 14.5, cyto_nucl: 11.0, mito: 7.0, extr: 5.0, nucl: 4.5
2313	cysk: 21.0, cyto: 8.0
2315	mito: 28.5, cyto_mito: 16.5
2317	mito: 22.0, cyto_mito: 13.3, mito_pero: 12.5, nucl: 7.0
2319	cyto_nucl: 17.5, cyto: 14.0, nucl: 9.0, extr: 6.0
2320	extr: 12.0, cyto_nucl: 9.2, nucl: 6.5, cyto: 6.5, cyto_pero: 5.7, mito: 4.0
2321	extr: 28.0, mito: 4.0
2322	mito: 24.0, nucl: 2.5, cyto_nucl: 2.5, golg: 2.0, cyto: 1.5
2324	mito: 28.5, cyto_mito: 15.0
2325	mito: 21.0, cyto: 6.0, cyto_nucl: 5.3, cyto_pero: 3.8, nucl: 3.5
2327	extr: 22.0, mito: 6.0, cyto: 4.0
2329	mito: 12.0, nucl: 10.5, cyto_nucl: 9.5, cyto: 7.5
2330	nucl: 18.0, cyto_nucl: 15.5, cyto: 9.0, extr: 5.0
2332	nucl: 29.0
2333	nucl: 19.5, cyto_nucl: 17.0, cyto: 9.5
2335	nucl: 31.0
2336	cyto: 9.0, mito: 9.0, nucl: 8.0, extr: 5.0
2339	extr: 13.0, cyto_nucl: 11.5, nucl: 11.0, cyto: 8.0
2340	extr: 27.0, lyso: 2.0
2342	extr: 13.0, pero: 8.0, mito: 6.0, E.R._mito: 5.0, lyso: 3.0
2343	extr: 17.0, cyto: 10.0, mito: 3.0
2344	extr: 18.0, cyto_nucl: 8.3, cyto: 7.5, cyto_pero: 5.3, nucl: 5.0
2346	cyto: 18.0, cyto_nucl: 12.0, extr: 6.0, mito: 3.0
2347	plas: 24.0, extr: 7.0
2348	nucl: 20.5, cyto_nucl: 17.0, cyto: 8.5
2350	pero: 19.0, extr: 5.0, plas: 4.0, E.R.: 3.0
2353	nucl: 22.5, cyto_nucl: 15.5, cyto: 5.5
2355	nucl: 30.0, cyto_nucl: 18.0
2356	cyto: 8.0, nucl: 7.0, mito: 6.0, plas: 5.0, mito_pero: 5.0, E.R.: 2.0, pero: 2.0
2357	extr: 20.0, nucl: 8.5, cyto_nucl: 6.5
2358	plas: 19.0, E.R.: 7.0, extr: 3.0
2359	extr: 21.0, cyto: 6.5, cyto_nucl: 4.0, mito: 2.0
2361	extr: 31.0
2362	cyto: 12.5, extr: 12.0, cyto_nucl: 7.5, cysk: 3.0, mito: 2.0
2363	extr: 29.0
2364	cyto: 16.0, cyto_nucl: 16.0, nucl: 14.0
2365	cyto: 15.5, cyto_mito: 11.2, mito_pero: 6.3, mito: 5.5, pero: 5.0, nucl: 3.0
2367	plas: 32.0
2368	cyto_nucl: 11.5, cyto: 11.0, nucl: 8.0, extr: 5.0, mito: 5.0
2369	cyto: 17.5, cyto_plas: 9.5, mito: 9.0, extr: 4.0
2370	extr: 28.0, mito: 2.0
2371	cyto: 23.0, cyto_nucl: 16.0, nucl: 5.0
2373	cyto: 14.0, extr: 13.0, cyto_nucl: 11.5, nucl: 5.0
2376	nucl: 12.0, cyto: 11.0, mito: 7.0
2377	cyto: 15.0, cyto_nucl: 14.0, nucl: 9.0, extr: 8.0
2379	nucl: 13.5, cyto_nucl: 12.0, cyto: 7.5, extr: 4.0, mito: 3.0
2380	extr: 13.0, cyto: 10.5, cyto_nucl: 7.7, cyto_plas: 7.0, pero: 2.0
2381	cyto: 16.0, extr: 8.0, nucl: 8.0
2385	cyto: 19.5, cyto_nucl: 12.0, extr: 6.0, mito: 5.0
2386	cyto: 20.0, cyto_nucl: 14.0, extr: 6.0, nucl: 4.0
2388	cysk: 19.0, extr: 10.0
2389	nucl: 23.0, cyto_nucl: 17.5, cyto: 6.0
2390	extr: 25.0, lyso: 3.0, pero: 2.0
2391	extr: 12.0, mito: 8.5, cyto_nucl: 6.0, mito_pero: 6.0, nucl: 4.5, cyto: 4.5
2392	cyto_nucl: 13.0, cyto: 11.0, nucl: 9.0, extr: 8.0
2393	extr: 18.0, mito: 7.0, nucl: 4.0
2395	nucl: 17.0, cyto_nucl: 16.0, cyto: 11.0
2398	mito: 22.0, cyto_nucl: 6.5, cyto: 5.5, nucl: 4.5
2400	nucl: 14.5, extr: 11.0, cyto_nucl: 11.0, cyto: 6.5
2402	cyto: 14.5, cyto_nucl: 12.5, nucl: 9.5, extr: 3.0, E.R.: 3.0
2404	extr: 20.0, E.R._mito: 4.5, mito: 4.0, E.R.: 3.0, lyso: 3.0
2405	extr: 17.0, cyto: 8.0, nucl: 2.0, mito: 2.0
2406	mito: 15.5, cyto_mito: 9.5, extr: 9.0, cyto: 2.5, nucl: 2.0
2407	plas: 26.0, E.R.: 4.0
2408	cyto: 12.0, cyto_nucl: 10.0, mito: 8.0, nucl: 6.0, extr: 5.0
2409	cyto_nucl: 11.0, extr: 9.0, cyto: 8.5, nucl: 6.5, mito: 6.0
2410	extr: 18.0, cyto: 10.5, cyto_nucl: 7.0
2411	cyto: 9.5, pero: 8.0, cyto_mito: 6.2, mito_pero: 5.8, plas: 4.0, extr: 4.0, nucl: 2.0
2412	nucl: 14.0, cyto_nucl: 13.5, cyto: 9.0, extr: 6.0
2413	cyto_nucl: 17.0, nucl: 16.5, cyto: 10.5, extr: 2.0
2414	extr: 25.0, cyto: 7.0
2415	cyto: 18.5, cyto_nucl: 14.5, extr: 6.0
2416	cyto_nucl: 16.2, cyto: 12.0, nucl: 10.0, cyto_plas: 8.3, extr: 6.0
2417	cyto: 19.0, extr: 5.0, mito: 3.0, pero: 3.0
2418	extr: 24.0, cyto_nucl: 5.5, cyto: 4.5
2419	extr: 16.0, cyto: 11.0, mito: 4.0
2422	cyto: 22.0, extr: 7.0
2423	extr: 17.0, cyto_nucl: 8.5, cyto: 6.0, nucl: 5.0
2424	extr: 16.0, plas: 15.0
2425	plas: 26.0, extr_plas: 15.5, extr: 3.0
2426	cyto: 15.0, cyto_nucl: 15.0, nucl: 9.0, mito: 5.0
2427	mito: 17.0, nucl: 7.0, cyto: 7.0
2428	extr: 24.0, nucl: 7.0
2429	plas: 26.0, extr: 3.0
2430	cyto_nucl: 12.5, nucl: 12.0, cyto: 7.0, mito: 4.5, E.R._mito: 4.5, extr: 4.0
2433	extr: 22.0, cyto: 8.0
2435	extr: 17.0, cyto_nucl: 10.0, nucl: 8.0, cyto: 6.0
2436	cyto_nucl: 12.2, nucl: 12.0, cyto: 10.0, extr: 9.0, cyto_pero: 6.7
2437	extr: 22.0, cyto: 8.5, cyto_nucl: 5.0
2438	plas: 28.0, mito: 3.0
2440	extr: 31.0
2441	extr: 19.0, cyto: 5.0, cyto_nucl: 5.0, nucl: 3.0, pero: 3.0
2443	nucl: 15.5, cyto_nucl: 13.5, cyto: 10.5, extr: 5.0
2444	plas: 29.0
2445	plas: 24.0, E.R._mito: 3.5, lyso: 3.0, mito: 2.5
2448	cyto: 10.0, mito: 9.0, nucl: 8.0, extr: 5.0
2449	cyto: 18.5, cyto_nucl: 15.5, nucl: 7.5, extr: 2.0
2450	mito: 15.0, cyto: 8.0, nucl: 6.0
2455	cyto: 20.0, cyto_nucl: 16.5, cyto_plas: 12.8, nucl: 5.5
2456	cyto: 14.0, nucl: 10.0, extr: 5.0
2457	cyto: 13.5, cyto_nucl: 12.0, nucl: 9.5, E.R.: 3.0, extr: 2.0
2459	extr: 21.0, cyto: 8.5, cyto_nucl: 8.0
2461	cyto: 13.5, cyto_nucl: 10.5, nucl: 6.5, pero: 4.0, plas: 3.5, mito: 3.0
2462	cyto: 13.0, mito: 7.0, plas: 6.0, extr: 3.0
2463	mito: 16.0, cyto: 10.5, cyto_nucl: 9.0, nucl: 4.5
2464	nucl: 15.5, cyto_nucl: 15.0, cyto: 11.5, mito: 2.0
2465	cyto: 22.5, cyto_nucl: 16.0, nucl: 8.5
2466	cyto_nucl: 10.5, cyto: 9.5, nucl: 8.5, mito: 7.0, extr: 6.0
2468	cyto_nucl: 13.0, nucl: 10.5, cyto: 10.5, cysk: 9.0
2469	cyto: 15.0, cyto_nucl: 12.5, nucl: 8.0, extr: 4.0, golg: 3.0
2472	extr: 25.0, plas: 4.0
2473	extr: 28.0, mito: 4.0
2475	cyto_nucl: 20.5, cyto: 15.5, nucl: 10.5, extr: 4.0
2477	cyto: 12.0, plas: 7.5, pero: 4.5, extr_plas: 4.5, nucl: 4.0, mito_pero: 3.5
2480	cyto: 10.0, E.R._mito: 6.5, mito_pero: 5.7, mito: 5.5, E.R.: 5.0, plas: 4.0, extr: 3.0, pero: 2.5
2482	cyto: 11.5, cyto_nucl: 10.0, cysk: 9.0, nucl: 5.5, extr: 3.0
2483	cyto: 17.0, cyto_nucl: 13.5, nucl: 8.0, cysk: 4.0
2484	extr: 16.0, cyto: 11.0, cyto_nucl: 8.0, nucl: 3.0
2486	cyto: 12.5, cyto_nucl: 11.0, extr: 9.0, nucl: 8.5
2487	, plas: 6.5, cyto: 6.5, nucl: 6.0, extr_plas: 6.0, pero: 5.0, extr: 4.5, cyto_mito: 4.5
2488	extr: 19.0, cyto: 11.0
2489	plas: 29.0
2490	cyto: 21.5, cyto_nucl: 14.0, nucl: 3.5, extr: 3.0
2491	cyto_nucl: 13.0, cyto: 11.5, nucl: 9.5, extr: 9.0
2493	cyto: 17.0, cyto_nucl: 13.0, nucl: 7.0, mito: 5.0
2494	nucl: 21.0, mito: 8.0
2495	cyto: 17.5, cyto_nucl: 15.0, nucl: 7.5, extr: 5.0
2497	nucl: 25.5, cyto_nucl: 17.5, cyto: 6.5
2498	cyto: 12.5, mito: 9.5, cyto_nucl: 8.0, mito_pero: 7.8, E.R._mito: 5.7, pero: 4.0, extr: 3.0
2499	cyto: 11.5, cyto_nucl: 10.5, nucl: 8.5, plas: 5.5, extr_plas: 3.5, mito: 3.0
2500	mito: 21.0, nucl: 5.5, cyto_nucl: 5.0, cyto: 3.5
2503	extr: 22.0, mito: 4.0, pero: 3.0
2504	nucl: 23.5, cyto_nucl: 18.5, cyto: 6.5
2507	extr: 20.0, nucl: 7.0, cyto: 4.0
2508	mito: 14.0, nucl: 9.5, cyto_nucl: 8.0, cyto: 5.5
2509	nucl: 31.0, cyto_nucl: 17.0
2511	plas: 29.0
2512	cyto: 14.0, cyto_nucl: 10.3, cyto_mito: 7.8, plas: 6.0, nucl: 5.5, pero: 3.0
2513	nucl: 17.5, cyto_nucl: 14.0, cyto: 9.5, extr: 5.0
2514	nucl: 16.0, cyto: 10.0, extr: 6.0
2517	cysk: 15.0, cyto: 8.5, cyto_nucl: 8.0, nucl: 6.5
2520	plas: 30.0
2522	nucl: 23.0, cyto_nucl: 17.0, cyto: 7.0
2525	extr: 11.0, E.R._mito: 6.3, plas: 6.0, E.R.: 5.0, mito: 3.5, mito_pero: 3.3, cyto: 3.0
2528	nucl: 32.0
2529	nucl: 20.0, cyto: 10.0
2530	plas: 25.0, mito: 3.0, extr: 2.0
2531	cyto_nucl: 21.0, nucl: 14.5, cyto: 12.5
2532	cyto: 11.0, extr: 10.0, cyto_nucl: 9.5, nucl: 6.0, E.R.: 3.0
2533	nucl: 27.0, cyto: 4.0
2537	cyto_nucl: 15.5, nucl: 13.0, cyto: 10.0, extr: 7.0
2539	cyto_nucl: 12.5, cyto: 12.0, mito: 10.0, nucl: 7.0
2540	plas: 22.0, extr: 8.0
2541	mito: 14.0, cyto_nucl: 7.5, cyto: 5.5, nucl: 4.5, pero: 4.0, extr: 3.0
2542	extr: 14.0, mito: 12.0, cyto: 4.0, cyto_nucl: 3.7
2543	cyto: 13.5, cyto_nucl: 12.5, nucl: 10.5, extr: 7.0
2545	nucl: 19.5, cyto_nucl: 16.5, cyto: 10.5
2546	cyto_nucl: 16.5, nucl: 15.5, cyto: 12.5
2547	cyto: 12.0, mito: 6.0, mito_pero: 5.5, nucl: 4.0, pero: 3.0, plas: 2.5, extr_plas: 2.5, golg: 2.0
2548	extr: 13.0, nucl: 11.0, cyto_nucl: 8.5, cyto: 4.0
2549	cyto_nucl: 14.0, nucl: 12.0, cyto: 12.0, extr: 7.0
2550	extr: 17.0, E.R.: 12.0
2553	cyto: 18.0, cyto_nucl: 12.0, extr: 4.0, nucl: 4.0, E.R.: 3.0
2554	plas: 31.0
2556	nucl: 13.5, cyto_nucl: 13.5, extr: 9.0, cyto: 8.5
2557	extr: 19.0, cyto: 8.0, nucl: 3.0
2558	mito: 14.0, cyto: 10.0, nucl: 5.0
2560	extr: 20.0, mito: 7.0, cyto: 3.0
2562	mito: 16.0, nucl: 7.5, cyto_nucl: 6.2, cyto_pero: 3.8, cyto: 3.5, extr: 2.0
2563	cyto: 22.0, extr: 3.0, pero: 3.0, E.R._mito: 2.0
2568	cyto_nucl: 14.0, cyto: 12.5, extr: 9.0, nucl: 8.5
2569	extr: 28.0, nucl: 1.0
2570	extr: 17.0, cyto: 11.5, cyto_nucl: 8.0
2572	cyto: 21.5, cyto_nucl: 17.0, nucl: 5.5, pero: 3.0
2574	cyto: 16.5, cyto_nucl: 12.0, nucl: 6.5, mito: 4.0, extr: 3.0
2575	plas: 19.0, extr_plas: 13.0, cyto: 6.0, extr: 5.0
2576	cyto: 13.0, extr: 11.0, cyto_nucl: 10.0, nucl: 5.0
2578	nucl: 18.0, cyto_nucl: 16.5, cyto: 11.0
2579	nucl: 10.5, cyto_nucl: 10.5, cyto: 7.5, extr: 7.0, mito: 6.0
2580	cyto_nucl: 15.5, cyto: 15.0, nucl: 14.0
2581	cyto: 19.0, cyto_nucl: 13.5, extr: 8.0, nucl: 4.0
2582	cyto: 11.0, plas: 6.5, extr_plas: 5.5, mito: 4.5, extr: 3.5, E.R._mito: 3.0, nucl: 2.0, pero: 2.0
2584	cyto: 11.0, plas: 8.0, mito: 5.5, E.R._mito: 4.5, E.R.: 2.5, extr: 2.0
2585	cysk: 16.0, extr: 9.0, cyto: 5.0, cyto_nucl: 4.5
2588	, cyto: 7.0, mito: 7.0, mito_pero: 6.5, E.R._mito: 6.3, pero: 4.5, plas: 4.0, extr: 4.0, nucl: 3.0
2589	extr: 27.0, mito: 2.0, cyto_nucl: 2.0
2590	extr: 20.0, nucl: 7.5, cyto_nucl: 7.0, cyto: 3.5
2591	pero: 12.0, cyto: 8.0, mito: 7.5, E.R._mito: 5.0, nucl: 3.0
2592	nucl: 22.0, cyto: 6.0, mito: 2.0
2594	cyto: 17.5, cyto_nucl: 11.0, extr: 9.0, nucl: 3.5
2595	plas: 32.0
2596	cyto_nucl: 12.5, nucl: 11.5, extr: 10.0, cyto: 8.5
2598	extr: 12.0, cyto_nucl: 12.0, cyto: 11.5, nucl: 5.5
2599	cyto: 22.5, cyto_nucl: 15.0, nucl: 6.5
2600	mito: 23.0, cyto_nucl: 5.3, cyto: 4.0, nucl: 3.5, cyto_pero: 3.5
2601	extr: 15.0, cyto: 12.5, cyto_nucl: 7.5, mito: 2.0
2603	cyto: 18.0, mito: 13.0
2604	extr: 22.0, mito: 4.0, nucl: 3.5, cyto_nucl: 3.0
2605	nucl: 32.0
2606	extr: 17.0, cyto_nucl: 8.8, nucl: 8.0, cyto: 5.5, cyto_pero: 3.8
2607	extr: 20.0, nucl: 6.0, mito: 4.0
2609	cyto_nucl: 10.5, extr: 10.0, nucl: 10.0, cyto: 9.0, mito: 2.5
2611	cyto_nucl: 15.5, nucl: 15.0, cyto: 14.0
2612	cyto: 22.0, cyto_nucl: 15.5, nucl: 5.0, mito: 2.0
2613	mito: 14.0, extr: 12.0, cyto: 3.0
2614	mito: 29.0, cyto: 1.5
2615	mito: 10.0, cyto_nucl: 8.2, cyto: 8.0, cyto_pero: 6.2, extr: 6.0, nucl: 6.0
2616	plas: 17.0, extr: 11.0, E.R.: 3.0
2621	nucl: 17.5, cyto_nucl: 15.5, cyto: 12.5
2622	cyto_nucl: 17.0, cyto: 16.0, nucl: 10.0, extr: 3.0
2623	mito: 16.0, cyto_nucl: 7.7, nucl: 7.5, cyto: 4.5, cyto_pero: 4.5
2624	cyto: 18.5, cyto_nucl: 17.0, nucl: 10.5
2629	cyto_nucl: 11.0, nucl: 10.5, cyto: 10.5, plas: 4.0, pero: 3.0
2631	plas: 20.0, cyto: 5.0, mito: 5.0
2633	cyto: 11.0, cyto_nucl: 10.0, extr: 9.0, nucl: 5.0, mito: 5.0
2634	cyto: 25.0, mito: 7.0
2636	cyto_nucl: 11.0, nucl: 10.5, cyto: 10.5, extr: 9.0
2637	extr: 30.0
2638	nucl: 26.0, cyto: 6.0
2639	extr: 19.5, extr_plas: 13.0, plas: 5.5, E.R.: 2.0, lyso: 2.0
2640	mito: 17.0, cyto: 7.0, extr: 4.0, nucl: 4.0
2641	cyto: 13.5, cyto_nucl: 12.7, mito: 9.0, cyto_plas: 8.8, nucl: 4.5
2642	extr: 9.0, mito_pero: 5.8, E.R._mito: 5.7, mito: 5.5, cyto_pero: 4.7, cyto: 4.5, plas: 4.0, pero: 3.5, E.R.: 2.5
2643	cyto: 16.5, cyto_nucl: 12.0, cysk: 9.0, nucl: 4.5
2645	cyto_nucl: 15.5, nucl: 13.0, cyto: 12.0, mito: 4.0
2646	extr: 22.0, nucl: 4.5, lyso: 4.0, cyto_nucl: 3.5
2647	mito: 17.0, nucl: 8.0, cyto: 5.0
2648	extr: 17.0, cyto_nucl: 9.5, cyto: 8.0, nucl: 7.0
2649	extr: 15.0, nucl: 12.0, cyto_nucl: 7.5, mito: 3.0
2650	cyto: 15.0, cyto_nucl: 13.5, nucl: 10.0, extr: 2.0, mito: 2.0
2653	cyto: 11.0, mito_pero: 8.7, E.R._mito: 7.7, mito: 7.5, pero: 7.0
2654	extr: 14.0, plas: 5.0, mito: 5.0, lyso: 5.0
2655	extr: 12.0, cyto_nucl: 11.0, nucl: 9.5, cyto: 9.5
2656	nucl: 20.5, cyto_nucl: 17.5, cyto: 11.5
2659	cyto_nucl: 17.2, nucl: 11.5, cyto: 11.5, cyto_plas: 8.2, extr: 7.0
2660	plas: 31.0
2661	extr: 29.0
2662	nucl: 12.0, mito: 9.0, extr: 7.0, cyto: 3.0
2664	cyto: 17.0, cyto_nucl: 11.5, extr: 11.0
2665	extr: 18.0, nucl: 7.5, cyto_nucl: 7.3, cyto: 4.0, cyto_pero: 3.0
2666	cyto_nucl: 16.5, nucl: 14.0, cyto: 11.0, extr: 7.0
2669	extr: 12.0, nucl: 7.5, cyto_nucl: 7.2, cyto: 5.5, cyto_pero: 4.3, mito: 4.0
2670	plas: 31.0
2671	cyto: 17.0, mito: 9.0, nucl: 3.0
2672	cyto: 19.0, extr: 10.0
2674	extr: 31.0
2675	cyto: 12.0, extr: 10.0, mito: 6.0, nucl: 2.0
2676	nucl: 27.0, cyto_nucl: 16.0, cyto: 3.0
2677	cyto_nucl: 12.0, nucl: 10.0, cyto: 10.0, mito: 4.0, extr: 3.0, pero: 3.0
2678	mito: 21.0, cyto: 6.5, cyto_nucl: 4.5, nucl: 1.5
2679	extr: 18.0, mito: 8.0, cyto: 5.0
2680	mito: 29.0, cyto: 2.5
2681	extr: 27.0, cyto: 4.0
2682	cyto: 15.0, extr: 13.0, nucl: 1.0
2684	cyto_nucl: 13.5, nucl: 11.5, cyto: 10.5, extr: 8.0
2686	cyto: 26.0, nucl: 3.0
2687	cyto: 14.0, cyto_nucl: 13.0, nucl: 10.0, E.R.: 3.0, extr: 1.0
2691	extr: 22.0, cyto: 7.5, cyto_nucl: 6.0
2692	cyto: 11.5, cyto_nucl: 9.0, extr: 8.0, mito: 6.0, nucl: 5.5
2693	extr: 13.0, cyto_nucl: 11.0, cyto: 9.0, nucl: 7.0
2694	cyto: 22.5, cyto_nucl: 18.0, nucl: 8.5
2697	extr: 28.0, lyso: 2.0
2700	cyto: 24.0, nucl: 6.0
2701	extr: 23.5, extr_plas: 13.0, golg: 3.0, mito: 2.0
2702	extr: 16.0, nucl: 11.0, cyto_nucl: 8.0, cyto: 3.0
2704	cyto: 11.0, pero: 5.5, nucl: 5.0, mito_pero: 5.0, plas: 3.5, mito: 3.5, extr_plas: 3.0
2706	cyto: 14.5, cyto_nucl: 10.5, extr: 10.0, nucl: 5.5
2707	extr: 21.0, cyto: 6.5, cyto_nucl: 5.5, nucl: 3.5
2709	extr: 12.0, nucl: 10.5, cyto_nucl: 10.5, cyto: 7.5
2710	extr: 17.0, nucl: 7.0, cyto: 5.0
2711	extr: 12.0, cyto: 10.0, nucl: 5.0, mito: 3.0
2714	cyto: 14.0, cyto_nucl: 13.0, nucl: 8.0, extr: 4.0, mito: 4.0
2715	plas: 29.0
2716	extr: 20.0, cyto: 6.0, mito: 4.0
2717	cysk: 22.0, cyto: 7.0
2718	plas: 24.0, cyto: 4.0, mito: 3.0
2720	mito: 20.0, nucl: 8.5, cyto_nucl: 7.5
2721	cyto_nucl: 13.5, cyto: 12.5, nucl: 11.5, extr: 7.0
2722	cyto: 24.5, cyto_nucl: 14.5, mito: 5.0
2723	extr: 20.0, cyto: 12.0
2724	cyto: 17.5, cyto_nucl: 11.0, mito: 10.0, nucl: 3.5
2726	mito: 18.0, cyto: 9.5, cyto_nucl: 6.0, pero: 2.0
2728	nucl: 16.5, cyto_nucl: 14.0, cyto: 10.5, mito: 3.0
2729	cyto: 23.0, cyto_nucl: 15.0, nucl: 5.0
2730	extr: 29.0
2731	cyto: 18.5, cyto_nucl: 14.7, cyto_plas: 11.2, mito: 6.0, nucl: 5.5
2732	plas: 27.0, extr: 3.0
2733	nucl: 31.0
2734	extr: 16.0, mito: 9.0, cyto_nucl: 3.5, cyto: 3.0, nucl: 2.0
2736	extr: 21.0, nucl: 7.0, cyto: 4.0
2737	cyto: 23.0, nucl: 6.0
2738	extr: 23.0, pero: 5.0, mito: 2.0
2739	extr: 14.0, cyto: 9.5, cyto_nucl: 7.5, nucl: 4.5, mito: 4.0
2740	cyto: 19.0, cyto_nucl: 12.3, cyto_plas: 10.5, extr: 5.0, mito: 4.0
2741	cyto: 16.0, nucl: 12.0, cysk: 3.0
2743	cyto: 15.0, cyto_nucl: 8.8, cyto_plas: 8.3, mito: 8.0, extr: 7.0
2744	cyto: 16.0, mito: 10.0, nucl: 5.0
2745	nucl: 24.5, cyto_nucl: 17.5, cyto: 7.5
2746	nucl: 16.0, cyto: 15.0
2748	cyto_nucl: 12.0, cyto: 10.5, extr: 9.0, nucl: 6.5, mito: 4.0
2749	cyto: 13.5, cyto_nucl: 10.5, extr: 10.0, nucl: 6.5
2752	cyto: 10.5, cyto_nucl: 8.7, mito: 8.0, extr: 7.0, cyto_plas: 7.0, nucl: 3.5
2753	mito: 19.0, cyto: 6.5, cyto_nucl: 5.5, nucl: 3.5
2754	cyto: 14.0, mito_pero: 8.0, mito: 7.0, pero: 7.0, nucl: 3.0
2755	plas: 30.0
2758	extr: 14.0, cyto_nucl: 9.2, cyto: 7.5, cyto_pero: 5.7, nucl: 5.5
2759	cyto: 21.5, cyto_nucl: 12.0, extr: 6.0, mito: 3.0
2761	cyto_nucl: 15.5, nucl: 13.0, cyto: 10.0, mito: 5.0
2763	extr: 19.0, cyto: 10.0
2764	cyto: 23.5, cyto_nucl: 16.0, nucl: 3.5, extr: 3.0
2765	cyto_nucl: 11.5, cyto: 10.5, extr: 9.0, nucl: 7.5, mito: 5.0
2767	cyto: 26.5, cyto_nucl: 14.0, mito: 3.0
2768	cyto: 15.0, mito: 11.0, cyto_nucl: 10.5
2769	cyto: 24.0, mito: 5.0
2770	cyto: 15.5, cyto_nucl: 12.0, extr: 9.0, nucl: 7.5
2771	nucl: 15.5, cyto_nucl: 10.0, mito: 9.0, cyto: 3.5
2772	nucl: 23.5, cyto_nucl: 16.0, cyto: 7.5
2773	nucl: 18.0, cyto_nucl: 14.5, extr: 5.0, cyto: 5.0
2775	mito: 19.5, cyto_mito: 12.7, nucl: 7.0, cyto_nucl: 6.8, cyto: 4.5
2776	mito: 19.0, extr: 8.0, cyto: 2.5, cyto_nucl: 2.0
2777	cyto: 19.5, cyto_nucl: 15.0, nucl: 9.5
2778	extr: 18.0, mito: 10.0, cyto_nucl: 2.0
2780	extr: 17.0, cyto_nucl: 7.8, cyto: 7.0, cyto_pero: 5.2, nucl: 3.5, mito: 2.0
2781	cyto: 21.0, cyto_nucl: 14.5, nucl: 6.0, extr: 3.0
2782	nucl: 21.0, cyto_nucl: 14.5, cyto: 6.0, extr: 3.0
2785	cyto: 17.0, cyto_nucl: 15.5, nucl: 10.0, extr: 1.0
2786	nucl: 14.5, cyto_nucl: 13.5, cyto: 9.5, extr: 6.0
2788	nucl: 20.0, cyto_nucl: 15.0, cyto: 8.0
2789	cyto: 16.5, cyto_nucl: 16.0, nucl: 12.5
2790	mito: 17.0, cyto: 12.0
2791	cyto: 17.0, cyto_nucl: 13.5, nucl: 8.0, extr: 7.0
2792	extr: 22.0, nucl: 5.0, cyto: 4.0
2794	cyto: 22.0, cyto_nucl: 14.0, mito: 6.5, E.R._mito: 5.5
2795	cyto_nucl: 17.5, cyto: 14.0, nucl: 11.0, extr: 5.0
2796	plas: 22.0, cyto: 3.5, cyto_mito: 3.0, golg: 2.0, mito: 1.5
2797	cyto: 11.5, extr: 11.0, cyto_nucl: 8.0, mito: 4.0, nucl: 3.5
2798	nucl: 12.5, extr: 11.0, cyto_nucl: 10.5, cyto: 7.5
2799	plas: 11.0, mito: 8.5, lyso: 8.0, E.R._mito: 5.0, extr: 3.0
2801	extr: 23.0, mito: 8.0
2802	mito: 17.0, cyto: 6.5, extr: 5.0, cyto_nucl: 4.5
2803	mito: 21.0, cyto: 5.5, cyto_pero: 5.3, cyto_nucl: 4.7, pero: 3.0
2804	cyto_nucl: 17.5, nucl: 12.5, cyto: 11.5, extr: 7.0
2807	extr: 32.0
2811	cyto: 19.0, extr: 9.0, lyso: 2.0
2812	plas: 21.0, E.R.: 5.0, mito: 2.0, pero: 2.0
2814	mito: 25.0, cyto: 4.0
2817	extr: 15.0, mito: 8.0, lyso: 6.0
2818	mito: 27.5, mito_pero: 15.5, pero: 2.5
2819	cyto_nucl: 20.0, nucl: 15.0, cyto: 13.0
2820	extr: 18.0, cyto_nucl: 6.0, nucl: 5.5, cyto: 5.5
2822	cyto: 9.0, mito: 8.0, nucl: 7.0, plas: 4.0, E.R.: 2.0
2823	nucl: 19.0, cyto_nucl: 14.0, cyto: 7.0, extr: 4.0
2824	nucl: 24.0, cyto_nucl: 15.5, cyto: 5.0
2825	mito: 21.0, cyto: 9.0
2826	cyto: 16.0, E.R._mito: 6.2, mito_pero: 5.7, mito: 4.5, pero: 4.0, plas: 2.0
2828	nucl: 32.0
2829	extr: 25.0, cyto: 3.0, nucl: 2.0
2831	extr: 26.0, cyto: 4.0
2832	cyto_nucl: 13.5, cyto: 11.5, nucl: 8.5, mito: 7.0, E.R._mito: 5.0
2833	cyto: 16.0, cyto_nucl: 15.5, nucl: 7.0, mito: 5.0
2835	nucl: 27.0, cyto: 2.0
2836	extr: 20.0, cyto: 9.5, cyto_nucl: 6.0
2839	nucl: 18.0, cyto_nucl: 13.5, cyto: 7.0, extr: 4.0
2840	cyto: 9.5, mito: 8.5, nucl: 7.0, cyto_pero: 7.0, extr: 5.0, E.R._mito: 5.0
2841	cyto: 26.5, cyto_nucl: 17.0, nucl: 4.5
2844	cyto: 17.0, extr: 11.0, mito: 3.0
2845	plas: 8.5, extr_plas: 6.0, mito: 5.5, cyto_mito: 5.0, pero: 4.0, cyto: 3.5, golg: 3.0, extr: 2.5, nucl: 2.0
2846	cyto_nucl: 13.5, nucl: 12.0, cyto: 11.0, extr: 6.0
2848	extr: 19.0, cyto: 7.0, cyto_nucl: 6.2, cyto_pero: 5.2, nucl: 3.0
2850	nucl: 22.0, cyto: 6.0, extr: 3.0
2851	extr: 12.0, cyto: 11.5, cyto_nucl: 11.5, nucl: 6.5
2852	mito: 15.0, cyto_pero: 6.5, cyto: 6.0, cyto_nucl: 6.0, extr: 4.0, pero: 3.5
2853	mito: 31.0
2855	extr: 29.0
2856	nucl: 16.5, cyto_nucl: 14.5, cyto: 11.5
2857	plas: 10.0, extr_plas: 9.0, mito: 7.5, extr: 6.0, E.R._mito: 5.5, nucl: 4.0
2860	mito: 27.0, nucl: 3.5, cyto_nucl: 3.0
2861	cyto: 10.0, cysk: 10.0, cyto_nucl: 7.8, cyto_plas: 6.0, extr: 5.0, pero: 3.0
2862	cyto: 13.5, cyto_nucl: 13.5, nucl: 10.5, extr: 7.0
2863	cyto: 23.0, cyto_nucl: 17.5, nucl: 6.0
2865	cysk: 13.0, extr: 9.0, cyto: 8.5, cyto_nucl: 5.5
2866	plas: 16.0, extr_plas: 11.5, extr: 5.0, nucl: 4.0, mito: 3.0
2867	extr: 15.0, nucl: 11.5, cyto_nucl: 9.0, cyto: 3.5
2868	nucl: 32.0
2870	mito: 17.0, cyto_mito: 14.0, cyto: 7.0, extr: 6.0
2871	cyto: 13.0, cyto_nucl: 11.0, mito: 8.0, extr: 6.0, nucl: 5.0
2876	cyto: 12.0, extr: 9.0, mito: 6.0, pero: 3.0
2877	plas: 29.0
2878	plas: 27.0, mito: 5.0
2879	extr: 30.0
2884	cyto: 13.5, cyto_nucl: 12.0, extr: 11.0, nucl: 5.5
2885	plas: 31.0
2886	mito: 13.0, cyto_nucl: 10.0, cyto: 9.5, nucl: 7.5
2889	cyto_nucl: 11.0, extr: 10.0, nucl: 10.0, cyto: 10.0
2890	extr: 22.0, cyto: 7.0, cyto_nucl: 5.5
2891	cyto: 13.0, pero: 8.0, mito_pero: 7.8, E.R._mito: 6.2, mito: 5.0, E.R.: 3.0
2892	cyto: 15.0, mito: 9.0, extr: 7.0
2893	nucl: 23.0, extr: 6.0
2895	nucl: 20.0, cyto_nucl: 14.5, cyto: 7.0, extr: 4.0
2896	cyto: 11.5, extr: 11.0, cyto_nucl: 11.0, nucl: 7.5
2897	nucl: 16.0, cyto_nucl: 15.5, cyto: 9.0, extr: 7.0
2898	cysk: 18.0, cyto: 8.5, cyto_nucl: 5.5, nucl: 1.5, extr: 1.0
2899	cyto: 22.5, cyto_nucl: 15.0, nucl: 6.5
2901	cysk: 13.0, cyto: 10.5, cyto_nucl: 7.0, extr: 6.0
2904	mito: 13.0, nucl: 9.0, plas: 5.0, E.R.: 3.0
2905	nucl: 20.0, cyto_nucl: 14.0, cyto: 6.0, mito: 3.0
2907	extr: 22.0, cyto_nucl: 5.2, cyto: 5.0, cyto_pero: 4.2
2908	cyto: 12.5, cyto_nucl: 11.5, nucl: 9.5, pero: 5.0, cysk: 3.0
2909	cyto: 23.0, cyto_nucl: 15.0, extr: 3.0, nucl: 3.0
2911	extr: 19.0, cyto: 6.5, cyto_nucl: 4.5, mito: 4.0
2912	nucl: 32.0
2913	extr: 18.0, cyto: 13.0, cyto_nucl: 8.0
2914	cyto: 12.0, cyto_nucl: 12.0, cyto_pero: 10.3, mito: 7.0, nucl: 4.5, pero: 4.5
2915	nucl: 13.0, cyto_nucl: 10.5, mito: 8.0, cyto: 6.0, extr: 3.0
2916	plas: 30.0
2917	cyto_nucl: 13.3, cyto: 12.0, cyto_pero: 8.8, mito: 8.0, nucl: 7.5
2918	mito: 19.0, cyto: 5.5, extr: 4.0, cyto_pero: 4.0
2919	extr: 22.0, cyto: 7.0, cyto_nucl: 6.3, cyto_pero: 4.5
2920	plas: 30.0
2921	plas: 28.0, mito: 3.0
2922	cyto_nucl: 18.2, nucl: 13.5, cyto: 11.5, cyto_plas: 8.2, extr: 2.0
2924	plas: 32.0
2925	nucl: 20.0, cyto_nucl: 18.5, cyto: 11.0
2928	nucl: 18.5, cyto_nucl: 12.5, cyto: 5.5, extr: 4.0
2929	cyto: 15.0, extr: 10.0, nucl: 7.0
2930	extr: 12.0, cyto_nucl: 11.7, nucl: 10.5, cyto: 7.5, cyto_pero: 5.7
2931	cyto: 16.0, cyto_nucl: 10.5, extr: 8.0, nucl: 3.0, mito: 2.0
2934	nucl: 14.5, cyto_nucl: 13.5, extr: 9.0, cyto: 7.5
2935	extr: 20.0, E.R.: 5.0, plas: 4.0
2939	nucl: 21.0, cyto_nucl: 16.5, cyto: 8.0
[truncated: 38,257 more rows]
