# Supplementary material for: Comparative transcriptome profiling approach to glean virulence and immunomodulation-related genes of Fasciola hepatica
Source: BMC Genomics. 2015 May 9;16(1):366. doi: 10.1186/s12864-015-1539-8 (PMC4429430; doi:10.1186/s12864-015-1539-8)
Supplement: Additional file 6: — Functional and descriptional details of VIRs. The blast comparisons and E value are provided for the assigned accession number and description from the reference databases (NCBI or GeneDB) for each VIR. Accession and description of the homologous molecules in the specialised secondary databases are provided. The detected InterProScan numbers and Ka/Ks ratios are listed for the related transcripts. Subcellular location signs for VIRs are demonstrated individually. [file 12864_2015_1539_MOESM6_ESM.xlsx]

## Sheet: Sayfa1
Additional file 6. Functional and descriptional details of VIRs
Fasciola hepatica transcripts	Reference database homology				Secondary database homology				Functional categorisation					Subcellular localisation
Transcript no	Accession	Description	BLAST	E value	Accession and description	Database	E value	Group	Resource	Accession (motif or related sequence)	Description	Species (if applicable)	Immunologic property	Subcellular localisation sign
1584	XP_002572744.1	sarm1 [Schistosoma mansoni]	blastp	1e-82	FY947598.1_Dugesia japonica cDNA, clone: Dj_aH_322_L13, 5' end sequence, expressed in adult head.	NPD	2e-73	CSR	IPS	IPR000157	Toll/interleukin-1 receptor homology (TIR) domain [Domain]		Toll/interleukin-1 receptor homology	cyto_nucl: 11.3, cyto: 9.5, nucl: 9.0, extr: 7.0, cyto_pero: 6.8, mito: 4.0
3866	CAX70351.1	LIN1-like protein [Schistosoma japonicum]	blastp	3e-27	Tsolium_UN2896; similar to gi|226470140|emb|CAX70351.1| LIN1-like protein [Schistosoma japonicum] (Evalue:2e-37, identity:39.24) unverified	HSD	1e-13	PDR (HT)	NCBI	cl00072	GYF domain		Proline binding	mito: 15.0, nucl: 14.0
5195	BC055836.1	Mus musculus neutrophil cytosolic factor 1, mRNA (cDNA clone MGC:67831 IMAGE:3983481), complete cds	tblastx	3e-29	Protegen: 691|ref|NC_000070.5|NC_000070:150294263-150320210 Mus musculus chromosome 4, reference assembly (C57BL/6J)	Violin	2e-10	PDR (VT)	UniProt	Q09014	Neutrophil cytosol factor 1	Mus musculus	Leukocyte mediated cytotoxicity	extr: 20.0, cyto_nucl: 4.5, cyto: 4.0, nucl: 3.0, mito: 3.0
6556	GAA27790.2	hypothetical protein CLF_107202 [Clonorchis sinensis]	blastp	7e-83	EG353860.1_SAAH-aaa71g10.g1 Agen 0058 Schmidtea mediterranea cDNA 5', mRNA sequence.	NPD	2e-45	CSR	IPS	IPR000157	Toll/interleukin-1 receptor homology (TIR) domain [Domain]		Toll/interleukin-1 receptor homology	extr: 12.0, plas: 6.0, pero: 5.0, nucl: 4.0, cyto: 2.0
6733	GAA34190.1	hypothetical protein CLF_100679 [Clonorchis sinensis]	blastp	3e-144	DN315007.1_PL06019B2E07 cDNA from juvenile hermaphodites Schmidtea mediterranea cDNA 5', mRNA sequence.	NPD	5e-14	PSR/CSR	IPS	IPR000157	Toll/interleukin-1 receptor homology (TIR) domain [Domain]		Toll/interleukin-1 receptor homology	mito: 17.0, nucl: 9.0, cyto_pero: 3.5, pero: 3.0
7694	XP_002573383.1	hypothetical protein [Schistosoma mansoni]	blastp	9e-12	Fhepatica_UN095; similar to gi|256074137|ref|XP_002573383.1| hypothetical protein [Schistosoma mansoni] (Evalue:1e-09, identity:36.96) unverified	HSD	2e-11	PDR (HT)	NCBI/GeneDB	Smp_019350	CD59 antigen		Complement associated	cyto: 14.5, cyto_nucl: 8.5, mito: 6.0, extr_plas: 5.0, plas: 4.5, extr: 4.5
7920	GAA36580.2	T-cell immunomodulatory protein [Clonorchis sinensis]	blastp	6e-19	Serinaceieuropaei_UN0975; similar to gi|256077596|ref|XP_002575088.1| T-cell immunomodulatory protein [Schistosoma mansoni] (Evalue:3e-26, identity:33.74) unverified	HSD	2e-14	PDR (HT)	UniProt	Q8TB96	T-cell immunomodulatory protein	Homo sapiens	Modulator of T-cell function	extr: 14.0, cyto: 7.5, cyto_nucl: 7.5, nucl: 4.5, mito: 4.0
8653	NP_001137161.1	histocompatibility 2, Q region locus 4 precursor [Mus musculus]	blastp	3e-15	Bmalayi_UN07821; similar to gi|4104615|gb|AAD02090.1| unknown [Homo sapiens] (Evalue:7e-06, identity:65.82) unverified	HSD	5e-11	PDR (HT)	IPS	IPR001039	MHC class I alpha chain, alpha1 alpha2 domains [Domain]		MHC class I homology	nucl: 11.0, cyto_nucl: 11.0, extr: 10.0, cyto: 7.0
10264	CCD82398.1	putative tgf-beta family [Schistosoma mansoni]	blastp	3e-28	AB010966.1_Dugesia japonica djbmp mRNA for bone morphogenetic protein, partial cds.	NPD	3e-13	CSR	IPS	IPR015615/IPR001839/IPR029034	Transforming growth factor-beta-related [Family]/Transforming growth factor-beta, C-terminal [Domain]/Cystine-knot cytokine [Domain]		TGF beta homology	extr: 25.0, nucl: 6.0
10702	NP_112313.1	macrophage migration inhibitory factor [Rattus norvegicus]	blastp	1e-35	JK823587.1_SL1.X2.E.C10 S. mediterranea SL1 X2 library Schmidtea mediterranea cDNA clone SL1.X2.E.C10 5', mRNA sequence.	NPD	9e-08	CSR	IPS	IPR001398/IPR014347	Macrophage migration inhibitory factor [Family]/Tautomerase/MIF superfamily [Domain]		Macrophage migration inhibition	mito: 15.0, E.R._mito: 9.0, extr: 8.5, extr_plas: 5.0, cyto: 4.0
11419	GAA47989.1	suppressor of cytokine signaling 7 [Clonorchis sinensis]	blastp	9e-112	BW638401.1_Dugesia ryukyuensis mRNA, clone: Dr_sW_011_H22, 5' mRNA sequence.	NPD	2e-70	CSR	IPS	IPR028413/IPR028423/IPR001496	Suppressor of cytokine signalling [Family]/Suppressor of cytokine signalling 7 [Family]/SOCS protein, C-terminal [Domain]		Suppressor of cytokine signalling	nucl: 19.5, cyto_nucl: 15.0, cyto: 9.5
11610	GAA27846.2	TGF-beta receptor type-1 [Clonorchis sinensis]	blastp	1e-140	FY969299.1_Dugesia japonica cDNA, clone: Dj_aH_320_M19.rev, 3' end sequence, expressed in adult head.	NPD	5e-41	CSR	IPS	IPR000333/IPR003605/IPR000719/IPR011009/IPR017441	Ser/Thr protein kinase, TGFB receptor [Family]/TGF beta receptor, GS motif [Domain]/Protein kinase domain [Domain]/ Protein kinase-like domain [Domain]/Protein kinase, ATP binding site [Binding site]		TGF beta receptor homology	mito: 12.0, extr: 9.0, plas: 7.0, lyso: 2.0
12300	AAW24666.1	SJCHGC04616 protein [Schistosoma japonicum]	blastp	2e-21	NA	NA	NA	CSR	IPS	IPR018096	Interleukin-4/interleukin-13, conserved site [Conserved site]		Interleukin-4/interleukin-13 homology	extr: 20.0, cyto: 5.5, cyto_nucl: 4.5, mito: 4.0
13771	1401243A	major histocompatibility complex HLA I [Mus musculus]	blastp	3e-33	Protegen: 292|ref|NC_000083.5|NC_000083:34132956-34137277 Mus musculus chromosome 17, reference assembly (C57BL/6J)	Violin	2e-52	PDR (VT)	IPS	IPR010579	MHC class I, alpha chain, C-terminal [Domain]		MHC class I homology	extr: 30.0
16002	CCD77150.1	hypothetical protein Smp_194540 [Schistosoma mansoni]	blastp	5e-18	AK388785.1_Dugesia japonica cDNA, clone: Dj_aH_000_02468HH.full, full-insert sequence, expressed in adult head.	NPD	5e-13	CSR	IPS	IPR000157	Toll/interleukin-1 receptor homology (TIR) domain [Domain]		Toll/interleukin-1 receptor homology	cyto: 15.0, mito: 11.0, extr: 6.0
19626	GAA37431.2	TGF-beta receptor type-1 [Clonorchis sinensis]	blastp	2e-14	F29C4.1a_WBGene00000897	NPD	6e-08	CSR	IPS	IPR000333	Ser/Thr protein kinase, TGFB receptor [Family]		TGF beta receptor homology	extr: 14.0, nucl: 11.0, cyto_nucl: 10.0, cyto: 7.0
19810	GAA28730.2	thrombospondin-2 [Clonorchis sinensis]	blastp	2e-12	Csinesis_UN04270; similar to gi|256087869|ref|XP_002580085.1| properdin [Schistosoma mansoni] (Evalue:3e-42, identity:44.88) unverified	HSD	6e-17	PDR (HT)	NCBI	smart00209	Thrombospondin type 1 repeats		TGF beta stimulation	extr: 30.0
20661	GAA53897.1	activin receptor type-2B [Clonorchis sinensis]	blastp	4e-33	tr|A8NNV7|A8NNV7_BRUMA Protein kinase domain containing protein OS=Brugia malayi GN=Bm1_06550 PE=4 SV=1/Virmugen: 666|gi|126802155|ref|YP_068384.2| serine/threonine protein kinase US3 [Suid herpesvirus 1]	HSD/Violin/NPD	0.00000000000003/0.000006	PDR (HT)/PDR (VT)/PSR/CSR	IPS	IPR000333	Ser/Thr protein kinase, TGFB receptor [Family]		TGF beta receptor homology	cyto_nucl: 12.0, nucl: 11.0, extr: 10.0, cyto: 9.0
20908	GAA37431.2	TGF-beta receptor type-1 [Clonorchis sinensis]	blastp	4e-21	EG350229.1_SAAH-aad10a03.g1 Agen 0058 Schmidtea mediterranea cDNA 5' similar to pir|A54985 BMP receptor precursor - African clawed frog gb|AAA58707.1| BMP receptor, mRNA sequence.	NPD	4e-10	CSR	IPS	IPR000333	Ser/Thr protein kinase, TGFB receptor [Family]		TGF beta receptor homology	extr: 22.0, cyto_nucl: 4.8, nucl: 4.5, cyto: 4.0
22528	AAA39677.1	MHC K-bm6 transplantation antigen, partial [Mus musculus]	blastp	1e-20	DNAVaxDB Ag: 292|ref|NC_000083.5|NC_000083:34132956-34137277 Mus musculus chromosome 17, reference assembly (C57BL/6J)	Violin	1e-27	PDR (VT)	IPS	IPR001039	MHC class I alpha chain, alpha1 alpha2 domains [Domain]		MHC class I homology	extr: 19.0, cyto: 12.0
23314	GAA55000.1	hypothetical protein CLF_106334 [Clonorchis sinensis]	blastp	5e-32	DN306662.1_PL05011B2F08 cDNA from sexually maturehermaphodites Schmidtea mediterranea cDNA 3', mRNA sequence.	NPD	3e-12	PSR/CSR	NCBI/IPS	IPR013783	Immunoglobulin-like fold [Domain]		CD147 homology [Basigin, Echinococcus granulosus (EUB65114.1), E vale=1.00E-12]	cyto: 12.0, plas: 7.0, mito: 6.0, lyso: 3.0, nucl: 1.0
26180	XP_005669379.1	PREDICTED: TGF-beta receptor type-2 [Sus scrofa]	blastp	5e-19	FY969299.1_Dugesia japonica cDNA, clone: Dj_aH_320_M19.rev, 3' end sequence, expressed in adult head.	NPD	7e-06	CSR	IPS	IPR000333	Ser/Thr protein kinase, TGFB receptor [Family]		TGF beta receptor homology	cyto: 21.0, extr: 5.0, pero: 3.0
26955	GAA56301.1	bone morphogenetic protein receptor type-1 invertebrate [Clonorchis sinensis]	blastp	3e-15	BP190904.1_Dugesia japonica cDNA, clone: 05855_HH, expressed in the head.	NPD	2e-07	CSR	IPS	IPR000333	Ser/Thr protein kinase, TGFB receptor [Family]		TGF beta receptor homology	extr: 10.0, cyto_nucl: 8.5, nucl: 8.0, cyto: 7.0, mito: 5.0
27939	NP_001153015.1	dipeptidyl peptidase 4 isoform 2 [Mus musculus]	blastp	3e-21	DNAVaxDB Ag: 712|gi|6679749|ref|NP_032012.1| seprase [Mus musculus]	Violin	4e-19	PDR (VT)	NCBI	pfam00326	Prolyl oligopeptidase family		T-cell receptor homology	extr: 18.0, cyto_nucl: 10.0, nucl: 8.0, cyto: 6.0
31945	CAA36183.1	unnamed protein product [Mus musculus]	blastp	1e-22	NA	NA	NA	CSR	IPS	IPR015535	Galectin-1 [Family]		IL-10 stimulation	extr: 20.0, mito: 4.0, nucl: 3.0, lyso: 3.0
32835	NP_033865.2	beta-2-microglobulin precursor [Mus musculus]	tblastx	4e-81	Bmalayi_UN02078; similar to gi|254554240|gb|ACT67485.1| MHC class II antigen [Mastomys natalensis] (Evalue:3e-108, identity:82.76) unverified	HSD	7e-13	PDR (HT)	IPS	IPR003006	Immunoglobulin/major histocompatibility complex, conserved site [Conserved site]		MHC class I homology	extr: 31.0
32989	AIE76460.1	CD59-like protein [Fasciola hepatica]	blastp	6e-14	Fhepatica_UN095; similar to gi|256074137|ref|XP_002573383.1| hypothetical protein [Schistosoma mansoni] (Evalue:1e-09, identity:36.96) unverified	HSD	1e-35	PDR (HT)	IPS	IPR001526	CD59 antigen [Domain]		Complement associated	extr: 10.0, cyto: 10.0, mito_pero: 4.7, mito: 4.0, E.R._mito: 3.7, plas: 3.0, pero: 3.0
34645	CCD61018.1	hypothetical protein Smp_194470 [Schistosoma mansoni]	blastp	2e-10	Csinesis_UN05312; similar to gi|256070148|ref|XP_002571407.1| hypothetical protein [Schistosoma mansoni] (Evalue:4e-06, identity:31.82) unverified	HSD	7e-34	PDR (HT)	NCBI	smart00209	Thrombospondin type 1 repeats		TGF beta stimulation	extr: 17.0, cyto: 11.5, cyto_nucl: 6.5
34729	BAB30997.1	unnamed protein product [Mus musculus]	blastp	3e-36	NA	NA	NA	CSR	IPS	IPR024128/IPR003110	T-cell surface glycoprotein CD3 zeta/eta subunit [Family]/Phosphorylated immunoreceptor signalling ITAM [Repeat]		T-cell receptor homology	nucl: 17.0, mito: 11.0, cyto: 4.0
37409	GAA49741.1	tumor necrosis factor receptor superfamily member 16 [Clonorchis sinensis]	blastp	2e-66	Tspiralis_UN5735; similar to gi|316968022|gb|EFV52365.1| tumor necrosis factor receptor superfamily member 16 [Trichinella spiralis] (Evalue:1e-95, identity:99.40) unverified	HSD	4e-24	PDR (HT)	NCBI	cd00185	Tumor necrosis factor receptor (TNFR) domain		TNF receptor homology	extr: 30.0
37746	GAA51051.1	activin receptor type-2B [Clonorchis sinensis]	blastp	7e-126	AK388811.1_Dugesia japonica cDNA, clone: Dj_aH_000_02802HH.full, full-insert sequence, expressed in adult head.	NPD	8e-59	CSR	IPS	IPR000333	Ser/Thr protein kinase, TGFB receptor [Family]		TGF beta receptor homology	cyto_nucl: 10.5, cyto: 9.0, cysk: 9.0, nucl: 8.0, extr: 4.0
38312	XP_003945784.1	PREDICTED: h-2 class I histocompatibility antigen, K-D alpha chain-like isoform 6 [Mus musculus]	blastp	6e-20	Protegen: 292|ref|NC_000083.5|NC_000083:34132956-34137277 Mus musculus chromosome 17, reference assembly (C57BL/6J)	Violin	3e-22	PDR (VT)	IPS	IPR011161	Domain		MHC class I homology	extr: 17.0, cyto: 13.0
38341	XP_002570313.1	hypothetical protein [Schistosoma mansoni]	blastp	7e-09	AK388785.1_Dugesia japonica cDNA, clone: Dj_aH_000_02468HH.full, full-insert sequence, expressed in adult head.	NPD	2e-09	CSR	IPS	IPR000157	Toll/interleukin-1 receptor homology (TIR) domain [Domain]		Toll/interleukin-1 receptor homology	cyto_nucl: 12.5, cyto: 10.5, nucl: 9.5, extr: 6.0, mito: 5.0
38525	CCD58880.1	cleavage and polyadenylation specificity factor,putative [Schistosoma mansoni]	blastp	6e-14	EE671988.1_SAAH-aab69f04.g1 Agen 0058 Schmidtea mediterranea cDNA 5', mRNA sequence.	NPD	3e-08	CSR	IPS	IPR008555	Suppressor of IKBKE 1 [Family]		Suppressor of IKBKE 1	extr: 14.0, cyto: 14.0, cyto_nucl: 10.0
38573	AAA39573.1	MHC H2-D-q alpha-chain, partial [Mus musculus]	blastp	3e-31	Bmalayi_UN07821; similar to gi|4104615|gb|AAD02090.1| unknown [Homo sapiens] (Evalue:7e-06, identity:65.82) unverified	HSD	5e-15	PDR (HT)	NCBI	pfam00129	Class I Histocompatibility antigen, domains alpha 1 and 2		MHC class I homology	extr: 25.0, mito: 5.0
40314	GAA48275.1	lipopolysaccharide-induced tumor necrosis factor-alpha factor homolog [Clonorchis sinensis]	blastp	1e-34	BW635650.1_Dugesia ryukyuensis mRNA, clone: Dr_sW_003_A08, 5' mRNA sequence.	NPD	2e-15	CSR	IPS	IPR006629	LPS-induced tumor necrosis factor alpha factor [Domain]		TNF alpha homology	extr: 15.0, plas: 10.0, mito: 6.0
40900	XP_002577301.1	hypothetical protein [Schistosoma mansoni]	blastp	4e-48	Tsolium_UN0800; similar to gi|256082102|ref|XP_002577301.1| hypothetical protein [Schistosoma mansoni] (Evalue:8e-64, identity:40.50) unverified	HSD	5e-29	PDR (HT)/PSR	NCBI/GeneDB	Smp_060030	Thrombospondin, type 1		TGF beta stimulation	mito: 13.0, cyto_nucl: 8.2, nucl: 7.5, cyto: 5.5, extr: 5.0, cyto_pero: 4.5
42935	GAA51525.1	CD2 antigen cytoplasmic tail-binding protein 2 [Clonorchis sinensis]	blastp	2e-19	Csinesis_UN04183; similar to gi|256089455|ref|XP_002580825.1| hypothetical protein [Schistosoma mansoni] (Evalue:6e-56, identity:67.09) unverified	HSD	2e-24	PDR (HT)	NCBI	cl00072	GYF domain		Proline binding	cyto: 21.5, cyto_nucl: 14.0, extr: 5.0, nucl: 3.5
44058	XP_002578816.1	bone morphogenetic protein antagonist noggin [Schistosoma mansoni]	blastp	8e-25	HO007163.1_PL08009B2B02 cDNA from juvenile hermaphodites Schmidtea mediterranea cDNA 3', mRNA sequence.	NPD	2e-17	CSR	IPS	IPR008717/IPR029034	Noggin [Family]/Cystine-knot cytokine [Domain]		TGF beta antagonist	extr: 23.0, nucl: 8.0
44260	3Q5T_A	Chain A, V BetaV BETA HOMODIMERIZATION-Based Pre-Tcr Model Suggested By Tcr Beta Crystal Structures [Mus musculus]	blastp	6e-45	Bmalayi_UN05399; similar to gi|89258021|gb|ABD65262.1| immunoglobulin lambda light chain [Rattus norvegicus] (Evalue:1e-59, identity:62.09) unverified	HSD	2e-10	PDR (HT)	NCBI	cd05769	T cell receptor (TCR) beta chain constant immunoglobulin domain		T-cell receptor homology	cyto: 21.0, mito: 7.0, nucl: 2.0
45296	GAA27846.2	TGF-beta receptor type-1 [Clonorchis sinensis]	blastp	3e-16	NA	NA	NA	CSR	IPS	IPR000333	Ser/Thr protein kinase, TGFB receptor [Family]		TGF beta receptor homology	extr: 19.0, cyto: 8.5, cyto_nucl: 6.5
47252	XP_002575081.1	suppressor of cytokine signaling [Schistosoma mansoni]	blastp	2e-36	FY977058.1_Dugesia japonica cDNA, clone: Dj_aH_523_H19.rev, 3' end sequence, expressed in adult head.	NPD	1e-21	CSR	IPS	IPR028413	Suppressor of cytokine signalling [Family]		Suppressor of cytokine signalling	nucl: 17.0, cyto_nucl: 14.5, cyto: 8.0, extr: 6.0
49819	GAA49058.1	activin receptor type-1, partial [Clonorchis sinensis]	blastp	1e-11	FY946945.1_Dugesia japonica cDNA, clone: Dj_aH_320_M19, 5' end sequence, expressed in adult head.	NPD	2e-12	CSR	IPS	IPR000333	Ser/Thr protein kinase, TGFB receptor [Family]		TGF beta receptor homology	cyto: 14.0, extr: 13.0, cyto_nucl: 12.0, nucl: 4.0
53490	XP_003946490.1	PREDICTED: h-2 class I histocompatibility antigen, D-D alpha chain-like isoform 7 [Mus musculus]	blastp	5e-21	DNAVaxDB Ag: 292|gi|133922588|ref|NP_001001892.2| H-2 class I histocompatibility antigen, K-W28 alpha chain isoform 1 [Mus musculus]	Violin	2e-23	PDR (VT)	IPS	IPR027648	MHC class I alpha chain [Family]		MHC class I homology	extr: 24.0, cyto: 6.0
53747	GAA28730.2	thrombospondin-2 [Clonorchis sinensis]	blastp	6e-09	Csinesis_UN04270; similar to gi|256087869|ref|XP_002580085.1| properdin [Schistosoma mansoni] (Evalue:3e-42, identity:44.88) unverified	HSD	3e-14	PDR (HT)	NCBI	smart00209	Thrombospondin type 1 repeats		TGF beta stimulation	extr: 26.0, cyto: 3.0
54791	AAA39576.1	MHC H2-K-d transplantation antigen H2-Kd, partial [Mus musculus]	blastp	5e-53	Protegen: 292|gi|133922588|ref|NP_001001892.2| H-2 class I histocompatibility antigen, K-W28 alpha chain isoform 1 [Mus musculus]	Violin	5e-52	PDR (VT)	NCBI	cd07698	Class I major histocompatibility complex (MHC) alpha chain		MHC class I homology	extr: 19.0, nucl: 5.0, mito: 4.0, cyto: 3.0
55117	XP_003946490.1	PREDICTED: h-2 class I histocompatibility antigen, D-D alpha chain-like isoform 7 [Mus musculus]	blastp	1e-18	Bmalayi_UN07821; similar to gi|4104615|gb|AAD02090.1| unknown [Homo sapiens] (Evalue:7e-06, identity:65.82) unverified	HSD	7e-07	PDR (HT)	IPS	IPR027648	MHC class I alpha chain [Family]		MHC class I homology	extr: 24.0, nucl: 5.5, cyto_nucl: 4.0
55207	XP_002570016.1	protein kinase [Schistosoma mansoni]	blastp	5e-21	KC161224.1_Schmidtea mediterranea activin receptor 1 mRNA, partial cds.	NPD	3e-18	CSR	IPS	IPR000333	Ser/Thr protein kinase, TGFB receptor [Family]		TGF beta receptor homology	cyto_nucl: 15.0, nucl: 14.5, cyto: 10.5, extr: 6.0
56418	XP_002570128.1	bone morphogenetic protein antagonist noggin [Schistosoma mansoni]	blastp	1e-14	FY972562.1_Dugesia japonica cDNA, clone: Dj_aH_505_O11.rev, 3' end sequence, expressed in adult head.	NPD	3e-14	CSR	IPS	IPR008717/IPR029035	Noggin [Family]/Cystine-knot cytokine [Domain]		TGF beta antagonist	extr: 26.0, nucl: 3.0
56437	NP_001077023.1	transforming growth factor-beta receptor-associated protein 1 homolog [Danio rerio]	blastp	4e-08	NA	NA	NA	CSR	IPS	IPR019453	Vacuolar sorting protein 39/Transforming growth factor beta receptor-associated domain 2 [Domain]		TGF beta receptor homology	cyto: 13.0, cyto_nucl: 12.5, nucl: 8.0, cysk: 5.0, mito: 4.0
58384	1404428A	cytotoxic T lymphocyte [Murid herpesvirus 1]	blastp	9e-22	Bmalayi_UN07821; similar to gi|4104615|gb|AAD02090.1| unknown [Homo sapiens] (Evalue:7e-06, identity:65.82) unverified	HSD	2e-08	PDR (HT)	IPS	IPR027648	MHC class I alpha chain [Family]		MHC class I homology	extr: 32.0
58628	GAA54758.1	TNF receptor-associated factor 4 [Clonorchis sinensis]	blastp	2e-35	DN304412.1_PL05005B2B04 cDNA from sexually mature hermaphodites Schmidtea mediterranea cDNA 3', mRNA sequence.	NPD	1e-09	CSR	IPS	IPR027138/IPR008974	TNF receptor-associated factor 4 [Family]/TRAF-like [Domain]		TNF receptor homology	cyto_nucl: 15.0, cyto: 14.0, nucl: 10.0, mito: 4.0
58983	NM_001033288.3	Mus musculus somatomedin B and thrombospondin, type 1 domain containing (Sbspon), mRNA	tblastx	8e-22	DNAVaxDB Ag: 1657|gi|372099103:28071235-28120863 Mus musculus strain C57BL/6J chromosome 7, GRCm38.p1 C57BL/6J	Violin	8e-08	PDR (VT)	UniProt	Q3UPR9	Mus musculus		TGF beta stimulation	extr: 19.0, cyto: 5.5, nucl: 5.0, cyto_pero: 3.5
59522	XP_003946048.1	PREDICTED: h-2 class I histocompatibility antigen, K-D alpha chain-like isoform 4 [Mus musculus]	blastp	3e-22	Protegen: 292|ref|NC_000083.5|NC_000083:34132956-34137277 Mus musculus chromosome 17, reference assembly (C57BL/6J)	Violin	2e-13	PDR (VT)	IPS	IPR001039	MHC class I alpha chain, alpha1 alpha2 domains [Domain]		MHC class I homology	cyto: 22.0, extr: 9.0
59632	BAE26952.1	unnamed protein product [Mus musculus]	blastp	2e-16	NA	NA	NA	CSR	NCBI/IPS	IPR015631	Signalling lymphocyte activation molecule family receptors [Family]		CD48 homology [CD48, Mus musculus (BAE96323.1), 2.00E-16]	extr: 17.0, cyto_nucl: 6.0, nucl: 5.5, cyto: 5.5, mito: 4.0
59650	CAE82020.1	unnamed protein product [Mus musculus]	blastp	3e-08	Protegen: 292|ref|NC_000083.5|NC_000083:34132956-34137277 Mus musculus chromosome 17, reference assembly (C57BL/6J)	Violin	7e-15	PDR (VT)	NCBI	X16198.1	MHC D3 class I antigen	Mus musculus	MHC class I homology	extr: 22.0, cyto_nucl: 5.5, nucl: 5.0, cyto: 4.0
60918	GAA43145.2	protein DVR-1 [Clonorchis sinensis]	blastp	3e-08	NA	NA	NA	CSR	IPS	IPR001839/IPR029034	Transforming growth factor-beta, C-terminal [Domain]/ Cystine-knot cytokine [Domain]		TGF beta homology	nucl: 17.0, cyto_nucl: 13.5, cyto: 8.0, extr: 7.0
61208	AAA39567.1	H-2D cell surface glycoprotein, partial [Mus musculus]	blastp	1e-22	Bmalayi_UN07821; similar to gi|4104615|gb|AAD02090.1| unknown [Homo sapiens] (Evalue:7e-06, identity:65.82) unverified	HSD	2e-12	PDR (HT)	IPS	IPR027648	MHC class I alpha chain [Family]		MHC class I homology	nucl: 12.5, extr: 12.0, cyto_nucl: 12.0, cyto: 6.5
64440	GAA27846.2	TGF-beta receptor type-1 [Clonorchis sinensis]	blastp	9e-26	FY930074.1_Dugesia japonica cDNA, clone: Dj_aH_022_L23, 5'end sequence, expressed in adult head.	NPD	2e-07	PSR/CSR	IPS	IPR003605	TGF beta receptor, GS motif [Domain]		TGF beta receptor homology	mito: 18.0, extr: 5.0, cyto_nucl: 4.7, nucl: 4.0, cyto_pero: 3.2, cyto: 3.0
64619	BAE20821.1	unnamed protein product [Mus musculus]	blastp	9e-25	Oflexuosa_UN0944; similar to gi|5724764|gb|AAB41229.2| D10 T-cell receptor alpha chain precursor [Mus musculus] (Evalue:6e-82, identity:83.85) unverified	HSD	2e-27	PDR (HT)	IPS	IPR015370	Domain of unknown function DUF1968 [Domain]		T-cell receptor homology	cyto: 16.5, cyto_nucl: 12.0, extr: 8.0, nucl: 4.5
65009	1503111B	H2Dd gene [Mus musculus]	blastp	3e-31	Bmalayi_UN07821; similar to gi|4104615|gb|AAD02090.1| unknown [Homo sapiens] (Evalue:7e-06, identity:65.82) unverified	HSD	4e-15	PDR (HT)	IPS	IPR001039	MHC class I alpha chain, alpha1 alpha2 domains [Domain]		MHC class I homology	extr: 26.0, mito: 5.0
68185	GAA28730.2	thrombospondin-2 [Clonorchis sinensis]	blastp	9e-12	Csinesis_UN04270; similar to gi|256087869|ref|XP_002580085.1| properdin [Schistosoma mansoni] (Evalue:3e-42, identity:44.88) unverified	HSD	3e-16	PDR (HT)	NCBI	smart00209	Thrombospondin type 1 repeats		TGF beta stimulation	extr: 18.0, mito: 13.0
70639	CCD82741.1	T-cell immunomodulatory protein [Schistosoma mansoni]	blastp	5e-08	Serinaceieuropaei_UN0975; similar to gi|256077596|ref|XP_002575088.1| T-cell immunomodulatory protein [Schistosoma mansoni] (Evalue:3e-26, identity:33.74) unverified	HSD	2e-08	PDR (HT)	UniProt	Q8TB96	T-cell immunomodulatory protein	Homo sapiens	Modulator of T-cell function	extr: 16.0, mito: 9.0, cyto: 6.0
72283	CAX74995.1	LIN1-like protein [Schistosoma japonicum]	blastp	8e-09	Csinesis_UN04183; similar to gi|256089455|ref|XP_002580825.1| hypothetical protein [Schistosoma mansoni] (Evalue:6e-56, identity:67.09) unverified	HSD	2e-08	PDR (HT)	NCBI	CAX74995.1	LIN1-like protein	Schistosoma japonicum	Proline binding	cyto: 12.5, cyto_nucl: 12.0, extr: 10.0, nucl: 8.5
73151	CAA24128.1	H2-Ld [Mus musculus]	blastp	7e-46	DNAVaxDB Ag: 292|ref|NC_000083.5|NC_000083:34132956-34137277 Mus musculus chromosome 17, reference assembly (C57BL/6J)	Violin	1e-46	PDR (VT)	IPS	IPR010579	MHC class I, alpha chain, C-terminal [Domain]		MHC class I homology	extr: 23.0, plas: 4.0, lyso: 3.0
73578	EDL36365.1	mCG8696 [Mus musculus]	blastp	1e-42	Oflexuosa_UN0944; similar to gi|5724764|gb|AAB41229.2| D10 T-cell receptor alpha chain precursor [Mus musculus] (Evalue:6e-82, identity:83.85) unverified	HSD	9e-09	PDR (HT)	IPS	IPR015370	Domain of unknown function DUF1968 [Domain]		T-cell receptor homology	extr: 12.0, cyto_nucl: 10.0, nucl: 8.0, cyto: 8.0
73673	EDL76957.1	transforming growth factor, beta receptor II, isoform CRA_b [Rattus norvegicus]	blastp	1e-24	NA	NA	NA	CSR	IPS	IPR000333	Ser/Thr protein kinase, TGFB receptor [Family]		TGF beta receptor homology	extr: 18.0, nucl: 10.0, mito: 3.0
76453	BAE34022.1	unnamed protein product [Mus musculus]	blastp	6e-23	NA	NA	NA	CSR	IPS	IPR006052/IPR021184	Tumour necrosis factor domain [Domain]/Tumour necrosis factor, conserved site		TGF beta receptor homology	cyto: 16.5, extr: 11.0, cyto_nucl: 9.5, mito: 2.0
76935	GAA51525.1	CD2 antigen cytoplasmic tail-binding protein 2 [Clonorchis sinensis]	blastp	5e-13	Csinesis_UN04183; similar to gi|256089455|ref|XP_002580825.1| hypothetical protein [Schistosoma mansoni] (Evalue:6e-56, identity:67.09) unverified	HSD	2e-17	PDR (HT)	NCBI	cl00072	GYF domain		Proline binding	cyto: 22.0, extr: 5.0, nucl: 2.0
77913	NP_034683.1	interleukin-18 receptor accessory protein precursor [Mus musculus]	blastp	6e-16	NA	NA	NA	CSR	IPS	IPR015621//IPR000157	Interleukin-1 receptor family [Family]//Toll/interleukin-1 receptor homology (TIR) domain [Domain]		IL-18 receptor accessory protein homology	cyto: 12.5, cyto_nucl: 12.0, nucl: 10.5, extr: 7.0
79120	Smp_060190.1	ctg4a	blastp	1.5e-08	Csinesis_UN00439; similar to gi|256082134|ref|XP_002577316.1| ctg4a-related [Schistosoma mansoni] (Evalue:5e-43, identity:56.05) unverified	HSD	2e-08	PDR (HT)	NCBI/GeneDB	CCD82580.1	ctg4a-related	Schistosoma mansoni	Toll like receptor 4 (TLR4) regulation	extr: 30.0
