# Supplementary material for: Comparative transcriptome profiling approach to glean virulence and immunomodulation-related genes of Fasciola hepatica
Source: BMC Genomics. 2015 May 9;16(1):366. doi: 10.1186/s12864-015-1539-8 (PMC4429430; doi:10.1186/s12864-015-1539-8)
Supplement: Additional file 7: — Biological pathways of the liver fluke at individual transcript level. Biological pathways and enzyme types with enzyme ID, detected by the KEGG search, are demonstrated individually. EC: Enzyme Commission. [file 12864_2015_1539_MOESM7_ESM.xlsx]

## Sheet: Whole transcriptome
Additional file 7. Biological pathways of the liver fluke at individual transcript level.
Pathway/Map ID/Enzyme/Enzyme ID/Transcript (from the search sets)	Number in total
Aflatoxin biosynthesis	3
map00254	3
carboxylase	3
ec:6.4.1.2	3
5161	1
30434, 15916	2
Alanine, aspartate and glutamate metabolism	25
map00250	25
glutaminase I	7
ec:3.5.1.2	7
66452	1
19564, 18710	2
8756, 17831, 13761, 42366	4
ligase	10
ec:6.3.1.2	10
13631	1
58969	1
48239, 79309, 6409	3
77535, 30658, 4398, 10078, 4549	5
synthase	6
ec:6.3.4.4	6
56846	1
51250, 41216, 11308	3
9246, 31596	2
synthase (glutamine-hydrolysing)	1
ec:6.3.5.4	1
53764	1
transaminase (isomerizing)	1
ec:2.6.1.16	1
65227	1
alpha-Linolenic acid metabolism	1
map00592	1
A2	1
ec:3.1.1.4	1
1080	1
Amino sugar and nucleotide sugar metabolism	49
map00520	49
4-epimerase	9
ec:5.1.3.2	9
1528	1
14133, 11777	2
47379, 48905, 70750, 5006	4
72853, 18947	2
6-dehydrogenase	5
ec:1.1.1.22	5
41343	1
58791	1
64902	1
67912, 26930	2
deaminase	4
ec:3.5.99.6	4
28720	1
60529	1
47646, 28721	2
hexokinase type IV glucokinase	1
ec:2.7.1.1	1
953	1
hexosaminidase	4
ec:3.2.1.52	4
22138	1
28099	1
31691	1
59725	1
isomerase	11
ec:5.3.1.8	4
65565	1
46093, 41822, 35716	3
ec:5.3.1.9	7
42831	1
15404, 23087	2
6646, 7696, 37495, 7062	4
mannose phosphomutase	3
ec:5.4.2.8	3
5743	1
54326	1
74445	1
monooxygenase	1
ec:1.14.18.2	1
43143	1
transaminase (isomerizing)	1
ec:2.6.1.16	1
65227	1
uridylyltransferase	10
ec:2.7.7.12	3
21598	1
755, 32899	2
ec:2.7.7.9	7
7878	1
9186	1
33388	1
5132, 2803, 7877, 61655	4
Aminoacyl-tRNA biosynthesis	86
map00970	86
ligase	86
ec:6.1.1.1	2
24465	1
67623	1
ec:6.1.1.10	2
6843, 38271	2
ec:6.1.1.11	9
32215, 49967	2
32384, 75109, 52391, 34753	4
41704, 73902, 10008	3
ec:6.1.1.12	4
24766	1
50472	1
14470, 43157	2
ec:6.1.1.14	2
6595	1
13491	1
ec:6.1.1.15	5
5601	1
31066, 52095	2
61350, 50380	2
ec:6.1.1.16	1
9399	1
ec:6.1.1.17	1
4038	1
ec:6.1.1.18	1
13460	1
ec:6.1.1.19	11
37179, 55186, 319, 26087, 54745, 26741	6
42940, 29275, 52286	3
68861, 76006	2
ec:6.1.1.2	5
23134	1
37800	1
52199, 4386, 60784	3
ec:6.1.1.20	6
75994	1
46356, 12468	2
60557, 22354, 57160	3
ec:6.1.1.22	9
18182, 37513	2
19446, 16396, 27767, 48279	4
20479, 971, 3589	3
ec:6.1.1.3	4
11871	1
47818	1
11319, 23291	2
ec:6.1.1.4	3
3028	1
58943, 15598	2
ec:6.1.1.5	2
7227, 3915	2
ec:6.1.1.6	2
2315, 22086	2
ec:6.1.1.7	11
65006	1
18188, 13148, 44976, 17939	4
21261, 55307, 21803	3
79777, 65818, 20106	3
ec:6.1.1.9	6
39303	1
64389	1
14040, 30280	2
59595, 10828	2
Aminobenzoate degradation	18
map00627	18
acetylphosphatase	2
ec:3.6.1.7	2
9251	1
9922	1
phosphatase	16
ec:3.1.3.2	16
19278	1
16132, 6555, 3984, 51974, 9714, 14611, 2934, 7169, 37537	9
35452, 59895, 20652	3
51156, 975, 44511	3
Arachidonic acid metabolism	8
map00590	8
A2	1
ec:3.1.1.4	1
1080	1
peroxidase	7
ec:1.11.1.9	7
1151, 55878	2
18273, 32089, 31067	3
20910, 45125	2
Arginine and proline metabolism	23
map00330	23
dioxygenase	2
ec:1.14.11.2	2
29457, 31664	2
glutaminase I	7
ec:3.5.1.2	7
66452	1
19564, 18710	2
8756, 17831, 13761, 42366	4
ligase	10
ec:6.3.1.2	10
13631	1
58969	1
48239, 79309, 6409	3
77535, 30658, 4398, 10078, 4549	5
oxidase	1
ec:1.4.3.3	1
11444	1
racemase	1
ec:5.1.1.4	1
61588	1
reductase	2
ec:1.5.1.2	2
7323	1
49432	1
Ascorbate and aldarate metabolism	5
map00053	5
6-dehydrogenase	5
ec:1.1.1.22	5
41343	1
58791	1
64902	1
67912, 26930	2
beta-Alanine metabolism	3
map00410	3
oxidase	3
ec:1.4.3.21	3
18575, 47301, 70636	3
Biotin metabolism	2
map00780	2
ligase	2
ec:6.3.4.15	2
10661	1
36395	1
Butanoate metabolism	13
map00650	13
dehydrogenase	6
ec:1.1.1.35	6
22065	1
23390	1
4874, 55603	2
49802, 70745	2
synthase	7
ec:2.3.3.10	7
52282, 41938	2
56301, 18542, 43347	3
5728, 72932	2
Butirosin and neomycin biosynthesis	1
map00524	1
hexokinase type IV glucokinase	1
ec:2.7.1.1	1
953	1
C5-Branched dibasic acid metabolism	2
map00660	2
ligase (ADP-forming)	2
ec:6.2.1.5	2
9259, 895	2
Caprolactam degradation	6
map00930	6
dehydrogenase	6
ec:1.1.1.35	6
22065	1
23390	1
4874, 55603	2
49802, 70745	2
Carbon fixation in photosynthetic organisms	58
map00710	58
aldolase	20
ec:4.1.2.13	20
2061, 5784, 2369, 45180, 13961, 10624, 1767	7
37846, 47320, 14111, 4306	4
5190, 46622, 17120, 2985, 3826	5
5229, 6795, 13596, 10317	4
dehydrogenase	1
ec:1.1.1.37	1
2826	1
dehydrogenase (decarboxylating)	14
ec:1.1.1.39	14
72698	1
11395, 5587	2
2237, 15131, 257, 31760, 65698, 8224	6
2950, 52692, 18058, 47447, 35694	5
hexose diphosphatase	7
ec:3.1.3.11	7
17876	1
9899, 42276, 1400, 2419, 944, 8227	6
isomerase	10
ec:5.3.1.1	7
5864	1
8342	1
630, 47501	2
65602, 8003, 28508	3
ec:5.3.1.6	3
41124	1
49763, 48258	2
kinase	6
ec:2.7.2.3	6
58707	1
60634, 15524, 20439	3
721, 6373	2
Carbon fixation pathways in prokaryotes	29
map00720	29
carboxylase	9
ec:6.4.1.1	6
6528	1
39437	1
2744, 54676, 5106, 977	4
ec:6.4.1.2	3
5161	1
30434, 15916	2
citrate synthase	2
ec:2.3.3.8	2
9259, 895	2
dehydrogenase	7
ec:1.1.1.35	6
22065	1
23390	1
4874, 55603	2
49802, 70745	2
ec:1.1.1.37	1
2826	1
dehydrogenase (NADP+)	9
ec:1.1.1.42	7
29627	1
36511	1
42247, 32637, 52306	3
51125, 3211	2
ec:1.5.1.5	2
11102	1
56772	1
ligase (ADP-forming)	2
ec:6.2.1.5	2
9259, 895	2
Citrate cycle (TCA cycle)	43
map00020	43
carboxykinase (GTP)	3
ec:4.1.1.32	3
1755	1
2764	1
10518	1
carboxylase	6
ec:6.4.1.1	6
6528	1
39437	1
2744, 54676, 5106, 977	4
citrate synthase	2
ec:2.3.3.8	2
9259, 895	2
dehydrogenase	2
ec:1.1.1.37	1
2826	1
ec:1.8.1.4	1
1647	1
dehydrogenase (acetyl-transferring)	3
ec:1.2.4.1	3
6297	1
50319, 8543	2
dehydrogenase (NADP+)	7
ec:1.1.1.42	7
29627	1
36511	1
42247, 32637, 52306	3
51125, 3211	2
dehydrogenase (succinyl-transferring)	18
ec:1.2.4.2	18
1553, 2979, 46013	3
3196, 8275, 3157, 72144, 2664, 74849, 26894, 24570	8
65418, 2343, 50451	3
67, 4803, 6026, 42828	4
ligase (ADP-forming)	2
ec:6.2.1.5	2
9259, 895	2
Cyanoamino acid metabolism	10
map00460	10
glutamyl transpeptidase	1
ec:2.3.2.2	1
6509	1
hydroxymethyltransferase	9
ec:2.1.2.1	9
4213	1
13158, 5427, 70498	3
3201, 46640	2
73108, 9078, 58172	3
Cysteine and methionine metabolism	27
map00270	27
adenosyltransferase	7
ec:2.5.1.6	7
7183	1
23499	1
19111, 51036, 44822	3
7679, 7988	2
dehydrogenase	3
ec:1.1.1.27	2
24481, 8697	2
ec:1.1.1.37	1
2826	1
S-adenosylhomocysteine synthase	11
ec:3.3.1.1	11
49866, 20044	2
52354, 66991	2
64005, 73201, 3384, 14435, 17912	5
73859, 15226	2
S-methyltransferase	6
ec:2.1.1.10	6
49999	1
17760, 55708, 73232	3
39400, 26613	2
D-Alanine metabolism	1
map00473	1
ligase	1
ec:6.3.2.4	1
47584	1
D-Arginine and D-ornithine metabolism	1
map00472	1
oxidase	1
ec:1.4.3.3	1
11444	1
D-Glutamine and D-glutamate metabolism	7
map00471	7
glutaminase I	7
ec:3.5.1.2	7
66452	1
19564, 18710	2
8756, 17831, 13761, 42366	4
Drug metabolism - cytochrome P450	1
map00982	1
transferase	1
ec:2.5.1.18	1
878	1
Drug metabolism - other enzymes	5
map00983	5
dehydrogenase	1
ec:1.1.1.205	1
52423	1
phosphorylase	1
ec:2.4.2.3	1
8093	1
synthase (glutamine-hydrolysing)	3
ec:6.3.5.2	3
44555	1
4834, 40157	2
Ether lipid metabolism	2
map00565	2
A2	1
ec:3.1.1.4	1
1080	1
phosphatase	1
ec:3.1.3.4	1
36649	1
Fatty acid biosynthesis	3
map00061	3
carboxylase	3
ec:6.4.1.2	3
5161	1
30434, 15916	2
Fatty acid degradation	6
map00071	6
dehydrogenase	6
ec:1.1.1.35	6
22065	1
23390	1
4874, 55603	2
49802, 70745	2
Fatty acid elongation	11
map00062	11
dehydrogenase	6
ec:1.1.1.35	6
22065	1
23390	1
4874, 55603	2
49802, 70745	2
hydrolase	5
ec:3.1.2.22	5
6246	1
3683, 29919, 16060, 1739	4
Folate biosynthesis	9
map00790	9
cyclohydrolase I	2
ec:3.5.4.16	2
15508	1
43429	1
reductase	1
ec:1.5.1.3	1
2490	1
synthase	6
ec:6.3.2.17	6
12876, 70858	2
41219, 56349	2
79999, 43646	2
Fructose and mannose metabolism	61
map00051	61
aldolase	20
ec:4.1.2.13	20
2061, 5784, 2369, 45180, 13961, 10624, 1767	7
37846, 47320, 14111, 4306	4
5190, 46622, 17120, 2985, 3826	5
5229, 6795, 13596, 10317	4
hexokinase type IV glucokinase	1
ec:2.7.1.1	1
953	1
hexose diphosphatase	7
ec:3.1.3.11	7
17876	1
9899, 42276, 1400, 2419, 944, 8227	6
isomerase	14
ec:5.3.1.1	7
5864	1
8342	1
630, 47501	2
65602, 8003, 28508	3
ec:5.3.1.6	3
41124	1
49763, 48258	2
ec:5.3.1.8	4
65565	1
46093, 41822, 35716	3
mannose phosphomutase	3
ec:5.4.2.8	3
5743	1
54326	1
74445	1
phosphofructokinase 2	4
ec:2.7.1.105	4
60055	1
76131	1
39864, 79484	2
phosphohexokinase	12
ec:2.7.1.11	12
49353	1
51385, 49024, 56759	3
65537, 35581	2
6743, 5279, 8855, 5280, 35458, 147	6
Galactose metabolism	32
map00052	32
4-epimerase	9
ec:5.1.3.2	9
1528	1
14133, 11777	2
47379, 48905, 70750, 5006	4
72853, 18947	2
hexokinase type IV glucokinase	1
ec:2.7.1.1	1
953	1
phosphohexokinase	12
ec:2.7.1.11	12
49353	1
51385, 49024, 56759	3
65537, 35581	2
6743, 5279, 8855, 5280, 35458, 147	6
uridylyltransferase	10
ec:2.7.7.12	3
21598	1
755, 32899	2
ec:2.7.7.9	7
7878	1
9186	1
33388	1
5132, 2803, 7877, 61655	4
Geraniol degradation	6
map00281	6
dehydrogenase	6
ec:1.1.1.35	6
22065	1
23390	1
4874, 55603	2
49802, 70745	2
Glutathione metabolism	50
map00480	50
dehydrogenase (NADP+)	15
ec:1.1.1.42	7
29627	1
36511	1
42247, 32637, 52306	3
51125, 3211	2
ec:1.1.1.49	8
38049	1
17186, 77603, 23540	3
21650, 78153, 11243, 38501	4
dehydrogenase (NADP+-dependent, decarboxylating)	5
ec:1.1.1.44	5
2944	1
53794	1
63597	1
56060, 24708	2
gamma-glutamyl-amino acid cyclotransferase	2
ec:2.3.2.4	2
6073	1
32010	1
glutamyl transpeptidase	1
ec:2.3.2.2	1
6509	1
ligase	8
ec:6.3.2.2	8
14092, 68523	2
49859, 37997, 42106	3
8981, 37789, 45105	3
peroxidase	7
ec:1.11.1.9	7
1151, 55878	2
18273, 32089, 31067	3
20910, 45125	2
reductase	2
ec:1.17.4.1	2
37909	1
41735	1
synthase	8
ec:6.3.2.3	8
29753	1
12937, 7790, 35869, 47500	4
18782, 10124, 68186	3
thioredoxin peroxidase	1
ec:1.11.1.15	1
364	1
transferase	1
ec:2.5.1.18	1
878	1
Glycerolipid metabolism	16
map00561	16
kinase (ATP)	15
ec:2.7.1.107	15
14910, 30878, 18696, 13395, 41247	5
23119, 10139, 15888	3
32383, 72212, 68293, 29182	4
55428, 70020, 59712	3
phosphatase	1
ec:3.1.3.4	1
36649	1
Glycerophospholipid metabolism	38
map00564	38
A2	1
ec:3.1.1.4	1
1080	1
decarboxylase	10
ec:4.1.1.65	10
19065	1
16451, 27898, 23945, 17042	4
51162, 58158, 24915	3
57386, 80335	2
dehydrogenase	1
ec:1.1.5.3	1
35836	1
dehydrogenase (NAD+)	5
ec:1.1.1.8	5
16358	1
29023, 32435	2
42027, 47480	2
kinase (ATP)	15
ec:2.7.1.107	15
14910, 30878, 18696, 13395, 41247	5
23119, 10139, 15888	3
32383, 72212, 68293, 29182	4
55428, 70020, 59712	3
lecithinase B	1
ec:3.1.1.5	1
5830	1
phosphatase	1
ec:3.1.3.4	1
36649	1
phosphodiesterase	4
ec:3.1.4.46	4
18462	1
11248, 1103, 56746	3
Glycine, serine and threonine metabolism	24
map00260	24
dehydrogenase	1
ec:1.8.1.4	1
1647	1
dehydrogenase (aminomethyl-transferring)	6
ec:1.4.4.2	6
2090	1
78373	1
14866, 56956	2
4621, 5411	2
hydroxymethyltransferase	9
ec:2.1.2.1	9
4213	1
13158, 5427, 70498	3
3201, 46640	2
73108, 9078, 58172	3
oxidase	4
ec:1.4.3.21	3
18575, 47301, 70636	3
ec:1.4.3.3	1
11444	1
phosphatase	1
ec:3.1.3.3	1
23629	1
S-aminomethyldihydrolipoylprotein:(6S)-tetrahydrofolate aminomethyltransferase (ammonia-forming)	3
ec:2.1.2.10	3
6316	1
15115	1
56705	1
Glycolysis / Gluconeogenesis	101
map00010	101
aldolase	20
ec:4.1.2.13	20
2061, 5784, 2369, 45180, 13961, 10624, 1767	7
37846, 47320, 14111, 4306	4
5190, 46622, 17120, 2985, 3826	5
5229, 6795, 13596, 10317	4
carboxykinase (GTP)	3
ec:4.1.1.32	3
1755	1
2764	1
10518	1
dehydrogenase	3
ec:1.1.1.27	2
24481, 8697	2
ec:1.8.1.4	1
1647	1
dehydrogenase (acetyl-transferring)	3
ec:1.2.4.1	3
6297	1
50319, 8543	2
hexokinase type IV glucokinase	1
ec:2.7.1.1	1
953	1
hexose diphosphatase	7
ec:3.1.3.11	7
17876	1
9899, 42276, 1400, 2419, 944, 8227	6
hydratase	15
ec:4.2.1.11	15
63260	1
1369, 8255, 32026, 987, 9142	5
20544, 9955, 986, 14812, 12597	5
6206, 37211, 47296, 27043	4
isomerase	14
ec:5.3.1.1	7
5864	1
8342	1
630, 47501	2
65602, 8003, 28508	3
ec:5.3.1.9	7
42831	1
15404, 23087	2
6646, 7696, 37495, 7062	4
kinase	23
ec:2.7.1.40	17
25869, 26368, 36304, 47748, 58721	5
28222, 68415, 9420	3
69413, 34489, 44907, 25532, 32790, 60104	6
78423, 21207, 6003	3
ec:2.7.2.3	6
58707	1
60634, 15524, 20439	3
721, 6373	2
phosphohexokinase	12
ec:2.7.1.11	12
49353	1
51385, 49024, 56759	3
65537, 35581	2
6743, 5279, 8855, 5280, 35458, 147	6
Glycosaminoglycan biosynthesis - chondroitin sulfate / dermatan sulfate	6
map00532	6
3-beta-glucuronosyltransferase	4
ec:2.4.1.135	4
63812	1
63842	1
44315, 23271	2
xylosyltransferase	2
ec:2.4.2.26	2
26931, 14987	2
Glycosaminoglycan biosynthesis - heparan sulfate / heparin	6
map00534	6
3-beta-glucuronosyltransferase	4
ec:2.4.1.135	4
63812	1
63842	1
44315, 23271	2
xylosyltransferase	2
ec:2.4.2.26	2
26931, 14987	2
Glycosaminoglycan degradation	4
map00531	4
hexosaminidase	4
ec:3.2.1.52	4
22138	1
28099	1
31691	1
59725	1
Glycosphingolipid biosynthesis - ganglio series	4
map00604	4
hexosaminidase	4
ec:3.2.1.52	4
22138	1
28099	1
31691	1
59725	1
Glycosphingolipid biosynthesis - globo series	4
map00603	4
hexosaminidase	4
ec:3.2.1.52	4
22138	1
28099	1
31691	1
59725	1
Glycosylphosphatidylinositol(GPI)-anchor biosynthesis	5
map00563	5
N-acetylglucosaminyltransferase	5
ec:2.4.1.198	5
41647	1
45541	1
17083, 16704, 1911	3
Glyoxylate and dicarboxylate metabolism	20
map00630	20
dehydrogenase	1
ec:1.1.1.37	1
2826	1
hydroxymethyltransferase	9
ec:2.1.2.1	9
4213	1
13158, 5427, 70498	3
3201, 46640	2
73108, 9078, 58172	3
ligase	10
ec:6.3.1.2	10
13631	1
58969	1
48239, 79309, 6409	3
77535, 30658, 4398, 10078, 4549	5
Indole alkaloid biosynthesis	1
map00901	1
synthase	1
ec:4.3.3.2	1
33352	1
Inositol phosphate metabolism	23
map00562	23
1-kinase	1
ec:2.7.1.134	1
19486	1
2-kinase	2
ec:2.7.1.158	2
25441, 50916	2
3-kinase	6
ec:2.7.1.127	6
53395	1
15287, 57390, 61989	3
28849, 21646	2
4-kinase	2
ec:2.7.1.67	2
7066, 12331	2
5/6-kinase	1
ec:2.7.1.159	1
19486	1
isomerase	7
ec:5.3.1.1	7
5864	1
8342	1
630, 47501	2
65602, 8003, 28508	3
phospholipase C	4
ec:3.1.4.11	4
5881	1
19589	1
38092	1
75544	1
Isoquinoline alkaloid biosynthesis	3
map00950	3
oxidase	3
ec:1.4.3.21	3
18575, 47301, 70636	3
Linoleic acid metabolism	1
map00591	1
A2	1
ec:3.1.1.4	1
1080	1
Lipoic acid metabolism	3
map00785	3
synthase	3
ec:2.8.1.8	3
15506	1
43437	1
60649	1
Lysine degradation	40
map00310	40
dehydrogenase	6
ec:1.1.1.35	6
22065	1
23390	1
4874, 55603	2
49802, 70745	2
dehydrogenase (succinyl-transferring)	18
ec:1.2.4.2	18
1553, 2979, 46013	3
3196, 8275, 3157, 72144, 2664, 74849, 26894, 24570	8
65418, 2343, 50451	3
67, 4803, 6026, 42828	4
N-methyltransferase	16
ec:2.1.1.43	16
281, 38481, 31217, 32186, 58677, 5915	6
46943, 39033, 50519, 67448, 23190	5
7836, 7210, 31308, 34362, 49917	5
Metabolism of xenobiotics by cytochrome P450	1
map00980	1
transferase	1
ec:2.5.1.18	1
878	1
Methane metabolism	66
map00680	66
aldolase	20
ec:4.1.2.13	20
2061, 5784, 2369, 45180, 13961, 10624, 1767	7
37846, 47320, 14111, 4306	4
5190, 46622, 17120, 2985, 3826	5
5229, 6795, 13596, 10317	4
dehydrogenase	2
ec:1.1.1.284	1
8379	1
ec:1.1.1.37	1
2826	1
hexose diphosphatase	7
ec:3.1.3.11	7
17876	1
9899, 42276, 1400, 2419, 944, 8227	6
hydratase	15
ec:4.2.1.11	15
63260	1
1369, 8255, 32026, 987, 9142	5
20544, 9955, 986, 14812, 12597	5
6206, 37211, 47296, 27043	4
hydroxymethyltransferase	9
ec:2.1.2.1	9
4213	1
13158, 5427, 70498	3
3201, 46640	2
73108, 9078, 58172	3
phosphatase	1
ec:3.1.3.3	1
23629	1
phosphohexokinase	12
ec:2.7.1.11	12
49353	1
51385, 49024, 56759	3
65537, 35581	2
6743, 5279, 8855, 5280, 35458, 147	6
mTOR signaling pathway	6
map04150	6
protein kinase	6
ec:2.7.11.24	6
15894	1
10625, 46624, 54430	3
23621, 12235	2
Mucin type O-Glycan biosynthesis	1
map00512	1
3-beta-galactosyltransferase	1
ec:2.4.1.122	1
15383	1
N-Glycan biosynthesis	37
map00510	37
1,2-alpha-mannosidase	23
ec:3.2.1.113	23
11162, 8016, 35124, 67259, 3153, 25638, 74326, 57211, 19919	9
16160, 43049, 52415, 53948	4
49717, 50224, 6773, 62049	4
55803, 17930, 3558, 74400, 66062, 35984	6
2-beta-N-acetylglucosaminyltransferase	2
ec:2.4.1.143	2
8895, 15877	2
6-beta-N-acetylglucosaminyltransferase	4
ec:2.4.1.155	4
3422	1
8077	1
71677, 5584	2
alpha-1,3-mannosyltransferase	2
ec:2.4.1.132	2
2463	1
9792	1
glucosidase	6
ec:3.2.1.106	6
7527	1
20547	1
41554, 20963	2
47130, 68063	2
Nicotinate and nicotinamide metabolism	48
map00760	48
diphosphorylase (carboxylating)	11
ec:2.4.2.19	11
10669, 34321	2
28975, 7310, 63132, 43198, 54503	5
3789, 47349	2
63947, 15989	2
glycohydrolase	2
ec:3.2.2.5	2
6388	1
9841	1
kinase	20
ec:2.7.1.23	20
10517, 13682, 14910, 54217, 8148, 32268, 18696, 13395	8
29477, 55428	2
29736, 53914, 23119, 10139, 15888	5
72212, 52305, 68293, 29182, 41525	5
phosphorylase	5
ec:2.4.2.1	5
28663, 3738	2
45590, 19817, 13840	3
transhydrogenase (Re/Si-specific)	1
ec:1.6.1.2	1
3378	1
uridine 5'-nucleotidase	9
ec:3.1.3.5	9
17383, 60563	2
2462, 47951, 46554, 62912, 72840	5
58598, 31568	2
Nitrogen metabolism	12
map00910	12
dehydratase	2
ec:4.2.1.1	2
628	1
23704	1
ligase	10
ec:6.3.1.2	10
13631	1
58969	1
48239, 79309, 6409	3
77535, 30658, 4398, 10078, 4549	5
One carbon pool by folate	18
map00670	18
dehydrogenase (NADP+)	2
ec:1.5.1.5	2
11102	1
56772	1
hydroxymethyltransferase	9
ec:2.1.2.1	9
4213	1
13158, 5427, 70498	3
3201, 46640	2
73108, 9078, 58172	3
reductase	1
ec:1.5.1.3	1
2490	1
S-aminomethyldihydrolipoylprotein:(6S)-tetrahydrofolate aminomethyltransferase (ammonia-forming)	3
ec:2.1.2.10	3
6316	1
15115	1
56705	1
synthase	3
ec:2.1.1.45	3
75259, 5430, 77935	3
Other glycan degradation	16
map00511	16
alpha-D-mannosidase	3
ec:3.2.1.24	3
3399	1
4504	1
17284	1
alpha-fucosidase	2
ec:3.2.1.51	2
38246	1
57733	1
endo-beta-N-acetylglucosaminidase	1
ec:3.2.1.96	1
52061	1
hexosaminidase	4
ec:3.2.1.52	4
22138	1
28099	1
31691	1
59725	1
mannanase	3
ec:3.2.1.25	3
17978	1
7780, 3055	2
psychosine hydrolase	3
ec:3.2.1.45	3
2317	1
28992	1
69039	1
Other types of O-glycan biosynthesis	4
map00514	4
3-beta-glucuronosyltransferase	4
ec:2.4.1.135	4
63812	1
63842	1
44315, 23271	2
Oxidative phosphorylation	78
map00190	78
diphosphatase	5
ec:3.6.1.1	5
17789	1
13987, 75281	2
9515, 17744	2
oxidase	30
ec:1.9.3.1	30
22879, 72461, 77938, 14727, 11982, 2855, 8797	7
26300, 3845, 18272, 55956, 2876, 44420, 39112, 6213, 10735, 34189	10
6918, 8576, 25617, 7103, 5307, 3749, 6100	7
75992, 12887, 42850, 11957, 28269, 1657	6
reductase	11
ec:1.10.2.2	11
12513, 4068	2
24823, 39131, 10704	3
34885, 10326	2
44816, 14332, 18797, 15007	4
reductase (H+-translocating)	32
ec:1.6.5.3	32
41083, 7879, 41721, 21953, 36241, 31873, 2339	7
5183, 20256, 5555, 51495, 2363, 4316, 38697, 68508, 68043, 8972, 8011, 852	12
59777, 4303, 62332, 7335	4
8353, 6669, 4970, 75679, 8958, 7020, 48950, 43757, 24886	9
Pantothenate and CoA biosynthesis	6
map00770	6
kinase	5
ec:2.7.1.24	3
14013	1
31574	1
68682	1
ec:2.7.1.33	2
39537, 522	2
synthase	1
ec:2.7.8.7	1
18781	1
Penicillin and cephalosporin biosynthesis	1
map00311	1
oxidase	1
ec:1.4.3.3	1
11444	1
Pentose and glucuronate interconversions	12
map00040	12
6-dehydrogenase	5
ec:1.1.1.22	5
41343	1
58791	1
64902	1
67912, 26930	2
uridylyltransferase	7
ec:2.7.7.9	7
7878	1
9186	1
33388	1
5132, 2803, 7877, 61655	4
Pentose phosphate pathway	72
map00030	72
aldolase	22
ec:4.1.2.13	20
2061, 5784, 2369, 45180, 13961, 10624, 1767	7
37846, 47320, 14111, 4306	4
5190, 46622, 17120, 2985, 3826	5
5229, 6795, 13596, 10317	4
ec:4.1.2.4	2
49333	1
52726	1
dehydrogenase (NADP+)	8
ec:1.1.1.49	8
38049	1
17186, 77603, 23540	3
21650, 78153, 11243, 38501	4
dehydrogenase (NADP+-dependent, decarboxylating)	5
ec:1.1.1.44	5
2944	1
53794	1
63597	1
56060, 24708	2
deoxyribokinase	1
ec:2.7.1.15	1
34365	1
diphosphokinase	5
ec:2.7.6.1	5
28798	1
62444	1
5721, 11880, 34110	3
hexose diphosphatase	7
ec:3.1.3.11	7
17876	1
9899, 42276, 1400, 2419, 944, 8227	6
isomerase	10
ec:5.3.1.6	3
41124	1
49763, 48258	2
ec:5.3.1.9	7
42831	1
15404, 23087	2
6646, 7696, 37495, 7062	4
phosphogluconolactonase	2
ec:3.1.1.31	2
23307	1
24195	1
phosphohexokinase	12
ec:2.7.1.11	12
49353	1
51385, 49024, 56759	3
65537, 35581	2
6743, 5279, 8855, 5280, 35458, 147	6
Peptidoglycan biosynthesis	4
map00550	4
ligase	1
ec:6.3.2.4	1
47584	1
MraY transferase	3
ec:2.7.8.13	3
44584	1
8912, 28505	2
Phenylalanine metabolism	13
map00360	13
dioxygenase	2
ec:1.13.11.27	2
65417, 22842	2
lactoperoxidase	8
ec:1.11.1.7	8
17795	1
77964	1
16418, 9262, 45441, 60916	4
64489, 46408	2
oxidase	3
ec:1.4.3.21	3
18575, 47301, 70636	3
Phenylpropanoid biosynthesis	8
map00940	8
lactoperoxidase	8
ec:1.11.1.7	8
17795	1
77964	1
16418, 9262, 45441, 60916	4
64489, 46408	2
Phosphatidylinositol signaling system	32
map04070	32
2-kinase	2
ec:2.7.1.158	2
25441, 50916	2
3-kinase	6
ec:2.7.1.127	6
53395	1
15287, 57390, 61989	3
28849, 21646	2
4-kinase	2
ec:2.7.1.67	2
7066, 12331	2
5/6-kinase	1
ec:2.7.1.159	1
19486	1
kinase (ATP)	15
ec:2.7.1.107	15
14910, 30878, 18696, 13395, 41247	5
23119, 10139, 15888	3
32383, 72212, 68293, 29182	4
55428, 70020, 59712	3
kinase C	2
ec:2.7.11.13	2
77729	1
80386	1
phospholipase C	4
ec:3.1.4.11	4
5881	1
19589	1
38092	1
75544	1
Porphyrin and chlorophyll metabolism	28
map00860	28
ceruloplasmin	1
ec:1.16.3.1	1
3601	1
decarboxylase	5
ec:4.1.1.37	5
27967	1
54969	1
65846	1
29898, 28909	2
ferro-protoporphyrin chelatase	2
ec:4.99.1.1	2
39061, 12705	2
ligase	1
ec:6.1.1.17	1
4038	1
oxidase	5
ec:1.3.3.3	5
16998	1
9302, 4916, 74487, 38615	4
synthase	14
ec:2.5.1.61	4
5373	1
25770	1
31644	1
60686	1
ec:4.2.1.24	3
53117	1
11760, 10388	2
ec:4.2.1.75	5
78016	1
16371, 40531	2
75800, 25228	2
ec:4.4.1.17	2
25505, 6136	2
Primary bile acid biosynthesis	6
map00120	6
dehydrogenase	6
ec:1.1.1.35	6
22065	1
23390	1
4874, 55603	2
49802, 70745	2
Propanoate metabolism	12
map00640	12
carboxylase	3
ec:6.4.1.2	3
5161	1
30434, 15916	2
dehydrogenase	2
ec:1.1.1.27	2
24481, 8697	2
dehydrogenase (CoA-acylating)	5
ec:1.2.1.27	5
23039, 32969	2
36988, 38411, 42617	3
ligase (ADP-forming)	2
ec:6.2.1.5	2
9259, 895	2
Purine metabolism	367
map00230	367
adenylpyrophosphatase	130
ec:3.6.1.3	130
21292, 57512, 29414, 9321, 26662, 60361, 59439, 78977, 1900, 2425, 5585, 12162, 15995, 12429, 46415, 7406, 51042, 6986, 37901, 53810, 64907, 77279, 26995, 13852, 20808, 17925, 22102, 24519, 25811, 33166	30
23077, 30509, 2574, 3961, 8043, 8841, 16101, 16181, 15021, 17427, 72135, 76, 12845, 39106, 15597, 18422, 18448, 14374, 50617, 51868, 21537, 30870, 41255, 42428, 77734, 55034, 51753, 13576, 80079, 74795, 22109, 1686, 11726, 8766, 20371, 49091, 17584, 16796, 48770, 34989, 23080, 77297	42
51694, 15294, 53328, 29418, 71427, 49076, 27352, 60891, 67011, 23186, 7702, 28463, 47437, 7402, 68257, 75444	16
74680, 3681, 41132, 18825, 48183, 44481, 44439, 2531, 15530, 40734, 37777, 43832, 20092, 21424, 27549, 27530, 26362, 63895, 72397, 73900, 31271, 67442, 24894, 46032, 21029, 62085, 20463, 2198, 8775, 15190, 19550, 19505, 23478, 27029, 2283, 28082, 78189, 53377, 7289, 22646, 44478, 28857	42
adenylyltransferase	3
ec:2.7.7.4	3
26034	1
55173	1
75060	1
cyclase	1
ec:4.6.1.2	1
35642	1
deaminase	2
ec:3.5.4.6	2
6356	1
21903	1
dehydrogenase	1
ec:1.1.1.205	1
52423	1
diphosphokinase	5
ec:2.7.6.1	5
28798	1
62444	1
5721, 11880, 34110	3
DNA polymerase	42
ec:2.7.7.7	42
17405, 53549, 13941, 55565, 35099, 58445, 52089, 45786, 57520, 68878, 41243	11
23542, 45448, 53431, 28777, 47390, 46041, 21233, 1433, 39043, 78027, 9920, 18912, 23823	13
54706, 76508, 79719, 41584, 50063, 29508, 73554	7
73641, 37720, 5542, 17041, 57364, 21813, 67239, 21750, 63679, 29010, 40238	11
kinase	39
ec:2.7.1.20	3
9139, 24995, 65331	3
ec:2.7.1.25	1
65189	1
ec:2.7.1.40	17
25869, 26368, 36304, 47748, 58721	5
28222, 68415, 9420	3
69413, 34489, 44907, 25532, 32790, 60104	6
78423, 21207, 6003	3
ec:2.7.4.3	4
1496, 44138	2
9591, 24797	2
ec:2.7.4.6	14
15966, 27049, 48053, 17432, 14743	5
2143, 25591, 48367	3
5343, 7408, 34845, 7434, 17090, 10530	6
phosphodiesterase	38
ec:3.1.4.17	38
11774, 12599, 25510, 29251, 28039, 22669, 25243, 5767, 59301, 76089, 44711	11
32742, 56255, 64204, 41495, 47041, 21081, 43664	7
46617, 24524, 26545, 67644, 36557, 58847, 77106	7
65451, 77628, 78240, 42284, 7179, 32748, 32990, 65845, 49630, 15938, 59277, 69584, 18858	13
phosphoribosyltransferase	1
ec:2.4.2.7	1
35109	1
phosphorylase	5
ec:2.4.2.1	5
28663, 3738	2
45590, 19817, 13840	3
reductase	2
ec:1.17.4.1	2
37909	1
41735	1
RNA polymerase	80
ec:2.7.7.6	80
1501, 25579, 33934, 47215, 64029, 22159, 34429, 63848, 75403, 73585, 18321, 60681, 76826, 64919, 22856, 58512, 28227, 4439	18
17183, 66119, 67984, 11208, 43874, 48601, 38635, 32249, 45651, 71468, 17759, 62463, 27159, 53560, 19480	15
27588, 31062, 27951, 34812, 33122, 40977, 49104, 7689, 12587, 50081, 60981, 57888, 47029, 53792, 56494, 46381, 71855, 38786	18
9766, 13295, 34426, 20566, 51043, 5549, 28513, 23519, 40972, 55537, 11055, 61831, 40333, 69835, 61522, 55734, 64822, 13053, 51157, 3364, 7747, 20199, 20765, 33705, 13154, 39874, 47965, 32950, 9263	29
synthase	6
ec:6.3.4.4	6
56846	1
51250, 41216, 11308	3
9246, 31596	2
synthase (glutamine-hydrolysing)	3
ec:6.3.5.2	3
44555	1
4834, 40157	2
uridine 5'-nucleotidase	9
ec:3.1.3.5	9
17383, 60563	2
2462, 47951, 46554, 62912, 72840	5
58598, 31568	2
Pyrimidine metabolism	175
map00240	175
decarboxylase	3
ec:4.1.1.23	3
20569	1
19853, 10619	2
dehydrogenase (quinone)	5
ec:1.3.5.2	5
10620	1
1361, 61661	2
29495, 51467	2
diphosphatase	1
ec:3.6.1.23	1
41901	1
DNA polymerase	42
ec:2.7.7.7	42
17405, 53549, 13941, 55565, 35099, 58445, 52089, 45786, 57520, 68878, 41243	11
23542, 45448, 53431, 28777, 47390, 46041, 21233, 1433, 39043, 78027, 9920, 18912, 23823	13
54706, 76508, 79719, 41584, 50063, 29508, 73554	7
73641, 37720, 5542, 17041, 57364, 21813, 67239, 21750, 63679, 29010, 40238	11
kinase	16
ec:2.7.4.6	14
15966, 27049, 48053, 17432, 14743	5
2143, 25591, 48367	3
5343, 7408, 34845, 7434, 17090, 10530	6
ec:2.7.4.9	2
9927, 2831	2
phosphorylase	6
ec:2.4.2.1	5
28663, 3738	2
45590, 19817, 13840	3
ec:2.4.2.3	1
8093	1
reductase	5
ec:1.17.4.1	2
37909	1
41735	1
ec:1.8.1.9	3
1909	1
22195	1
38634	1
RNA polymerase	80
ec:2.7.7.6	80
1501, 25579, 33934, 47215, 64029, 22159, 34429, 63848, 75403, 73585, 18321, 60681, 76826, 64919, 22856, 58512, 28227, 4439	18
17183, 66119, 67984, 11208, 43874, 48601, 38635, 32249, 45651, 71468, 17759, 62463, 27159, 53560, 19480	15
27588, 31062, 27951, 34812, 33122, 40977, 49104, 7689, 12587, 50081, 60981, 57888, 47029, 53792, 56494, 46381, 71855, 38786	18
9766, 13295, 34426, 20566, 51043, 5549, 28513, 23519, 40972, 55537, 11055, 61831, 40333, 69835, 61522, 55734, 64822, 13053, 51157, 3364, 7747, 20199, 20765, 33705, 13154, 39874, 47965, 32950, 9263	29
synthase	3
ec:2.1.1.45	3
75259, 5430, 77935	3
synthase (glutamine hydrolysing)	5
ec:6.3.4.2	5
18129, 2493, 8873	3
73970, 79786	2
uridine 5'-nucleotidase	9
ec:3.1.3.5	9
17383, 60563	2
2462, 47951, 46554, 62912, 72840	5
58598, 31568	2
Pyruvate metabolism	54
map00620	54
acetylphosphatase	2
ec:3.6.1.7	2
9251	1
9922	1
carboxykinase (GTP)	3
ec:4.1.1.32	3
1755	1
2764	1
10518	1
carboxylase	9
ec:6.4.1.1	6
6528	1
39437	1
2744, 54676, 5106, 977	4
ec:6.4.1.2	3
5161	1
30434, 15916	2
dehydrogenase	4
ec:1.1.1.27	2
24481, 8697	2
ec:1.1.1.37	1
2826	1
ec:1.8.1.4	1
1647	1
dehydrogenase (acetyl-transferring)	3
ec:1.2.4.1	3
6297	1
50319, 8543	2
dehydrogenase (decarboxylating)	14
ec:1.1.1.39	14
72698	1
11395, 5587	2
2237, 15131, 257, 31760, 65698, 8224	6
2950, 52692, 18058, 47447, 35694	5
hydrolase	2
ec:3.1.2.6	2
7754	1
46857	1
kinase	17
ec:2.7.1.40	17
25869, 26368, 36304, 47748, 58721	5
28222, 68415, 9420	3
69413, 34489, 44907, 25532, 32790, 60104	6
78423, 21207, 6003	3
Riboflavin metabolism	16
map00740	16
phosphatase	16
ec:3.1.3.2	16
19278	1
16132, 6555, 3984, 51974, 9714, 14611, 2934, 7169, 37537	9
35452, 59895, 20652	3
51156, 975, 44511	3
Selenocompound metabolism	9
map00450	9
adenylyltransferase	3
ec:2.7.7.4	3
26034	1
55173	1
75060	1
ligase	2
ec:6.1.1.10	2
6843, 38271	2
reductase	3
ec:1.8.1.9	3
1909	1
22195	1
38634	1
water dikinase	1
ec:2.7.9.3	1
40058	1
Sphingolipid metabolism	7
map00600	7
phosphatase	1
ec:3.1.3.4	1
36649	1
phosphodiesterase D	3
ec:3.1.4.41	3
7099	1
10709	1
66581	1
psychosine hydrolase	3
ec:3.2.1.45	3
2317	1
28992	1
69039	1
Starch and sucrose metabolism	46
map00500	46
6-dehydrogenase	5
ec:1.1.1.22	5
41343	1
58791	1
64902	1
67912, 26930	2
amylo-1,6-glucosidase	10
ec:3.2.1.33	10
39384, 2686, 6285, 11872, 26315, 1242	6
96, 5118, 31098, 6430	4
disproportionating enzyme	10
ec:2.4.1.25	10
39384, 2686, 6285, 11872, 26315, 1242	6
96, 5118, 31098, 6430	4
hexokinase type IV glucokinase	1
ec:2.7.1.1	1
953	1
isomerase	7
ec:5.3.1.9	7
42831	1
15404, 23087	2
6646, 7696, 37495, 7062	4
synthase	6
ec:2.4.1.11	6
16510	1
24860	1
1353, 16509	2
44229, 16536	2
uridylyltransferase	7
ec:2.7.7.9	7
7878	1
9186	1
33388	1
5132, 2803, 7877, 61655	4
Streptomycin biosynthesis	1
map00521	1
hexokinase type IV glucokinase	1
ec:2.7.1.1	1
953	1
Sulfur metabolism	5
map00920	5
adenylyltransferase	3
ec:2.7.7.4	3
26034	1
55173	1
75060	1
kinase	1
ec:2.7.1.25	1
65189	1
sulfurtransferase	1
ec:2.8.1.1	1
50209	1
Synthesis and degradation of ketone bodies	7
map00072	7
synthase	7
ec:2.3.3.10	7
52282, 41938	2
56301, 18542, 43347	3
5728, 72932	2
T cell receptor signaling pathway	6
map04660	6
phosphatase	4
ec:3.1.3.16	4
11729	1
46401	1
10179, 1941	2
protein-tyrosine kinase	2
ec:2.7.10.2	2
56002	1
69370	1
Taurine and hypotaurine metabolism	4
map00430	4
dioxygenase	3
ec:1.13.11.19	3
9681	1
19522, 13644	2
glutamyl transpeptidase	1
ec:2.3.2.2	1
6509	1
Terpenoid backbone biosynthesis	16
map00900	16
decarboxylase	1
ec:4.1.1.33	1
16374	1
kinase	4
ec:2.7.1.36	1
20539	1
ec:2.7.4.2	3
17832	1
21570	1
34937	1
reductase (NADPH)	4
ec:1.1.1.34	4
55604	1
15740, 59544, 75538	3
synthase	7
ec:2.3.3.10	7
52282, 41938	2
56301, 18542, 43347	3
5728, 72932	2
Tetracycline biosynthesis	3
map00253	3
carboxylase	3
ec:6.4.1.2	3
5161	1
30434, 15916	2
Thiamine metabolism	2
map00730	2
diphosphokinase	2
ec:2.7.6.2	2
9937	1
64321	1
Toluene degradation	6
map00623	6
dehydrogenase	6
ec:1.1.1.35	6
22065	1
23390	1
4874, 55603	2
49802, 70745	2
Tropane, piperidine and pyridine alkaloid biosynthesis	3
map00960	3
oxidase	3
ec:1.4.3.21	3
18575, 47301, 70636	3
Tryptophan metabolism	27
map00380	27
dehydrogenase	6
ec:1.1.1.35	6
22065	1
23390	1
4874, 55603	2
49802, 70745	2
dehydrogenase (succinyl-transferring)	18
ec:1.2.4.2	18
1553, 2979, 46013	3
3196, 8275, 3157, 72144, 2664, 74849, 26894, 24570	8
65418, 2343, 50451	3
67, 4803, 6026, 42828	4
ec:3.7.1.3 kynureninase	3
ec:3.7.1.3	3
39111	1
50700	1
52510	1
Tyrosine metabolism	5
map00350	5
dioxygenase	2
ec:1.13.11.27	2
65417, 22842	2
oxidase	3
ec:1.4.3.21	3
18575, 47301, 70636	3
Ubiquinone and other terpenoid-quinone biosynthesis	2
map00130	2
dioxygenase	2
ec:1.13.11.27	2
65417, 22842	2
Valine, leucine and isoleucine degradation	20
map00280	20
dehydrogenase	8
ec:1.1.1.31	1
53794	1
ec:1.1.1.35	6
22065	1
23390	1
4874, 55603	2
49802, 70745	2
ec:1.8.1.4	1
1647	1
dehydrogenase (CoA-acylating)	5
ec:1.2.1.27	5
23039, 32969	2
36988, 38411, 42617	3
synthase	7
ec:2.3.3.10	7
52282, 41938	2
56301, 18542, 43347	3
5728, 72932	2
Various types of N-glycan biosynthesis	33
map00513	33
1,2-alpha-mannosidase	23
ec:3.2.1.113	23
11162, 8016, 35124, 67259, 3153, 25638, 74326, 57211, 19919	9
16160, 43049, 52415, 53948	4
49717, 50224, 6773, 62049	4
55803, 17930, 3558, 74400, 66062, 35984	6
2-beta-N-acetylglucosaminyltransferase	2
ec:2.4.1.143	2
8895, 15877	2
alpha-1,3-mannosyltransferase	2
ec:2.4.1.132	2
2463	1
9792	1
alpha-1,6-mannosyltransferase	2
ec:2.4.1.232	2
2463	1
9792	1
hexosaminidase	4
ec:3.2.1.52	4
22138	1
28099	1
31691	1
59725	1
Vitamin B6 metabolism	7
map00750	7
5'-phosphate synthase	4
ec:1.4.3.5	4
43272	1
48130, 13206, 58762	3
kinase	3
ec:2.7.1.35	3
6029	1
31393, 70200	2

## Sheet: PveS
Pathway/Map ID/Enzyme/Enzyme ID/Transcript (from the search sets)	Total sequence of Enzyme
Amino sugar and nucleotide sugar metabolism	1
map00520	1
hexosaminidase	1
ec:3.2.1.52	1
59725	1
Aminoacyl-tRNA biosynthesis	1
map00970	1
ligase	1
ec:6.1.1.22	1
48279	1
Arachidonic acid metabolism	2
map00590	2
peroxidase	2
ec:1.11.1.9	2
1151, 20910	2
Butanoate metabolism	1
map00650	1
synthase	1
ec:2.3.3.10	1
52282	1
Carbon fixation in photosynthetic organisms	1
map00710	1
isomerase	1
ec:5.3.1.6	1
48258	1
Fructose and mannose metabolism	1
map00051	1
isomerase	1
ec:5.3.1.6	1
48258	1
Glutathione metabolism	3
map00480	3
dehydrogenase (NADP+)	1
ec:1.1.1.49	1
17186	1
peroxidase	2
ec:1.11.1.9	2
1151, 20910	2
Glycosaminoglycan degradation	1
map00531	1
hexosaminidase	1
ec:3.2.1.52	1
59725	1
Glycosphingolipid biosynthesis - ganglio series	1
map00604	1
hexosaminidase	1
ec:3.2.1.52	1
59725	1
Glycosphingolipid biosynthesis - globo series	1
map00603	1
hexosaminidase	1
ec:3.2.1.52	1
59725	1
Inositol phosphate metabolism	2
map00562	2
3-kinase	2
ec:2.7.1.127	2
21646, 61989	2
Nicotinate and nicotinamide metabolism	1
map00760	1
kinase	1
ec:2.7.1.23	1
4000	1
Nitrogen metabolism	1
map00910	1
dehydratase	1
ec:4.2.1.1	1
23704	1
Other glycan degradation	2
map00511	2
endo-beta-N-acetylglucosaminidase	1
ec:3.2.1.96	1
52061	1
hexosaminidase	1
ec:3.2.1.52	1
59725	1
Oxidative phosphorylation	2
map00190	2
oxidase	1
ec:1.9.3.1	1
6213	1
reductase	1
ec:1.10.2.2	1
24823	1
Pentose phosphate pathway	2
map00030	2
dehydrogenase (NADP+)	1
ec:1.1.1.49	1
17186	1
isomerase	1
ec:5.3.1.6	1
48258	1
Phosphatidylinositol signaling system	2
map04070	2
3-kinase	2
ec:2.7.1.127	2
21646, 61989	2
Purine metabolism	6
map00230	6
adenylpyrophosphatase	3
ec:3.6.1.3	3
12845, 17427, 51042	3
kinase	1
ec:2.7.1.20	1
9139	1
RNA polymerase	2
ec:2.7.7.6	2
5549, 39874	2
Pyrimidine metabolism	2
map00240	2
RNA polymerase	2
ec:2.7.7.6	2
5549, 39874	2
Starch and sucrose metabolism	1
map00500	1
synthase	1
ec:2.4.1.11	1
16430	1
Synthesis and degradation of ketone bodies	1
map00072	1
synthase	1
ec:2.3.3.10	1
52282	1
Terpenoid backbone biosynthesis	1
map00900	1
synthase	1
ec:2.3.3.10	1
52282	1
Valine, leucine and isoleucine degradation	1
map00280	1
synthase	1
ec:2.3.3.10	1
52282	1
Various types of N-glycan biosynthesis	1
map00513	1
hexosaminidase	1
ec:3.2.1.52	1
59725	1

## Sheet: PDR
Pathway/Map ID/Enzyme/Enzyme ID/Transcript (from the search sets)	Total sequence of Enzyme
Amino sugar and nucleotide sugar metabolism	2
map00520	2
hexosaminidase	1
ec:3.2.1.52	1
59725	1
uridylyltransferase	1
ec:2.7.7.12	1
21598	1
Aminoacyl-tRNA biosynthesis	3
map00970	3
ligase	3
ec:6.1.1.15	2
52095, 61350	2
ec:6.1.1.22	1
48279	1
Aminobenzoate degradation	3
map00627	3
phosphatase	3
ec:3.1.3.2	3
2934, 6555, 16132	3
Arachidonic acid metabolism	2
map00590	2
peroxidase	2
ec:1.11.1.9	2
1151, 20910	2
beta-Alanine metabolism	1
map00410	1
oxidase	1
ec:1.4.3.21	1
18575	1
Fatty acid elongation	1
map00062	1
hydrolase	1
ec:3.1.2.22	1
29919	1
Galactose metabolism	1
map00052	1
uridylyltransferase	1
ec:2.7.7.12	1
21598	1
Glutathione metabolism	2
map00480	2
peroxidase	2
ec:1.11.1.9	2
1151, 20910	2
Glycerophospholipid metabolism	1
map00564	1
phosphodiesterase	1
ec:3.1.4.46	1
56746	1
Glycine, serine and threonine metabolism	2
map00260	2
oxidase	1
ec:1.4.3.21	1
18575	1
S-aminomethyldihydrolipoylprotein:(6S)-tetrahydrofolate aminomethyltransferase (ammonia-forming)	1
ec:2.1.2.10	1
56705	1
Glycosaminoglycan biosynthesis - chondroitin sulfate / dermatan sulfate	1
map00532	1
3-beta-glucuronosyltransferase	1
ec:2.4.1.135	1
63812	1
Glycosaminoglycan biosynthesis - heparan sulfate / heparin	1
map00534	1
3-beta-glucuronosyltransferase	1
ec:2.4.1.135	1
63812	1
Glycosaminoglycan degradation	1
map00531	1
hexosaminidase	1
ec:3.2.1.52	1
59725	1
Glycosphingolipid biosynthesis - ganglio series	1
map00604	1
hexosaminidase	1
ec:3.2.1.52	1
59725	1
Glycosphingolipid biosynthesis - globo series	1
map00603	1
hexosaminidase	1
ec:3.2.1.52	1
59725	1
Inositol phosphate metabolism	1
map00562	1
3-kinase	1
ec:2.7.1.127	1
61989	1
Isoquinoline alkaloid biosynthesis	1
map00950	1
oxidase	1
ec:1.4.3.21	1
18575	1
Nicotinate and nicotinamide metabolism	2
map00760	2
uridine 5'-nucleotidase	2
ec:3.1.3.5	2
31568, 62912	2
Nitrogen metabolism	1
map00910	1
dehydratase	1
ec:4.2.1.1	1
23704	1
One carbon pool by folate	1
map00670	1
S-aminomethyldihydrolipoylprotein:(6S)-tetrahydrofolate aminomethyltransferase (ammonia-forming)	1
ec:2.1.2.10	1
56705	1
Other glycan degradation	2
map00511	2
endo-beta-N-acetylglucosaminidase	1
ec:3.2.1.96	1
52061	1
hexosaminidase	1
ec:3.2.1.52	1
59725	1
Other types of O-glycan biosynthesis	1
map00514	1
3-beta-glucuronosyltransferase	1
ec:2.4.1.135	1
63812	1
Oxidative phosphorylation	1
map00190	1
reductase	1
ec:1.10.2.2	1
44816	1
Phenylalanine metabolism	1
map00360	1
oxidase	1
ec:1.4.3.21	1
18575	1
Phosphatidylinositol signaling system	1
map04070	1
3-kinase	1
ec:2.7.1.127	1
61989	1
Purine metabolism	7
map00230	7
adenylpyrophosphatase	3
ec:3.6.1.3	3
12845, 17427, 51042	3
RNA polymerase	2
ec:2.7.7.6	2
33934, 38635	2
uridine 5'-nucleotidase	2
ec:3.1.3.5	2
31568, 62912	2
Pyrimidine metabolism	5
map00240	5
RNA polymerase	2
ec:2.7.7.6	2
33934, 38635	2
synthase (glutamine hydrolysing)	1
ec:6.3.4.2	1
73178	1
uridine 5'-nucleotidase	2
ec:3.1.3.5	2
31568, 62912	2
Riboflavin metabolism	3
map00740	3
phosphatase	3
ec:3.1.3.2	3
2934, 6555, 16132	3
Starch and sucrose metabolism	1
map00500	1
synthase	1
ec:2.4.1.11	1
16430	1
Tropane, piperidine and pyridine alkaloid biosynthesis	1
map00960	1
oxidase	1
ec:1.4.3.21	1
18575	1
Tyrosine metabolism	1
map00350	1
oxidase	1
ec:1.4.3.21	1
18575	1
Various types of N-glycan biosynthesis	1
map00513	1
hexosaminidase	1
ec:3.2.1.52	1
59725	1

## Sheet: Virulence related (Pves&PDR)
Pathway/Map ID/Enzyme/Enzyme ID/Transcript (from the search sets)	Total sequence of Enzyme
Amino sugar and nucleotide sugar metabolism	2
map00520	2
hexosaminidase	1
ec:3.2.1.52	1
59725	1
uridylyltransferase	1
ec:2.7.7.12	1
21598	1
Aminoacyl-tRNA biosynthesis	3
map00970	3
ligase	3
ec:6.1.1.15	2
52095, 61350	2
ec:6.1.1.22	1
48279	1
Aminobenzoate degradation	3
map00627	3
phosphatase	3
ec:3.1.3.2	3
2934, 6555, 16132	3
Arachidonic acid metabolism	2
map00590	2
peroxidase	2
ec:1.11.1.9	2
1151, 20910	2
beta-Alanine metabolism	1
map00410	1
oxidase	1
ec:1.4.3.21	1
18575	1
Butanoate metabolism	1
map00650	1
synthase	1
ec:2.3.3.10	1
52282	1
Carbon fixation in photosynthetic organisms	1
map00710	1
isomerase	1
ec:5.3.1.6	1
48258	1
Fatty acid elongation	1
map00062	1
hydrolase	1
ec:3.1.2.22	1
29919	1
Fructose and mannose metabolism	1
map00051	1
isomerase	1
ec:5.3.1.6	1
48258	1
Galactose metabolism	1
map00052	1
uridylyltransferase	1
ec:2.7.7.12	1
21598	1
Glutathione metabolism	3
map00480	3
dehydrogenase (NADP+)	1
ec:1.1.1.49	1
17186	1
peroxidase	2
ec:1.11.1.9	2
1151, 20910	2
Glycerophospholipid metabolism	1
map00564	1
phosphodiesterase	1
ec:3.1.4.46	1
56746	1
Glycine, serine and threonine metabolism	2
map00260	2
oxidase	1
ec:1.4.3.21	1
18575	1
S-aminomethyldihydrolipoylprotein:(6S)-tetrahydrofolate aminomethyltransferase (ammonia-forming)	1
ec:2.1.2.10	1
56705	1
Glycosaminoglycan biosynthesis - chondroitin sulfate / dermatan sulfate	1
map00532	1
3-beta-glucuronosyltransferase	1
ec:2.4.1.135	1
63812	1
Glycosaminoglycan biosynthesis - heparan sulfate / heparin	1
map00534	1
3-beta-glucuronosyltransferase	1
ec:2.4.1.135	1
63812	1
Glycosaminoglycan degradation	1
map00531	1
hexosaminidase	1
ec:3.2.1.52	1
59725	1
Glycosphingolipid biosynthesis - ganglio series	1
map00604	1
hexosaminidase	1
ec:3.2.1.52	1
59725	1
Glycosphingolipid biosynthesis - globo series	1
map00603	1
hexosaminidase	1
ec:3.2.1.52	1
59725	1
Inositol phosphate metabolism	2
map00562	2
3-kinase	2
ec:2.7.1.127	2
61989, 21646	2
Isoquinoline alkaloid biosynthesis	1
map00950	1
oxidase	1
ec:1.4.3.21	1
18575	1
Nicotinate and nicotinamide metabolism	3
map00760	3
kinase	1
ec:2.7.1.23	1
4000	1
uridine 5'-nucleotidase	2
ec:3.1.3.5	2
31568, 62912	2
Nitrogen metabolism	1
map00910	1
dehydratase	1
ec:4.2.1.1	1
23704	1
One carbon pool by folate	1
map00670	1
S-aminomethyldihydrolipoylprotein:(6S)-tetrahydrofolate aminomethyltransferase (ammonia-forming)	1
ec:2.1.2.10	1
56705	1
Other glycan degradation	2
map00511	2
endo-beta-N-acetylglucosaminidase	1
ec:3.2.1.96	1
52061	1
hexosaminidase	1
ec:3.2.1.52	1
59725	1
Other types of O-glycan biosynthesis	1
map00514	1
3-beta-glucuronosyltransferase	1
ec:2.4.1.135	1
63812	1
Oxidative phosphorylation	3
map00190	3
oxidase	1
ec:1.9.3.1	1
6213	1
reductase	2
ec:1.10.2.2	2
44816, 24823	2
Pentose phosphate pathway	2
map00030	2
dehydrogenase (NADP+)	1
ec:1.1.1.49	1
17186	1
isomerase	1
ec:5.3.1.6	1
48258	1
Phenylalanine metabolism	1
map00360	1
oxidase	1
ec:1.4.3.21	1
18575	1
Phosphatidylinositol signaling system	2
map04070	2
3-kinase	2
ec:2.7.1.127	2
61989, 21646	2
Purine metabolism	9
map00230	9
adenylpyrophosphatase	2
ec:3.6.1.3	2
17427, 51042	2
kinase	1
ec:2.7.1.20	1
9139	1
RNA polymerase	4
ec:2.7.7.6	4
33934, 38635, 5549, 39874	4
uridine 5'-nucleotidase	2
ec:3.1.3.5	2
31568, 62912	2
Pyrimidine metabolism	7
map00240	7
RNA polymerase	4
ec:2.7.7.6	4
33934, 38635, 5549, 39874	4
synthase (glutamine hydrolysing)	1
ec:6.3.4.2	1
73178	1
uridine 5'-nucleotidase	2
ec:3.1.3.5	2
31568, 62912	2
Riboflavin metabolism	3
map00740	3
phosphatase	3
ec:3.1.3.2	3
2934, 6555, 16132	3
Starch and sucrose metabolism	1
map00500	1
synthase	1
ec:2.4.1.11	1
16430	1
Synthesis and degradation of ketone bodies	1
map00072	1
synthase	1
ec:2.3.3.10	1
52282	1
Terpenoid backbone biosynthesis	1
map00900	1
synthase	1
ec:2.3.3.10	1
52282	1
Tropane, piperidine and pyridine alkaloid biosynthesis	1
map00960	1
oxidase	1
ec:1.4.3.21	1
18575	1
Tyrosine metabolism	1
map00350	1
oxidase	1
ec:1.4.3.21	1
18575	1
Valine, leucine and isoleucine degradation	1
map00280	1
synthase	1
ec:2.3.3.10	1
52282	1
Various types of N-glycan biosynthesis	1
map00513	1
hexosaminidase	1
ec:3.2.1.52	1
59725	1
